# Supplementary material for: HER2+ Cancer Cell Dependence on PI3K vs. MAPK Signaling Axes Is Determined by Expression of EGFR, ERBB3 and CDKN1B
Source: PLoS Comput Biol. 2016 Apr 1;12(4):e1004827. doi: 10.1371/journal.pcbi.1004827 (PMC4818107; doi:10.1371/journal.pcbi.1004827)
Supplement: S1 Data — (XLSX) [file pcbi.1004827.s018.xlsx]

## Sheet: Cell Growth Data
AKTi (uM)	MEKi (uM)	AU565	BT474-M3	CALU3	HCC1419	HCC1954	HCC202	JIMT1	MDAMB175VII	MDAMB361	MDAMB453	NCI-H2170	NCI-N87	OE19	OE33	SKBR3	SKOV3	ZR75-1	ZR75-30	AU565+hrg	BT474-M3+hrg	CALU3+hrg	HCC1419+hrg	HCC1954+hrg	HCC202+hrg	JIMT1+hrg	MDAMB175VII+hrg	MDAMB361+hrg	MDAMB453+hrg	NCI-H2170+hrg	NCI-N87+hrg	OE19+hrg	OE33+hrg	SKBR3+hrg	SKOV3+hrg	ZR75-1+hrg	ZR75-30+hrg
0	0	7.01191	2.11742	5.47436	2.296	5.45809	3.36	14.9	3.3	1.81	2.46	6.43	3.45	4.89	9.84	6.55	6.01	5.15	1.84	4.01431	1.99237	10.1496	3.22	8.87756	4	13.34	3.93	1.23	3.85	12.48	5.14	7.64	22.85	6.49	7.25	8.06	2.02
0.037037	0	7.54772	1.95396	5.20483	2.29021	5.46661	2.64	14.47	3.5	1.74	3.05	7.34	3.11	5.04	14.51	5.95	6.28	4.56	1.81	4.66253	2.00871	6.27733	2.88	6.01413	3.82	14.31	3.29	1.45	3.34	11.95	4.72	7.94	21.1	9.04	6.76	9.33	1.88
0.111111	0	6.4702	1.80117	4.44551	2.22094	7.35565	2.86	15.63	2.69	1.59	2.56	7.46	3	5.2	11.51	4.97	6.75	3.78	1.43	4.76033	1.9174	7.25849	2.88	8.69663	3.93	16.94	3.16	1.31	2.81	11.64	5.57	9.33	20.87	8.17	6.62	8.45	1.8
0.333333	0	5.15132	1.42764	5.13827	1.61648	5.629	1.98	13.95	2.24	1.42	1.97	8.74	2.56	4.42	9.21	4.38	7.14	2.51	1.33	7.90521	1.21588	7.69894	2.55	7.82258	3.65	11.96	2.2	1.13	4.12	15.26	4.58	7.26	21.53	6.87	7.23	8.77	1.39
1	0	3.46867	1.03796	3.9969	1.29344	5.84818	1.91	12.13	1.76	0.99	1.88	9.88	2.22	4.89	6.61	3.17	7	1.71	1.16	6.53447	1.40728	9.78885	1.86	5.95037	2.55	12.33	1.85	0.94	3.31	13.39	4.77	6.67	13.91	5.68	6.65	9.09	1.26
0	0.123457	6.09826	2.33921	2.12876	1.79331	2.87804	2.56	7.1	1.28	1.77	2.9	6.97	2.53	3.37	6.04	4.95	6.17	2.33	1.82	4.40405	1.97851	3.56027	1.83	3.4261	3.1	12.23	1.3	1.42	4.09	10.32	3.17	4.66	8.56	4.53	7.14	5.86	1.97
0.037037	0.123457	6.20289	2.59312	2.89083	1.84573	2.77148	1.92	4.5	1.3	1.73	3.52	6.95	2.35	3.46	4.93	4.34	5.94	1.89	1.9	4.92559	1.93217	2.52914	1.74	2.71154	3.11	8.35	1.18	1.57	3.6	10.32	3.83	4.53	6.39	5.04	7.24	7.28	1.77
0.111111	0.123457	6.78406	2.09007	1.62303	1.55881	3.44821	1.9	3.89	0.96	1.74	3.49	7.7	2.09	3.57	4.76	4.37	4.6	1.4	1.65	4.61062	1.93738	4.18371	1.62	3.80807	2.54	10.68	1	1.45	3.07	10.43	3.94	4.63	7.86	4.11	6.32	6.11	1.92
0.333333	0.123457	5.97635	1.76479	1.52034	1.41907	2.6757	1.18	2.71	0.69	1.4	2.81	7.19	2.02	3.26	3.25	2.85	1.89	1.11	1.39	5.07732	0.576403	3.31853	1.55	3.29718	2.35	5.53	0.85	1.17	2.27	9.17	4.2	3.84	6.43	4.18	4.13	6.76	1.74
1	0.123457	3.98948	1.11106	2.49668	1.12449	1.9655	1.04	2.15	0.69	1.12	2.08	6.88	1.53	2.83	3.05	2.41	0.87	1.07	1.15	4.5974	1.38352	2.15098	1.08	2.1823	1.86	7.55	0.71	0.96	1.48	11.79	3.01	3.51	4.05	2.97	1.06	8.01	1.29
0	0.37037	6.23708	2.50207	2.93434	1.61752	1.54788	2.01	3.4	1.23	1.61	2.06	6.25	1.67	2.91	2.91	4.3	6.53	1.93	1.93	3.36435	1.86384	2.47407	1.61	2.31243	2.38	4.81	0.92	1.25	2.88	8.38	2.61	3.43	4.36	3.61	5.9	4.66	1.83
0.037037	0.37037	6.30128	2.31695	2.32288	1.62628	2.51066	1.99	3.78	0.97	1.74	2.59	6.04	1.63	2.9	2.98	3.95	1.31	1.54	1.72	3.78224	1.83525	2.34114	1.44	2.40691	2.35	5.26	1.14	1.48	2.85	9.79	2.39	3.36	4.16	2.84	1.47	5.27	1.79
0.111111	0.37037	5.57092	2.15381	2.54658	1.44322	2.97724	1.86	3.38	0.64	1.59	3	7.21	1.5	2.75	2.77	3.7	0.94	1.42	1.61	3.86094	1.90478	2.46166	1.48	2.50836	1.91	4.09	0.91	1.24	2.07	9.96	2.29	3.41	4.08	3.9	1.29	5.06	1.74
0.333333	0.37037	5.33936	1.84257	2.21437	1.37447	1.90157	1.36	2.08	0.67	1.33	1.77	6.42	1.4	2.59	1.85	3.13	0.92	0.93	1.37	4.95177	1.67689	2.08902	1.38	1.96792	1.63	4.04	0.76	1.14	1.85	7.61	2.12	3.44	3.17	2.78	0.8	4.63	1.6
1	0.37037	4.19901	1.14683	1.12495	1.03212	1.60889	1.12	1.9	0.67	1.03	1.35	6.61	1.15	2.04	1.41	2.48	0.69	0.96	1.11	3.92162	1.3358	2.41737	1.08	1.75787	1.27	2.88	0.7	0.92	1.14	7.82	2.12	2.49	2.3	2.4	0.9	5.1	1.1
0	1.11111	5.71758	2.61272	2.87866	1.60544	2.52054	1.91	3.36	0.86	1.78	1.73	5.98	1.37	2.27	1.96	4.74	4.42	1.79	1.71	3.49936	1.91848	1.97426	1.46	2.35634	1.89	3.94	0.84	1.37	1.95	8.66	1.96	2.71	4.07	3.29	4.98	3.64	1.61
0.037037	1.11111	6.21501	2.21258	1.24456	1.55407	2.26874	1.83	3.39	0.69	1.63	2.25	6.2	1.41	2.13	1.72	3.93	0.91	1.48	1.52	3.34635	1.8502	1.85826	1.41	2.17338	1.89	3.15	0.64	1.46	1.57	8.85	1.74	2.5	2.07	2.8	2.87	4	1.74
0.111111	1.11111	6.27471	2.00043	2.15186	1.29312	2.28022	1.44	2.22	0.66	1.52	2.18	5.6	1.29	2.2	1.44	2.97	0.79	1.19	1.43	3.22556	1.75541	1.96451	1.34	2.14324	1.84	3.89	0.76	1.48	1.65	7.5	1.95	2.72	3.46	3.16	1.09	3.68	1.52
0.333333	1.11111	5.24297	1.76323	1.59172	1.29908	2.11255	1.26	1.77	0.66	1.24	1.44	5.07	1.13	2.11	1.22	3.27	0.77	0.95	1.2	4.88286	1.62112	1.99136	1.19	2.11881	1.47	2.63	0.65	1.08	1.28	7.03	1.55	2.59	2.11	2.38	0.82	3.55	1.43
1	1.11111	4.48688	1.18086	1.38895	0.915493	1.54555	1.03	1.46	0.67	0.89	1.17	4.03	1.05	1.75	1	2.37	0.94	0.8	1.07	3.72437	1.35238	1.95185	1.01	1.36017	1.05	2.2	0.62	0.82	0.97	5.51	1.31	2.2	1.53	2.16	0.78	3.52	1.1
0	3.33333	6.18852	2.45158	2.41887	1.36639	2.37405	1.88	2.71	0.84	1.65	1.83	4.83	1.31	1.94	1.65	4.08	3.74	1.98	1.91	3.00359	1.71928	2.13957	1.35	2.00799	1.92	3.98	0.75	1.48	2.27	6.23	1.79	2.19	2.58	3.47	1.27	3.04	1.71
0.037037	3.33333	6.08768	2.2252	2.01234	1.50688	2.17257	1.5	2.76	0.68	1.62	2.26	4.63	1.45	1.99	2	3.34	2.24	1.5	1.51	3.21107	1.8092	2.32706	1.37	2.09019	2.04	3.49	0.73	1.36	1.36	6.92	1.75	2.2	3.14	3.37	2.31	2.74	1.52
0.111111	3.33333	5.13411	2.20979	1.88898	1.34198	2.40852	1.51	2.52	0.69	1.31	1.52	5.2	1.42	2.02	1.3	2.74	0.88	1.13	1.37	4.05749	1.73136	2.39586	1.26	1.78317	1.73	3.18	0.76	1.34	1.47	6.37	1.74	1.96	2	2.56	1.12	3.11	1.28
0.333333	3.33333	4.99432	1.57136	1.95119	1.0302	1.78101	1.13	1.88	0.76	1.24	1.59	4.59	1.16	1.87	1.37	2.42	1.76	0.96	1.13	3.35956	1.66304	1.74428	1.19	1.82642	1.47	2.36	0.68	1.12	1.24	6.05	1.66	2.05	1.3	2.34	0.85	2.74	1.41
1	3.33333	3.87367	1.12544	1.24627	0.916643	1.5406	0.89	1.51	0.67	0.96	1.22	3.94	1.01	1.61	1.02	2.07	0.95	0.87	1.08	3.44456	1.43939	1.78396	1	1.56197	0.99	1.77	0.61	0.75	0.96	4.39	1.38	1.91	1.42	2.05	0.76	3.34	1.2
0	10	5.97068	2.19476	1.48663	1.32607	1.86366	1.8	3.13	0.84	1.96	2.13	5.24	1.39	1.72	1.68	3.28	1.35	1.73	2.02	3.13159	1.64901	2.47536	1.44	2.07692	1.84	3.58	0.78	1.4	2.18	7.91	1.73	1.95	2.47	3.3	1.08	2.76	1.89
0.037037	10	5.06312	2.23013	1.94212	1.31362	2.24259	1.54	2.65	0.72	1.47	1.72	5.4	1.32	1.82	1.31	3.24	0.58	1.29	1.79	3.32904	1.57812	2.55533	1.42	1.94889	1.72	3.02	0.75	1.5	1.77	5.81	1.7	1.91	2.18	3.16	0.99	3.12	1.7
0.111111	10	5.63293	1.84179	1.70175	1.25363	1.95133	1.43	2.07	0.67	1.37	1.91	4.51	1.21	1.78	1.33	2.97	0.94	1.12	1.71	3.61973	1.67428	1.47717	1.22	1.92891	1.39	2.58	0.79	1.3	1.62	7.16	1.76	1.9	1.68	2.95	0.91	2.73	1.72
0.333333	10	5.13514	1.44437	1.43519	1.17476	1.6414	1.01	1.65	0.71	1.22	1.5	4.53	1	1.58	1.11	2.25	0.58	0.91	1.24	3.81996	1.63136	2.15137	1.26	1.8023	1.29	2.28	0.72	1.22	1.5	6.34	1.71	1.63	1.78	2.45	0.72	3.04	1.58
1	10	3.75479	0.957014	1.45141	0.902096	1.34772	0.87	1.24	0.56	0.84	1.14	3.52	1.02	1.47	1.02	2.43	0.88	0.94	1.09	2.95625	1.20544	1.90862	0.95	1.44204	1.01	1.21	0.64	0.97	1.18	4.72	1.25	1.69	1.3	2.11	0.76	2.56	1.13

## Sheet: Luminex Data
CELL	pT308AKT (2965BF)	pT308AKT (4056BF)	pS473AKT1 (05-669)	tAKT123 (DYC887B)	tCDKN1B (DYC2256E)	pT202Y204ERK12 (4370BF)	tERK12 (3374BF)	tEGFR (MS-609)	tERBB2 (324402)	tERBB2 (MAB1129)	tERBB2 (DYC1768E)	tERBB3 (MAB3481)	tERBB3 (DYC1769E)	tERBB4 (MS-270)	tERBB4 (DYC2115E)	tEGFR (MS-396)	65 - tEGFR (MS-396)
AU565	789.25	316	2251	50.5	188.5	420.25	171.5	10306.8	65041.2	37033.2	36711.5	2274.25	1562.25	54	102	9439	7801.5
BT474-M3	417	234.75	825.25	77.5	357	208	20.5	2937.75	30053.8	17330.8	15913.5	1040.75	548.5	65.75	25.25	2259.75	1587
CALU3	522.5	178.5	2152	69.75	-277.5	775.25	149.25	15817.2	50360.8	36016	33398.5	653.5	246.5	113.75	67.25	5559	-204.5
HCC1419	290	170.5	1009	57	1141	326	63.25	53.25	42791.5	33077.2	30177	1572.75	671.25	175	86	92.5	50.75
HCC1954	1000	322	1083.25	149	5.75	963.5	99.5	13705.2	79705.8	54119.8	51867.2	1839.5	779.5	25.5	42.75	7425	6117.75
HCC202	508.75	345.5	462.5	116.5	776.25	1047.75	263	4328.5	19119.5	8324.5	7917	816.25	388.25	260.5	219	NaN	NaN
JIMT1	25.25	12.75	272.5	7	-204	34.5	26	16023	5558.5	2638.5	2360	639.75	177.5	11	3.75	12757	11429.5
MDAMB175VII	6	10	489	6.5	56	84	22.5	606.5	1630.75	379.5	317.75	221.5	133.25	8.25	5	349.5	244.75
MDAMB361	33.25	30	742.75	17.75	620.75	-7.75	91	631.5	5638	2382	2175.5	431.25	198.5	35.75	15.75	0	0
MDAMB453	15.5	16.75	30.75	6.5	720	97.25	32.5	214.5	4783	355.75	347.25	1495.5	753.5	10.75	2.25	267.75	207.75
NCIH2170	19	10.5	1010	31	352.25	105.75	13.5	996.75	24284.2	11971	11006.2	311	116.5	30.75	5	528.25	277.75
NCIN87	297	502.75	443.5	41.75	90.25	698.5	92.5	15080.2	26052	31498.8	28961.2	531.75	139	65.75	26.75	9463.5	7588.75
OE19	379.5	213	732.75	108.25	110.5	280.5	42.5	8909.75	54217.8	38865	35794.5	1008.75	489.5	27	29	NaN	NaN
OE33	18.25	11.75	120.5	9.25	-90	26.25	14.75	8836.75	3088.75	1262.5	874.75	131	27.75	12.5	8	3171.25	2413.5
SKBR3	136	93.25	1096.25	25.75	219.25	100.25	67.5	9863.75	32614.2	14239	12896.8	873.5	335.75	43.75	26.75	NaN	NaN
SKOV3	230	96.75	769.75	59.25	-21.75	679.75	37	7840	51616.5	38521.8	30475.5	30.25	22	207.5	114.25	0	0
ZR751	103.5	53.5	1776.5	10.5	1378.75	-10	34.5	1308.5	1697.5	663.25	588	1081	268	411	106.25	427	256.75
ZR7530	311.25	124.5	1645.5	57.25	866	204.5	37.25	31.5	42887.2	24680.8	24749.2	3849.5	1240	19	14.25	NaN	NaN
AU565+hrg	1100.5	464	2146.5	176	254.25	478.75	140.75	11444	66460	36228	34644.8	1953.25	1007.5	45.5	74.25	9812.75	8233.5
BT474-M3+hrg	958.5	605.75	882.75	141.75	458.25	207.25	15.75	2845.25	32411	18101	16653.2	1381.25	589	37	23	2254	1859.5
CALU3+hrg	1029.75	385	2365	189.5	-2.5	805	169.25	16327.2	56327	39653.8	36439.5	955.5	292	128.5	83.75	-111	-204.5
HCC1419+hrg	932	725.25	907.25	161.25	1137	298.5	53.25	48.5	43167.8	31745.2	29731	1940.5	619.75	108.5	65.5	83	58.75
HCC1954+hrg	1090.25	351.5	1072.75	161.5	107.25	964.5	141	14314.8	82380.5	55711.8	54362.5	1899	837	38	58.75	7607	6501.5
HCC202+hrg	1011.5	771.75	750.75	308.25	926.25	1297.25	291.75	4586.5	18863.2	20234.5	19448.5	748.5	387.25	251.25	217.25	NaN	NaN
JIMT1+hrg	113.5	45.25	278	31	-191.75	63.5	31	15704.2	5103.75	3002.5	2538.25	590.25	139.5	2.25	3.25	13681.5	12315
MDAMB175VII+hrg	13.75	9.5	479	10.5	52	83	26.75	524.75	1659	401.5	354	260.5	135.5	1.25	0.5	261.25	128.25
MDAMB361+hrg	503.75	328	711.25	76.25	295.75	99.5	87.5	533.5	7521.75	2593.75	2354.5	607.75	187.5	19.25	14.75	NaN	NaN
MDAMB453+hrg	243.75	170.5	35.25	82.75	769.25	107.25	32.75	240.5	5328.5	711.75	628.25	976.5	387	11.25	5.25	271.75	218
NCIH2170+hrg	191.75	93.75	909.75	36.75	118.25	120.5	11.25	1105	23722.5	11680.2	10967.5	295.25	68.25	21.75	5.5	294.5	373.75
NCIN87+hrg	574.25	650.75	661.25	118.75	167.5	1017	116	15084.8	26527	33491.2	31162.5	614.5	165.75	117.75	33	11005.2	9207.75
OE19+hrg	631.5	295	842	145.75	192	298	51.25	9607.5	60381	45295	40984.5	1985.5	593.5	31.5	36	NaN	NaN
OE33+hrg	41.25	20.75	147.25	11	-115.5	16.75	3.75	9719.25	3979	1154.75	1023.5	157.25	36.75	6	0	5236.25	3529.5
SKBR3+hrg	625.5	307.25	935.5	104.25	206	230.25	70.75	9712.75	35157	13820.2	12391.2	835.5	177.5	34.25	27.75	NaN	NaN
SKOV3+hrg	262	91.25	930	57.75	-14	614	31	8960.5	63444.5	39824.8	37953.8	17	26.75	135	123	NaN	NaN
ZR751+hrg	3193.5	1863.25	2377	384	1240.25	7.75	33.5	1609.75	1868.75	691.75	606.75	902.75	166.5	191.75	53	193	311.75
ZR7530+hrg	1889.25	839	1452.75	300	841.25	177.75	25	34	43976	25138.5	21991.2	3700.25	921	-12.25	11.75	NaN	NaN

## Sheet: Models Summary
PARAM	LB	UB	M1: K-K	M2: OR-K	M3: AND-K	M4: K-OR	M5: K-AND	M6: OR-OR	M7: OR-AND	M8: AND-OR	M9: AND-AND	M10*				M1	M2	M3	M4	M5	M6	M7	M8	M9
PRO:u_max	1e-05	0.05	1	1	1	1	1	1	1	1	1	1		PRLOF	K	1	0	0	1	1		0	0	0
PRO:w_akt	0.0001	1	0	1	0	0	0	1	1	0	0	0			OR	0	1	0	0	0	1	1	0	0
PRO:w_erk	0.0001	1	0	1	0	0	0	1	1	0	0	0			AND	0	0	1	0	0	0	0	1	1
PRO:k_OR	0.3	3	0	1	0	0	0	1	1	0	0	0		DEATH	K	1	1	1	0	0	0	0	0	0
PRO:tau_OR	0.01	0.1	0	1	0	0	0	1	1	0	0	0			OR	0	0	0	1	0	1		1	0
PRO:k_akt	0.3	3	0	0	1	0	0	0	0	1	1	0			AND	0	0	0	0	1	0	1	0	1
PRO:tau_akt	0.01	0.1	0	0	1	0	0	0	0	1	1	0
PRO:k_erk	0.3	3	0	0	1	0	0	0	0	1	1	1
PRO:tau_erk	0.01	0.1	0	0	1	0	0	0	0	1	1	1
DEATH:d_max	1e-05	0.05	1	1	1	1	1	1	1	1	1	1
DEATH:w_akt	0.0001	1	0	0	0	1	0	1	0	1	0	0
DEATH:w_erk	0.0001	1	0	0	0	1	0	1	0	1	0	0
DEATH:k_OR	0.3	3	0	0	0	1	0	1	0	1	0	0
tDEATH:tau_OR	0.01	0.1	0	0	0	1	0	1	0	1	0	0
DEATH:k_akt	0.3	3	0	0	0	0	1	0	1	0	1	1
DEATH:tau_akt	0.01	0.1	0	0	0	0	1	0	1	0	1	1
DEATH:k_erk	0.3	3	0	0	0	0	1	0	1	0	1	0
DEATH:tau_erk	0.01	0.1	0	0	0	0	1	0	1	0	1	0
N Params			2	6	6	6	6	10	10	10	10	6
P1-P10: model parameter estimates for models M1-M10
M1-M10: model simulations for models M1-M10

## Sheet: Model Comparisons
CELL	MSE%	M1	M2	M3	M4	M5	M6	M7	M8	M9	M10	AIC	M1	M2	M3	M4	M5	M6	M7	M8	M9	M10	umax	M1	M2	M3	M4	M5	M6	M7	M8	M9	M10	dmax	M1	M2	M3	M4	M5	M6	M7	M8	M9	M10	BIAS	M4 Bias	DATA	M1	M2
AU565		4.01229	0.548781	5.12787	0.54877	2.24697	0.483973	0.548121	5.12389	5.12389	5.61732		6.41539	-11.5044	17.6118	-11.5046	6.86158	-5.14173	-3.52006	25.6016	25.6016	18.8012		0.0223386	0.0416909	0.0197239	0.0193876	0.0180012	0.0194539	0.0194069	0.019714	0.019714	0.0193057		0.00531495	0.0222203	1e-05	0.0290569	0.0435105	0.0328961	1.00083e-05	0.000482688	1e-05	0.00430557		0.954439	0.265061	0	0.168814
BT474-M3		9.50017	0.641877	1.49149	0.637906	4.39735	0.551024	0.596151	1.36722	1.44555	1.78094		17.6456	-9.46281	1.52226	-9.54366	15.6094	-3.45124	-2.42568	8.38876	9.11462	3.83078		0.0138656	0.0495966	0.00890573	0.00919368	0.00671419	0.00917416	0.00866731	0.00929724	0.00893466	0.00865816		0.00925461	0.0404602	1e-05	0.0474848	0.0131011	0.0471853	0.0381016	0.0445154	0.04993	0.0102656		0.990423	0.357842	0	0.338281
CALU3		12.7939	6.51276	5.32807	5.68697	8.71578	5.43591	5.13348	5.2423	4.87577	5.26243		21.5237	20.7266	18.1107	18.9601	24.5228	26.3718	25.626	25.8993	24.9549	17.9492		0.05	0.0173665	0.0186992	0.017162	0.00957593	0.0177706	0.016063	0.018632	0.0184836	0.017176		0.044149	1e-05	1e-05	0.0123273	0.0194382	0.032294	0.0174775	0.05	0.0367122	0.0201517		-0.991134	-0.457784	0	-0.522734
HCC1419		5.58401	1.2565	0.299011	1.25472	1.66336	0.281163	0.521107	0.256794	0.203784	0.289114		10.722	-0.711514	-19.4158	-0.729969	2.94321	-12.2176	-4.17855	-13.3988	-16.4113	-19.8543		0.0341996	0.0426715	0.0126908	0.00798222	0.0050291	0.00900299	0.00905971	0.00899912	0.00899055	0.00840049		0.0315903	0.0347218	0.00370015	0.05	0.0300357	0.0282668	0.0166201	0.0330555	0.017754	0.00824247		0.879805	0.0124553	0	0.0535981
HCC1954		11.6855	4.44398	3.35354	3.16178	8.13746	3.28339	2.91826	3.03353	2.76806	2.96294		20.343	15.7468	12.0788	11.3116	23.6283	19.8033	18.2674	18.7721	17.5789	10.4653		0.0401357	0.0188784	0.018681	0.0185298	0.00963764	0.0189557	0.0185806	0.0185785	0.0179544	0.0186113		0.0327265	1e-05	1e-05	0.0121444	0.0218674	0.0076348	0.00420772	0.00330234	0.00388091	0.00301074		-0.902949	-0.516676	0	-0.545865
HCC202		10.2022	2.58556	1.12833	2.5855	1.69823	0.857127	0.514066	0.787598	0.429684	0.68385		18.5744	8.69029	-2.1133	8.68998	3.21357	2.30499	-4.3558	1.20278	-6.6919	-8.63753		0.00315999	0.05	0.0176146	0.0120852	0.00787257	0.0126142	0.0125239	0.012528	0.0123608	0.0120929		1e-05	0.0379148	0.00456551	0.05	0.0303104	0.0342472	0.00803976	0.0241811	0.0086633	0.00830511		0.922643	-0.0296496	0	0.125647
JIMT1		22.2652	8.56896	4.50949	11.0343	11.2899	1.75185	1.94378	3.10814	1.74208	2.72218		28.7424	24.3015	15.9375	27.5959	27.8943	11.6186	12.9731	19.0886	11.5457	9.36115		0.0310509	0.0433822	0.0310965	0.0284876	0.0145151	0.0299252	0.0281496	0.0293586	0.0280909	0.0293629		0.0231071	0.015642	0.000898184	0.0230216	0.0300693	0.00691695	0.0084932	0.00705488	0.00675352	0.00708491		-0.999068	-0.589777	0	0.00334929
MDAMB175VII		11.4855	2.49267	1.85231	2.61018	7.51406	1.16733	1.29889	1.20862	1.16001	1.62921		20.1181	8.2136	4.34506	8.81374	22.5899	6.32948	7.72083	6.78233	6.24748	3.81156		0.0185815	0.0146824	0.0208619	0.010867	0.00131947	0.0136265	0.0122981	0.0139775	0.0129677	0.0131849		0.0215106	0.00381533	0.00678063	0.0146823	0.00666006	0.00888683	0.0074718	0.0102595	0.0068774	0.00649946		-0.845414	-0.353846	0	-0.388105
MDAMB361		5.68804	0.574383	0.807197	0.48802	1.77116	0.347105	0.247597	0.599577	0.571852	0.666026		10.9625	-10.9103	-6.47697	-13.0332	3.7614	-9.47255	-13.874	-2.351	-2.96786	-8.98163		0.0374993	0.0450619	0.00696224	0.00603212	0.00461432	0.00653318	0.00576916	0.00679847	0.00658112	0.00643811		0.0348175	0.0390056	0.000541848	0.0462876	0.0486074	0.0463432	0.00285143	0.0496562	0.0489287	0.0112516		0.969887	0.328814	0	0.224288
MDAMB453		8.68716	3.77844	2.86875	3.77887	3.1845	2.73234	2.3006	2.86064	2.43233	2.52367		16.48	13.633	10.0444	13.6345	11.4049	17.4097	15.1689	18.0075	15.8943	8.37463		0.0145209	0.0372875	0.0116597	0.0101704	0.00844658	0.0109748	0.0108233	0.0114405	0.0107359	0.0108878		0.00870331	0.0271344	0.000535999	0.0483963	0.0338756	0.0229072	0.018907	0.00119357	0.00282155	0.0048716		0.862659	0.0623441	0	0.0486039
NCIH2170		5.6444	1.84435	3.72975	1.43387	1.75707	1.45185	0.804784	3.72549	3.66894	3.7296		10.8622	4.28891	13.464	1.00891	3.65728	9.17129	1.48401	21.4492	21.2498	13.4635		0.0185046	0.0214454	0.0222673	0.0210116	0.019634	0.0215173	0.0212771	0.0222574	0.0222035	0.0222609		0.00096671	1e-05	1e-05	0.00558242	0.020126	0.0496298	0.0270037	1.08732e-05	0.05	0.05		-0.902844	-0.306878	0	-0.306773
NCIN87		8.78754	1.55983	1.06458	1.12724	4.24674	0.870945	0.72893	0.79748	0.630605	0.819109		16.6297	2.10596	-2.87103	-2.12583	15.1553	2.51337	0.194206	1.36523	-1.69365	-6.28611		0.0356667	0.0130013	0.0188523	0.0119218	0.00628953	0.0130246	0.0134686	0.0132194	0.0131181	0.0122313		0.0324228	1e-05	0.00577175	0.0103441	0.0168225	0.0289455	0.0195181	0.0111071	0.0101113	0.00402248		-0.642554	-0.229917	0	-0.272125
OE19		10.2696	1.1361	0.545915	0.835909	5.99135	0.218929	0.275275	0.392554	0.273326	0.37045		18.6603	-2.02392	-11.5726	-6.02159	19.6394	-15.4773	-12.4934	-7.8694	-12.5859	-16.6244		0.0263277	0.0197878	0.0233307	0.0169931	0.0106294	0.0172618	0.0169404	0.0171572	0.0167838	0.0171126		0.018391	0.00268231	0.00602696	0.0118257	0.0134927	0.0209933	0.00798002	0.0220099	0.0168655	0.00214771		-0.894933	-0.479576	0	-0.49426
OE33		24.8869	4.81315	3.68898	3.9197	15.4163	2.78607	2.5723	2.76484	2.15437	2.61165		30.1928	16.7865	13.3208	14.1112	31.9531	17.6634	16.6233	17.5637	14.3132	8.82111		0.00529455	0.0258792	0.0266201	0.0253672	0.00991753	0.0266174	0.0259792	0.0263204	0.0258518	0.0258771		0.00119625	1e-05	1e-05	0.0232578	0.0284505	0.0217653	0.0207836	0.0480938	0.00491721	0.00621758		-0.783065	-0.594692	0	-0.657126
SKBR3		7.43494	1.75733	1.36989	1.74478	2.25667	0.616014	0.752457	1.36665	1.36665	2.36986		14.452	3.65922	0.414256	3.56585	6.91768	-1.99865	0.608086	8.38338	8.38338	7.55532		0.01679	0.0462285	0.0210872	0.0194615	0.0151047	0.0200089	0.0198682	0.0210763	0.0210763	0.0195191		0.00518378	0.0267299	1e-05	0.041225	0.019595	0.00851348	0.00999834	1.9209e-05	1e-05	0.00682844		0.886361	0.0170543	0	0.0620289
SKOV3		32.0591	13.9828	15.3085	13.9828	21.2495	13.3345	11.6362	14.4923	11.3764	16.062		33.4922	30.6815	31.8616	30.6815	36.1341	38.0629	36.2879	39.1477	35.9938	32.4877		0.0490569	0.0225463	0.0223171	0.020237	0.0104937	0.0214139	0.0201648	0.0205698	0.0199276	0.0232534		0.0499998	0.00230937	0.00213315	0.0225463	0.0218465	0.0325456	0.00727241	0.036697	0.0187354	0.0130778		-0.452995	-0.676647	0	-0.2221
ZR751		12.9087	5.14407	1.85683	5.69349	3.70059	1.28874	1.62519	0.840885	0.775585	1.39817		21.6401	17.6529	4.37682	18.975	13.3618	7.61856	10.6408	2.05574	1.00252	0.680415		0.05	0.0271738	0.0220053	0.0164692	0.00786384	0.0172181	0.0172855	0.0179223	0.017426	0.0157666		0.0482993	0.0109172	0.00333873	0.0267321	0.0221505	0.029796	0.0109855	0.00462838	0.00345802	0.00874525		0.951295	0.00581395	0	0.127743
ZR7530		3.98365	0.558705	1.02214	0.484817	1.6057	0.551335	0.335821	1.02014	1.0186	1.39253		6.32207	-11.2709	-3.4011	-13.119	2.48355	-3.44389	-9.90311	4.57344	4.55379	0.560797		0.0403118	0.0266795	0.00753186	0.00670881	0.00495279	0.00664719	0.00636603	0.00752191	0.00752449	0.00676452		0.0369355	0.0200763	1e-05	0.0243711	0.00472468	0.0208011	0.00745022	0.0495566	0.0196214	0.00494156		0.999795	0.27044	0	0.258204
AU565+hrg		3.93697	2.07803	3.6833	1.76592	3.36761	2.07795	2.06972	3.6791	3.6791	3.67576		6.1685	5.84318	13.3007	3.7228	12.1333	13.8427	13.791	21.2859	21.2859	13.2741		0.0138464	0.0167918	0.017865	0.0167741	0.0145722	0.0167819	0.0167713	0.0178545	0.0178545	0.017853		1e-05	1e-05	1e-05	0.00684297	0.00256678	1.10897e-05	0.0473098	1.10843e-05	1e-05	1e-05		-0.999706	-0.352044	0	-0.224153
BT474-M3+hrg		10.7401	7.70193	6.09183	7.5958	6.56997	7.70027	6.0017	6.08628	6.08628	6.28126		19.2439	22.9116	19.8561	22.7309	20.8405	30.9088	27.6619	27.8442	27.8442	20.255		0.0458718	0.0292515	0.0073179	0.0074192	0.00579666	0.00653866	0.00653864	0.00730788	0.00730788	0.00660478		0.0424488	0.0213461	1e-05	0.0134876	0.00509347	1.01844e-05	1.00002e-05	1.01558e-05	1e-05	0.00531732		0.995579	0.079093	0	0.302764
CALU3+hrg		12.2944	3.54523	3.37944	2.62155	9.77611	2.38447	3.35579	3.37168	3.22819	3.32327		21.0049	12.803	12.179	8.8704	26.0186	15.6354	20.0875	20.149	19.5824	11.9606		0.0181655	0.0221665	0.0212332	0.0212853	0.0106543	0.0221959	0.022048	0.0213379	0.0210748	0.0217177		0.00991479	1e-05	1e-05	0.0144536	0.00423367	0.0428846	0.0125055	0.00964258	0.0133775	0.0011305		-0.999799	-0.596328	0	-0.619735
HCC1419+hrg		6.68158	2.19076	0.534847	1.59465	2.96192	0.152038	0.484098	0.264503	0.228195	0.342234		13.06	6.5315	-11.8395	2.39361	10.4608	-20.2278	-5.13837	-13.0135	-14.9372	-17.607		0.0156946	0.0127528	0.0132634	0.0114718	0.00591907	0.011896	0.012561	0.0122365	0.0118595	0.0112438		0.0127126	1e-05	0.00130001	0.00951204	0.0236064	0.0498342	0.0393575	0.0480858	0.0247986	0.0408604		-0.732558	-0.127273	0	-0.304992
HCC1954+hrg		12.9405	3.25959	1.9388	2.34575	8.51518	0.952291	1.62311	1.62638	1.50606	1.62242		21.6722	11.7085	4.93961	7.42208	24.2195	3.67673	10.6241	10.6503	9.64892	2.55969		0.00748572	0.0216896	0.02133	0.0210709	0.010641	0.0212457	0.0213592	0.0210754	0.0208739	0.0210676		1.01217e-05	1e-05	1e-05	0.0147712	0.0218763	0.0140363	0.0475415	0.0443176	0.0147357	0.0141048		-0.896596	-0.482536	0	-0.613294
HCC202+hrg		12.641	4.37745	1.37512	4.3773	3.42694	0.89485	0.682906	0.85326	0.446402	0.845242		21.3671	15.5503	0.463818	15.5498	12.3608	2.86615	-0.655543	2.24608	-6.19457	-5.88261		0.0222557	0.05	0.0227554	0.0144933	0.00946006	0.015212	0.0151853	0.0153529	0.0145001	0.0153121		0.0173261	0.0355068	0.0072719	0.05	0.0371391	0.00845865	0.0305569	0.0268621	0.0104748	0.0146556		0.789881	-0.161731	0	-0.0262417
JIMT1+hrg		28.4353	8.74242	5.29314	7.17634	11.5293	2.56324	2.65594	4.1405	3.51658	4.03569		31.9294	24.5626	18.025	21.9907	28.1677	16.5773	17.0402	22.8252	20.6972	14.4912		0.0499583	0.0354837	0.0410446	0.0280958	0.0176689	0.0292906	0.0277485	0.0291028	0.0272554	0.0292269		0.0396509	0.00725922	0.0118841	0.0207469	0.0474403	0.0173063	0.0365396	0.0480317	0.0382658	0.00888293		-0.811824	-0.549969	0	-0.746805
MDAMB175VII+hrg		11.2088	1.75343	0.980967	1.75374	8.54859	0.774685	1.68614	0.731601	1.52852	1.86408		19.8004	3.63033	-3.93672	3.63259	24.2705	0.987393	11.1205	0.241864	9.8418	6.28323		0.0289405	0.0169566	0.021426	0.0132072	0.000297047	0.0144394	0.0132741	0.014734	0.0141713	1e-05		0.0315011	0.00378203	0.00671233	0.0170015	0.0128693	0.0190154	0.0136221	0.0178565	0.012927	0.0113006		-0.879993	-0.406844	0	-0.336024
MDAMB361+hrg		4.09689	0.551538	1.00883	0.551341	1.25095	0.549945	0.444567	0.780589	0.724249	0.937001		6.68727	-11.4391	-3.57177	-11.4437	-0.769129	-3.47679	-6.24823	1.0863	0.110277	-4.53417		0.00295137	0.0132121	0.00457041	0.00354851	0.00299698	0.00348078	0.00343962	0.00357745	0.00357501	0.0037582		0.00149146	0.00966943	0.000971169	0.0136912	0.0057148	0.0449621	0.0449357	0.0498978	0.0499996	0.0045366		0.999738	0.196581	0	0.235026
MDAMB453+hrg		14.7543	6.75334	4.3303	4.663	4.27383	3.7246	2.84966	3.67103	2.78954	3.64665		23.3812	21.1992	15.4092	16.3736	15.2381	21.446	17.9574	21.2573	17.6796	13.1705		0.0413275	0.0465342	0.0223739	0.0153981	0.010507	0.0153494	0.0146192	0.0157993	0.0133704	0.0154091		0.0367314	0.0313439	0.00667219	0.0216607	0.0342242	0.05	0.0331219	0.00354281	0.0226993	0.029857		0.733856	-0.205829	0	-0.122185
NCIH2170+hrg		8.7844	2.61133	4.37913	2.10057	3.09073	1.81133	1.01879	4.3746	4.31888	4.3981		16.625	8.81949	15.5553	5.98375	11.0155	12.0535	4.55617	23.5418	23.3748	15.6113		0.0291556	0.0268255	0.0279124	0.0269942	0.0234456	0.0271658	0.0265152	0.0279024	0.0277382	0.0278039		0.00859885	1e-05	1e-05	0.0197717	0.0241612	0.0497577	0.0203285	1.13327e-05	0.0465951	0.00192781		-0.999766	-0.257277	0	-0.409946
NCIN87+hrg		13.1219	2.66325	2.27846	1.2995	7.25903	0.590463	1.47654	2.00078	1.50158	1.96381		21.8535	9.07597	7.04289	-0.273056	22.14	-2.55058	9.39099	13.3496	9.61005	5.1066		0.00666868	0.0224785	0.0176403	0.0167223	0.0102171	0.0171095	0.0174439	0.017426	0.0168546	0.0174159		1e-05	0.00528681	1e-05	0.0120563	0.0150963	0.011557	0.0181749	0.0497054	0.0157734	0.00229801		-0.888053	-0.467692	0	-0.549916
OE19+hrg		14.8016	1.12798	0.441057	0.870318	9.35071	0.363181	0.463829	0.40673	0.367797	0.409661		23.4229	-2.11733	-14.3515	-5.49603	25.439	-8.88267	-5.69562	-7.40718	-8.7181	-15.3136		0.0492535	0.0253761	0.0274735	0.0221613	0.0122687	0.0219515	0.0220982	0.0221117	0.0219454	0.0218646		0.0400862	0.00335188	0.00531554	0.016926	0.00925417	0.0170835	0.0213655	0.00452702	0.00399311	0.00210976		-0.955042	-0.547564	0	-0.604377
OE33+hrg		29.5726	7.42955	4.87453	5.57342	17.3531	2.03989	2.96706	3.43738	2.44145	3.41838		32.4403	22.4425	16.9516	18.6973	33.495	13.6018	18.4834	20.4005	15.9431	12.3528		0.0328816	0.033453	0.044853	0.0326339	0.014495	0.0337973	0.0335097	0.0337547	0.0324361	0.0337251		0.0252346	1e-05	0.0105487	0.0272827	0.031544	0.0252452	0.0163947	0.0474349	0.0181167	0.0326905		-0.854493	-0.698413	0	-0.825449
SKBR3+hrg		10.2389	4.27722	2.42839	2.38769	4.40107	2.42082	2.12389	2.33441	1.96343	2.2627		18.6212	15.2485	7.87317	7.65295	15.6204	15.8325	14.1276	15.359	13.1041	6.95243		0.0473055	0.0202363	0.0213914	0.0210392	0.0151404	0.0216886	0.0195742	0.0213501	0.020454	0.0208246		0.0361193	1e-05	1e-05	0.0111145	0.0236398	0.00990782	0.0214157	0.00967819	0.00717316	0.00359113		-0.815482	-0.265033	0	-0.507806
SKOV3+hrg		31.0446	11.2257	15.0174	17.2192	24.4491	9.49544	8.51466	10.5223	11.4973	12.7583		33.0731	27.82	31.6115	33.394	37.9615	33.6391	32.2187	34.9769	36.1315	29.4874		0.05	0.0228293	0.0378998	0.0212726	0.00651834	0.021993	0.0210837	0.0216824	0.0212368	0.0227287		0.05	0.0015567	0.0140819	0.0228293	0.0104432	0.0156263	0.0114659	0.00332266	0.00403117	0.0079294		-0.602212	-0.720569	0	0.0879493
ZR751+hrg		12.9156	1.32104	1.1981	0.524097	8.4352	0.521513	1.14475	1.1978	1.13041	1.1957		21.6471	-0.0588908	-1.33156	-12.104	24.0965	-4.1684	6.07499	6.66518	5.91067	-1.35768		0.0497029	0.0229143	0.0227929	0.0224864	0.0161503	0.0225247	0.0229041	0.0227828	0.0227483	0.0227789		0.0361947	1e-05	1e-05	0.0122582	0.00743893	0.0121237	1e-05	3.04936e-05	0.000988142	1e-05		-0.997432	-0.534177	0	-0.55752
ZR7530+hrg		3.38331	0.825623	0.977634	0.813352	1.31127	0.813352	0.752728	0.96075	0.960616	1.25027		4.19388	-6.18292	-3.98107	-6.378	-0.155589	1.622	0.612773	3.79195	3.79013	-0.780872		0.039296	0.05	0.0076076	0.0064921	0.00535712	0.00736333	0.00690136	0.00761454	0.00766647	0.00711194		0.0351661	0.0433321	1e-05	0.05	0.05	0.00309507	0.0489064	0.0499322	0.026761	0.00990125		0.983235	0.2	0	0.175557
	AVG	12.4853	3.73988	3.21011	3.50675	6.74204	2.16222	2.08525	2.7619	2.49811	2.9756		18.8881	8.58198	6.15092	6.49972	17.0635	6.97354	7.80148	11.6642	10.0219	5.05021
[truncated: 8 more columns]

## Sheet: P1
PARAM	LB	UB	AU565	BT474-M3	CALU3	HCC1419	HCC1954	HCC202	JIMT1	MDAMB175VII	MDAMB361	MDAMB453	NCIH2170	NCIN87	OE19	OE33	SKBR3	SKOV3	ZR751	ZR7530	AU565+hrg	BT474-M3+hrg	CALU3+hrg	HCC1419+hrg	HCC1954+hrg	HCC202+hrg	JIMT1+hrg	MDAMB175VII+hrg	MDAMB361+hrg	MDAMB453+hrg	NCIH2170+hrg	NCIN87+hrg	OE19+hrg	OE33+hrg	SKBR3+hrg	SKOV3+hrg	ZR751+hrg	ZR7530+hrg
u_max	1e-05	0.05	0.0223386	0.0138656	0.05	0.0341996	0.0401357	0.00315999	0.0310509	0.0185815	0.0374993	0.0145209	0.0185046	0.0356667	0.0263277	0.00529455	0.01679	0.0490569	0.05	0.0403118	0.0138464	0.0458718	0.0181655	0.0156946	0.00748572	0.0222557	0.0499583	0.0289405	0.00295137	0.0413275	0.0291556	0.00666868	0.0492535	0.0328816	0.0473055	0.05	0.0497029	0.039296
w_akt	0.0001	1	0	0	0	0	0	0	0	0	0	0	0	0	0	0	0	0	0	0	0	0	0	0	0	0	0	0	0	0	0	0	0	0	0	0	0	0
w_erk	0.0001	1	0	0	0	0	0	0	0	0	0	0	0	0	0	0	0	0	0	0	0	0	0	0	0	0	0	0	0	0	0	0	0	0	0	0	0	0
k_OR	0.3	3	0	0	0	0	0	0	0	0	0	0	0	0	0	0	0	0	0	0	0	0	0	0	0	0	0	0	0	0	0	0	0	0	0	0	0	0
tau_OR	0.01	0.1	0	0	0	0	0	0	0	0	0	0	0	0	0	0	0	0	0	0	0	0	0	0	0	0	0	0	0	0	0	0	0	0	0	0	0	0
k_akt	0.3	3	0	0	0	0	0	0	0	0	0	0	0	0	0	0	0	0	0	0	0	0	0	0	0	0	0	0	0	0	0	0	0	0	0	0	0	0
tau_akt	0.01	0.1	0	0	0	0	0	0	0	0	0	0	0	0	0	0	0	0	0	0	0	0	0	0	0	0	0	0	0	0	0	0	0	0	0	0	0	0
k_erk	0.3	3	0	0	0	0	0	0	0	0	0	0	0	0	0	0	0	0	0	0	0	0	0	0	0	0	0	0	0	0	0	0	0	0	0	0	0	0
tau_erk	0.01	0.1	0	0	0	0	0	0	0	0	0	0	0	0	0	0	0	0	0	0	0	0	0	0	0	0	0	0	0	0	0	0	0	0	0	0	0	0
d_max	1e-05	0.05	0.00531495	0.00925461	0.044149	0.0315903	0.0327265	1e-05	0.0231071	0.0215106	0.0348175	0.00870331	0.00096671	0.0324228	0.018391	0.00119625	0.00518378	0.0499998	0.0482993	0.0369355	1e-05	0.0424488	0.00991479	0.0127126	1.01217e-05	0.0173261	0.0396509	0.0315011	0.00149146	0.0367314	0.00859885	1e-05	0.0400862	0.0252346	0.0361193	0.05	0.0361947	0.0351661
w_akt	0.0001	1	0	0	0	0	0	0	0	0	0	0	0	0	0	0	0	0	0	0	0	0	0	0	0	0	0	0	0	0	0	0	0	0	0	0	0	0
w_erk	0.0001	1	0	0	0	0	0	0	0	0	0	0	0	0	0	0	0	0	0	0	0	0	0	0	0	0	0	0	0	0	0	0	0	0	0	0	0	0
k_OR	0.3	3	0	0	0	0	0	0	0	0	0	0	0	0	0	0	0	0	0	0	0	0	0	0	0	0	0	0	0	0	0	0	0	0	0	0	0	0
tau_OR	0.01	0.1	0	0	0	0	0	0	0	0	0	0	0	0	0	0	0	0	0	0	0	0	0	0	0	0	0	0	0	0	0	0	0	0	0	0	0	0
k_akt	0.3	3	0	0	0	0	0	0	0	0	0	0	0	0	0	0	0	0	0	0	0	0	0	0	0	0	0	0	0	0	0	0	0	0	0	0	0	0
tau_akt	0.01	0.1	0	0	0	0	0	0	0	0	0	0	0	0	0	0	0	0	0	0	0	0	0	0	0	0	0	0	0	0	0	0	0	0	0	0	0	0
k_erk	0.3	3	0	0	0	0	0	0	0	0	0	0	0	0	0	0	0	0	0	0	0	0	0	0	0	0	0	0	0	0	0	0	0	0	0	0	0	0
tau_erk	0.01	0.1	0	0	0	0	0	0	0	0	0	0	0	0	0	0	0	0	0	0	0	0	0	0	0	0	0	0	0	0	0	0	0	0	0	0	0	0
SSE			1.20369	2.85005	3.83816	1.6752	3.50564	3.06065	6.67955	3.44564	1.70641	2.60615	1.69332	2.63626	3.08089	7.46606	2.23048	9.61774	3.87261	1.19509	1.18109	3.22204	3.68833	2.00447	3.88215	3.7923	8.5306	3.36263	1.22907	4.42628	2.63532	3.93656	4.44047	8.87179	3.07167	9.31338	3.87468	1.01499
M4 Bias			0.954439	0.990423	-0.991134	0.879805	-0.902949	0.922643	-0.999068	-0.845414	0.969887	0.862659	-0.902844	-0.642554	-0.894933	-0.783065	0.886361	-0.452995	0.951295	0.999795	-0.999706	0.995579	-0.999799	-0.732558	-0.896596	0.789881	-0.811824	-0.879993	0.999738	0.733856	-0.999766	-0.888053	-0.955042	-0.854493	-0.815482	-0.602212	-0.997432	0.983235
AKTi range
MEKi range
Bias

## Sheet: P2
PARAM	LB	UB	AU565	BT474-M3	CALU3	HCC1419	HCC1954	HCC202	JIMT1	MDAMB175VII	MDAMB361	MDAMB453	NCIH2170	NCIN87	OE19	OE33	SKBR3	SKOV3	ZR751	ZR7530	AU565+hrg	BT474-M3+hrg	CALU3+hrg	HCC1419+hrg	HCC1954+hrg	HCC202+hrg	JIMT1+hrg	MDAMB175VII+hrg	MDAMB361+hrg	MDAMB453+hrg	NCIH2170+hrg	NCIN87+hrg	OE19+hrg	OE33+hrg	SKBR3+hrg	SKOV3+hrg	ZR751+hrg	ZR7530+hrg
u_max	1e-05	0.05	0.0416909	0.0495966	0.0173665	0.0426715	0.0188784	0.05	0.0433822	0.0146824	0.0450619	0.0372875	0.0214454	0.0130013	0.0197878	0.0258792	0.0462285	0.0225463	0.0271738	0.0266795	0.0167918	0.0292515	0.0221665	0.0127528	0.0216896	0.05	0.0354837	0.0169566	0.0132121	0.0465342	0.0268255	0.0224785	0.0253761	0.033453	0.0202363	0.0228293	0.0229143	0.05
w_akt	0.0001	1	0.966313	0.985907	0.0001	0.950643	0.0001	0.918153	0.918732	0.00896583	0.700739	0.893225	0.0001	0.0111217	0.000367499	0.105087	0.980588	0.25201	0.939093	0.961014	0.0001	0.529681	0.0001	0.00220167	0.000100441	0.96647	0.000217225	0.0123345	0.975237	0.935416	0.0001	0.0001	0.000236152	0.0060658	0.0001	0.0137466	0.0001	0.820974
w_erk	0.0001	1	0.0219672	0.00465433	1	0.0681046	1	0.0369418	0.098643	0.107032	0.0107721	0.0663716	1	0.0414225	1	0.816097	0.060014	0.669407	0.0242596	0.000101917	0.618184	0.000899319	1	0.910454	0.961431	0.11346	0.972423	0.176147	0.000139608	0.0947193	1	0.928455	1	0.728603	1	0.0553685	1	0.00506098
k_OR	0.3	3	0.91236	0.770979	0.3	0.442128	0.3	0.35147	0.3	3	0.770798	0.681057	0.373257	0.960989	0.326952	1.19767	0.347069	3	0.300025	0.475757	0.310535	0.307812	0.3	0.317332	0.3	0.375356	0.319551	1.33272	1.11518	0.369743	0.3	0.302023	0.314648	0.537029	0.3	3	0.400271	0.580547
tau_OR	0.01	0.1	8.63236	7.87933	0.0529886	35.4584	0.167614	27.7235	0.959493	0.01	7.25926	9.40347	81.0225	0.01	2.07892	0.172638	39.3305	0.161619	0.168345	14.4016	100	24.9692	0.136328	0.01	0.0968053	27.6008	1.90845	0.01	1.53993	13.9631	72.7712	1.98903	1.50824	0.110979	1.77837	0.0138624	4.19776	36.4722
k_akt	0.3	3	0	0	0	0	0	0	0	0	0	0	0	0	0	0	0	0	0	0	0	0	0	0	0	0	0	0	0	0	0	0	0	0	0	0	0	0
tau_akt	0.01	0.1	0	0	0	0	0	0	0	0	0	0	0	0	0	0	0	0	0	0	0	0	0	0	0	0	0	0	0	0	0	0	0	0	0	0	0	0
k_erk	0.3	3	0	0	0	0	0	0	0	0	0	0	0	0	0	0	0	0	0	0	0	0	0	0	0	0	0	0	0	0	0	0	0	0	0	0	0	0
tau_erk	0.01	0.1	0	0	0	0	0	0	0	0	0	0	0	0	0	0	0	0	0	0	0	0	0	0	0	0	0	0	0	0	0	0	0	0	0	0	0	0
d_max	1e-05	0.05	0.0222203	0.0404602	1e-05	0.0347218	1e-05	0.0379148	0.015642	0.00381533	0.0390056	0.0271344	1e-05	1e-05	0.00268231	1e-05	0.0267299	0.00230937	0.0109172	0.0200763	1e-05	0.0213461	1e-05	1e-05	1e-05	0.0355068	0.00725922	0.00378203	0.00966943	0.0313439	1e-05	0.00528681	0.00335188	1e-05	1e-05	0.0015567	1e-05	0.0433321
w_akt	0.0001	1	0	0	0	0	0	0	0	0	0	0	0	0	0	0	0	0	0	0	0	0	0	0	0	0	0	0	0	0	0	0	0	0	0	0	0	0
w_erk	0.0001	1	0	0	0	0	0	0	0	0	0	0	0	0	0	0	0	0	0	0	0	0	0	0	0	0	0	0	0	0	0	0	0	0	0	0	0	0
k_OR	0.3	3	0	0	0	0	0	0	0	0	0	0	0	0	0	0	0	0	0	0	0	0	0	0	0	0	0	0	0	0	0	0	0	0	0	0	0	0
tau_OR	0.01	0.1	0	0	0	0	0	0	0	0	0	0	0	0	0	0	0	0	0	0	0	0	0	0	0	0	0	0	0	0	0	0	0	0	0	0	0	0
k_akt	0.3	3	0	0	0	0	0	0	0	0	0	0	0	0	0	0	0	0	0	0	0	0	0	0	0	0	0	0	0	0	0	0	0	0	0	0	0	0
tau_akt	0.01	0.1	0	0	0	0	0	0	0	0	0	0	0	0	0	0	0	0	0	0	0	0	0	0	0	0	0	0	0	0	0	0	0	0	0	0	0	0
k_erk	0.3	3	0	0	0	0	0	0	0	0	0	0	0	0	0	0	0	0	0	0	0	0	0	0	0	0	0	0	0	0	0	0	0	0	0	0	0	0
tau_erk	0.01	0.1	0	0	0	0	0	0	0	0	0	0	0	0	0	0	0	0	0	0	0	0	0	0	0	0	0	0	0	0	0	0	0	0	0	0	0	0
SSE			0.164634	0.192563	1.95383	0.376949	1.33319	0.775669	2.57069	0.747802	0.172315	1.13353	0.553304	0.467949	0.340829	1.44394	0.527198	4.19484	1.54322	0.167611	0.623408	2.31058	1.06357	0.657229	0.977877	1.31323	2.62273	0.52603	0.165461	2.026	0.783399	0.798974	0.338394	2.22886	1.28317	3.3677	0.396312	0.247687

## Sheet: P3
PARAM	LB	UB	AU565	BT474-M3	CALU3	HCC1419	HCC1954	HCC202	JIMT1	MDAMB175VII	MDAMB361	MDAMB453	NCIH2170	NCIN87	OE19	OE33	SKBR3	SKOV3	ZR751	ZR7530	AU565+hrg	BT474-M3+hrg	CALU3+hrg	HCC1419+hrg	HCC1954+hrg	HCC202+hrg	JIMT1+hrg	MDAMB175VII+hrg	MDAMB361+hrg	MDAMB453+hrg	NCIH2170+hrg	NCIN87+hrg	OE19+hrg	OE33+hrg	SKBR3+hrg	SKOV3+hrg	ZR751+hrg	ZR7530+hrg
u_max	1e-05	0.05	0.0197239	0.00890573	0.0186992	0.0126908	0.018681	0.0176146	0.0310965	0.0208619	0.00696224	0.0116597	0.0222673	0.0188523	0.0233307	0.0266201	0.0210872	0.0223171	0.0220053	0.00753186	0.017865	0.0073179	0.0212332	0.0132634	0.02133	0.0227554	0.0410446	0.021426	0.00457041	0.0223739	0.0279124	0.0176403	0.0274735	0.044853	0.0213914	0.0378998	0.0227929	0.0076076
w_akt	0.0001	1	0	0	0	0	0	0	0	0	0	0	0	0	0	0	0	0	0	0	0	0	0	0	0	0	0	0	0	0	0	0	0	0	0	0	0	0
w_erk	0.0001	1	0	0	0	0	0	0	0	0	0	0	0	0	0	0	0	0	0	0	0	0	0	0	0	0	0	0	0	0	0	0	0	0	0	0	0	0
k_OR	0.3	3	0	0	0	0	0	0	0	0	0	0	0	0	0	0	0	0	0	0	0	0	0	0	0	0	0	0	0	0	0	0	0	0	0	0	0	0
tau_OR	0.01	0.1	0	0	0	0	0	0	0	0	0	0	0	0	0	0	0	0	0	0	0	0	0	0	0	0	0	0	0	0	0	0	0	0	0	0	0	0
k_akt	0.3	3	1.13835	1.76003	0.559821	1.05428	1.98962	0.736344	0.876336	0.598038	2.16988	1.34085	3	0.716033	1.06691	1.09342	0.613367	2.52512	0.772257	1.03818	3	3	1.29974	1.35681	2.539	0.945969	0.886979	0.674957	3	0.628532	1.23593	1.10628	1.08489	0.705283	1.03374	0.527879	3	1.30283
tau_akt	0.01	0.1	2.58676	0.380599	2.58596	0.795263	1.64364	0.62595	1.15848	1.27665	0.360957	0.790814	3.16396	3.13118	5.94317	1.44832	1.77855	0.37206	0.319273	0.237141	10	0.168993	10	0.84841	1.45307	1.82732	4.6994	1.27632	0.330803	1.67715	10	3.69485	6.43851	6.06294	2.71058	1.72348	10	0.534125
k_erk	0.3	3	2.39188	3	0.3	0.300029	0.3	0.3	0.3	0.3	0.649941	0.493214	0.609565	0.300618	0.309327	0.85749	0.339275	3	0.3	0.576745	0.481674	1.55883	0.3	0.3	0.3	0.3	0.300011	0.3	3	0.332518	0.476126	0.492363	0.318246	0.3	0.3	0.300002	0.402812	0.46977
tau_erk	0.01	0.1	10	10	0.146536	9.30152	0.341578	10	0.276039	0.0166296	10	9.63138	10	2.24074	7.75261	0.211986	10	0.219904	0.231322	10	10	10	0.191251	0.212399	0.204185	10	9.17478	0.0198097	10	10	10	0.546674	3.16636	1.20676	3.02188	2.14926	4.3257	10
d_max	1e-05	0.05	1e-05	1e-05	1e-05	0.00370015	1e-05	0.00456551	0.000898184	0.00678063	0.000541848	0.000535999	1e-05	0.00577175	0.00602696	1e-05	1e-05	0.00213315	0.00333873	1e-05	1e-05	1e-05	1e-05	0.00130001	1e-05	0.0072719	0.0118841	0.00671233	0.000971169	0.00667219	1e-05	1e-05	0.00531554	0.0105487	1e-05	0.0140819	1e-05	1e-05
w_akt	0.0001	1	0	0	0	0	0	0	0	0	0	0	0	0	0	0	0	0	0	0	0	0	0	0	0	0	0	0	0	0	0	0	0	0	0	0	0	0
w_erk	0.0001	1	0	0	0	0	0	0	0	0	0	0	0	0	0	0	0	0	0	0	0	0	0	0	0	0	0	0	0	0	0	0	0	0	0	0	0	0
k_OR	0.3	3	0	0	0	0	0	0	0	0	0	0	0	0	0	0	0	0	0	0	0	0	0	0	0	0	0	0	0	0	0	0	0	0	0	0	0	0
tau_OR	0.01	0.1	0	0	0	0	0	0	0	0	0	0	0	0	0	0	0	0	0	0	0	0	0	0	0	0	0	0	0	0	0	0	0	0	0	0	0	0
k_akt	0.3	3	0	0	0	0	0	0	0	0	0	0	0	0	0	0	0	0	0	0	0	0	0	0	0	0	0	0	0	0	0	0	0	0	0	0	0	0
tau_akt	0.01	0.1	0	0	0	0	0	0	0	0	0	0	0	0	0	0	0	0	0	0	0	0	0	0	0	0	0	0	0	0	0	0	0	0	0	0	0	0
k_erk	0.3	3	0	0	0	0	0	0	0	0	0	0	0	0	0	0	0	0	0	0	0	0	0	0	0	0	0	0	0	0	0	0	0	0	0	0	0	0
tau_erk	0.01	0.1	0	0	0	0	0	0	0	0	0	0	0	0	0	0	0	0	0	0	0	0	0	0	0	0	0	0	0	0	0	0	0	0	0	0	0	0
SSE			1.53836	0.447447	1.59842	0.0897032	1.00606	0.338498	1.35285	0.555694	0.242159	0.860626	1.11893	0.319374	0.163775	1.10669	0.410968	4.59255	0.55705	0.306641	1.10499	1.82755	1.01383	0.160454	0.581639	0.412535	1.58794	0.29429	0.30265	1.29909	1.31374	0.683539	0.132317	1.46236	0.728516	4.50521	0.35943	0.29329		0.963033

## Sheet: P4
PARAM	LB	UB	AU565	BT474-M3	CALU3	HCC1419	HCC1954	HCC202	JIMT1	MDAMB175VII	MDAMB361	MDAMB453	NCIH2170	NCIN87	OE19	OE33	SKBR3	SKOV3	ZR751	ZR7530	AU565+hrg	BT474-M3+hrg	CALU3+hrg	HCC1419+hrg	HCC1954+hrg	HCC202+hrg	JIMT1+hrg	MDAMB175VII+hrg	MDAMB361+hrg	MDAMB453+hrg	NCIH2170+hrg	NCIN87+hrg	OE19+hrg	OE33+hrg	SKBR3+hrg	SKOV3+hrg	ZR751+hrg	ZR7530+hrg
u_max	1e-05	0.05	0.0193876	0.00919368	0.017162	0.00798222	0.0185298	0.0120852	0.0284876	0.010867	0.00603212	0.0101704	0.0210116	0.0119218	0.0169931	0.0253672	0.0194615	0.020237	0.0164692	0.00670881	0.0167741	0.0074192	0.0212853	0.0114718	0.0210709	0.0144933	0.0280958	0.0132072	0.00354851	0.0153981	0.0269942	0.0167223	0.0221613	0.0326339	0.0210392	0.0212726	0.0224864	0.0064921
w_akt	0.0001	1	0	0	0	0	0	0	0	0	0	0	0	0	0	0	0	0	0	0	0	0	0	0	0	0	0	0	0	0	0	0	0	0	0	0	0	0
w_erk	0.0001	1	0	0	0	0	0	0	0	0	0	0	0	0	0	0	0	0	0	0	0	0	0	0	0	0	0	0	0	0	0	0	0	0	0	0	0	0
k_OR	0.3	3	0	0	0	0	0	0	0	0	0	0	0	0	0	0	0	0	0	0	0	0	0	0	0	0	0	0	0	0	0	0	0	0	0	0	0	0
tau_OR	0.01	0.1	0	0	0	0	0	0	0	0	0	0	0	0	0	0	0	0	0	0	0	0	0	0	0	0	0	0	0	0	0	0	0	0	0	0	0	0
k_akt	0.3	3	0	0	0	0	0	0	0	0	0	0	0	0	0	0	0	0	0	0	0	0	0	0	0	0	0	0	0	0	0	0	0	0	0	0	0	0
tau_akt	0.01	0.1	0	0	0	0	0	0	0	0	0	0	0	0	0	0	0	0	0	0	0	0	0	0	0	0	0	0	0	0	0	0	0	0	0	0	0	0
k_erk	0.3	3	0	0	0	0	0	0	0	0	0	0	0	0	0	0	0	0	0	0	0	0	0	0	0	0	0	0	0	0	0	0	0	0	0	0	0	0
tau_erk	0.01	0.1	0	0	0	0	0	0	0	0	0	0	0	0	0	0	0	0	0	0	0	0	0	0	0	0	0	0	0	0	0	0	0	0	0	0	0	0
d_max	1e-05	0.05	0.0290569	0.0474848	0.0123273	0.05	0.0121444	0.05	0.0230216	0.0146823	0.0462876	0.0483963	0.00558242	0.0103441	0.0118257	0.0232578	0.041225	0.0225463	0.0267321	0.0243711	0.00684297	0.0134876	0.0144536	0.00951204	0.0147712	0.05	0.0207469	0.0170015	0.0136912	0.0216607	0.0197717	0.0120563	0.016926	0.0272827	0.0111145	0.0228293	0.0122582	0.05
w_akt	0.0001	1	0.982509	0.991156	0.00238059	0.993706	0.00476044	0.9842	0.000221604	0.00896776	0.957987	0.994229	0.0429048	0.198933	0.045517	0.0876397	0.999841	0.345915	1	1	0.0001	0.976749	0.000100015	0.142524	0.0431972	0.995696	0.100816	0.0119915	0.954681	0.994595	0.0001	0.0412872	0.0228047	0.0538009	0.0578834	0.0099253	0.00096856	0.719765
w_erk	0.0001	1	0.0229039	0.00476917	0.534619	0.0635377	0.0933412	0.0395989	0.475437	0.107055	0.0146444	0.073308	0.840307	0.914148	0.820923	0.720343	0.060233	0.918844	0.0249602	0.000102676	0.681019	0.002164	0.996246	0.923308	0.792308	0.116887	0.970696	0.187856	0.000125104	0.152668	0.856393	0.696333	0.991691	0.685694	0.569519	0.0399771	0.753378	0.00608452
k_OR	0.3	3	1.0025	0.763689	0.918788	0.424934	3	0.351478	0.583169	3	0.787037	0.656572	1.66864	1.76116	0.942216	1.59085	0.354722	3	0.3	0.45681	0.446024	0.462191	1.00561	2.01978	2.12203	0.375353	1.26453	1.27538	1.14193	0.554075	0.319573	1.71225	0.698198	1.3102	2.2112	3	1.05668	0.642543
tau_OR	0.01	0.1	4.79907	7.47228	0.01	63.628	0.01	29.7148	0.01	0.0100022	9.79472	18.1251	0.553641	0.199377	0.200342	0.133221	24.6793	0.221843	0.141067	12.8574	1.42045	1.14724	0.0474248	0.1001	0.082014	28.4347	0.259409	0.010002	1.56675	0.602769	10.3755	0.16849	0.206439	0.110349	0.0775785	0.0100089	0.305911	24.4738
k_akt	0.3	3	0	0	0	0	0	0	0	0	0	0	0	0	0	0	0	0	0	0	0	0	0	0	0	0	0	0	0	0	0	0	0	0	0	0	0	0
tau_akt	0.01	0.1	0	0	0	0	0	0	0	0	0	0	0	0	0	0	0	0	0	0	0	0	0	0	0	0	0	0	0	0	0	0	0	0	0	0	0	0
k_erk	0.3	3	0	0	0	0	0	0	0	0	0	0	0	0	0	0	0	0	0	0	0	0	0	0	0	0	0	0	0	0	0	0	0	0	0	0	0	0
tau_erk	0.01	0.1	0	0	0	0	0	0	0	0	0	0	0	0	0	0	0	0	0	0	0	0	0	0	0	0	0	0	0	0	0	0	0	0	0	0	0	0
SSE			0.164631	0.191372	1.70609	0.376416	0.948534	0.77565	3.31028	0.783054	0.146406	1.13366	0.43016	0.338173	0.250773	1.17591	0.523434	4.19484	1.70805	0.145445	0.529777	2.27874	0.786466	0.478395	0.703724	1.31319	2.1529	0.526122	0.165402	1.3989	0.630171	0.389851	0.261095	1.67203	0.716306	5.16576	0.157229	0.244006		1.05203

## Sheet: P5
PARAM	LB	UB	AU565	BT474-M3	CALU3	HCC1419	HCC1954	HCC202	JIMT1	MDAMB175VII	MDAMB361	MDAMB453	NCIH2170	NCIN87	OE19	OE33	SKBR3	SKOV3	ZR751	ZR7530	AU565+hrg	BT474-M3+hrg	CALU3+hrg	HCC1419+hrg	HCC1954+hrg	HCC202+hrg	JIMT1+hrg	MDAMB175VII+hrg	MDAMB361+hrg	MDAMB453+hrg	NCIH2170+hrg	NCIN87+hrg	OE19+hrg	OE33+hrg	SKBR3+hrg	SKOV3+hrg	ZR751+hrg	ZR7530+hrg
u_max	1e-05	0.05	0.0180012	0.00671419	0.00957593	0.0050291	0.00963764	0.00787257	0.0145151	0.00131947	0.00461432	0.00844658	0.019634	0.00628953	0.0106294	0.00991753	0.0151047	0.0104937	0.00786384	0.00495279	0.0145722	0.00579666	0.0106543	0.00591907	0.010641	0.00946006	0.0176689	0.000297047	0.00299698	0.010507	0.0234456	0.0102171	0.0122687	0.014495	0.0151404	0.00651834	0.0161503	0.00535712
w_akt	0.0001	1	0	0	0	0	0	0	0	0	0	0	0	0	0	0	0	0	0	0	0	0	0	0	0	0	0	0	0	0	0	0	0	0	0	0	0	0
w_erk	0.0001	1	0	0	0	0	0	0	0	0	0	0	0	0	0	0	0	0	0	0	0	0	0	0	0	0	0	0	0	0	0	0	0	0	0	0	0	0
k_OR	0.3	3	0	0	0	0	0	0	0	0	0	0	0	0	0	0	0	0	0	0	0	0	0	0	0	0	0	0	0	0	0	0	0	0	0	0	0	0
tau_OR	0.01	0.1	0	0	0	0	0	0	0	0	0	0	0	0	0	0	0	0	0	0	0	0	0	0	0	0	0	0	0	0	0	0	0	0	0	0	0	0
k_akt	0.3	3	0	0	0	0	0	0	0	0	0	0	0	0	0	0	0	0	0	0	0	0	0	0	0	0	0	0	0	0	0	0	0	0	0	0	0	0
tau_akt	0.01	0.1	0	0	0	0	0	0	0	0	0	0	0	0	0	0	0	0	0	0	0	0	0	0	0	0	0	0	0	0	0	0	0	0	0	0	0	0
k_erk	0.3	3	0	0	0	0	0	0	0	0	0	0	0	0	0	0	0	0	0	0	0	0	0	0	0	0	0	0	0	0	0	0	0	0	0	0	0	0
tau_erk	0.01	0.1	0	0	0	0	0	0	0	0	0	0	0	0	0	0	0	0	0	0	0	0	0	0	0	0	0	0	0	0	0	0	0	0	0	0	0	0
d_max	1e-05	0.05	0.0435105	0.0131011	0.0194382	0.0300357	0.0218674	0.0303104	0.0300693	0.00666006	0.0486074	0.0338756	0.020126	0.0168225	0.0134927	0.0284505	0.019595	0.0218465	0.0221505	0.00472468	0.00256678	0.00509347	0.00423367	0.0236064	0.0218763	0.0371391	0.0474403	0.0128693	0.0057148	0.0342242	0.0241612	0.0150963	0.00925417	0.031544	0.0236398	0.0104432	0.00743893	0.05
w_akt	0.0001	1	0	0	0	0	0	0	0	0	0	0	0	0	0	0	0	0	0	0	0	0	0	0	0	0	0	0	0	0	0	0	0	0	0	0	0	0
w_erk	0.0001	1	0	0	0	0	0	0	0	0	0	0	0	0	0	0	0	0	0	0	0	0	0	0	0	0	0	0	0	0	0	0	0	0	0	0	0	0
k_OR	0.3	3	0	0	0	0	0	0	0	0	0	0	0	0	0	0	0	0	0	0	0	0	0	0	0	0	0	0	0	0	0	0	0	0	0	0	0	0
tau_OR	0.01	0.1	0	0	0	0	0	0	0	0	0	0	0	0	0	0	0	0	0	0	0	0	0	0	0	0	0	0	0	0	0	0	0	0	0	0	0	0
k_akt	0.3	3	1.70687	2.10601	0.3	0.615752	0.74935	0.530384	0.522212	0.681157	0.987103	0.652712	0.368063	0.348748	0.3	0.3	0.552895	0.3	0.368614	2.43052	0.3	3	3	0.407746	0.359523	0.454397	0.380116	0.3	2.02106	0.334792	0.346506	0.3	0.3	0.30459	0.323109	1.22779	0.3	1.10395
tau_akt	0.01	0.1	3.5199	0.794073	10	7.0619	2.66317	2.00836	1.28466	0.0150573	6.12902	7.46624	10	3.91325	1.16886	6.63145	0.832208	0.0100071	1.40194	0.265861	0.01	0.167326	0.0298839	10	10	10	10	2.51602	0.484338	10	10	1.40564	0.0149263	4.75078	10	0.0839072	0.01	8.88082
k_erk	0.3	3	0.3	0.3	1.79087	0.744165	0.839612	0.300936	0.617961	1.46914	0.592253	2.99957	3	3	1.76606	3	0.306974	0.476865	1.01125	0.695077	3	3	2.5375	0.695247	2.48748	1.78815	1.69214	1.25246	1.61037	1.43046	2.03896	3	1.7654	2.32932	2.00329	2.08338	3	3
tau_erk	0.01	0.1	0.0187825	0.0355997	0.085125	0.166213	0.355807	0.0928854	0.243572	0.0800641	0.15615	0.321912	0.85642	0.308795	0.805489	0.417004	0.239413	0.0748673	0.0520968	0.0395927	0.98023	0.01	0.367099	0.0835525	0.288758	0.259152	0.569882	0.172781	0.0876435	0.181708	0.767267	0.465652	1.32835	0.55601	0.198652	0.170041	1.14464	0.113082
SSE			0.674092	1.3192	2.61473	0.499007	2.44124	0.50947	3.38696	2.25422	0.531349	0.955351	0.52712	1.27402	1.79741	4.6249	0.677001	6.37484	1.11018	0.481709	1.01028	1.97099	2.93283	0.888575	2.55455	1.02808	3.45878	2.56458	0.375286	1.28215	0.927218	2.17771	2.80521	5.20594	1.32032	7.33473	2.53056	0.393381		2.02261

## Sheet: P6
PARAM	LB	UB	AU565	BT474-M3	CALU3	HCC1419	HCC1954	HCC202	JIMT1	MDAMB175VII	MDAMB361	MDAMB453	NCIH2170	NCIN87	OE19	OE33	SKBR3	SKOV3	ZR751	ZR7530	AU565+hrg	BT474-M3+hrg	CALU3+hrg	HCC1419+hrg	HCC1954+hrg	HCC202+hrg	JIMT1+hrg	MDAMB175VII+hrg	MDAMB361+hrg	MDAMB453+hrg	NCIH2170+hrg	NCIN87+hrg	OE19+hrg	OE33+hrg	SKBR3+hrg	SKOV3+hrg	ZR751+hrg	ZR7530+hrg
u_max	1e-05	0.05	0.0194539	0.00917416	0.0177706	0.00900299	0.0189557	0.0126142	0.0299252	0.0136265	0.00653318	0.0109748	0.0215173	0.0130246	0.0172618	0.0266174	0.0200089	0.0214139	0.0172181	0.00664719	0.0167819	0.00653866	0.0221959	0.011896	0.0212457	0.015212	0.0292906	0.0144394	0.00348078	0.0153494	0.0271658	0.0171095	0.0219515	0.0337973	0.0216886	0.021993	0.0225247	0.00736333
w_akt	0.0001	1	0.0001	1	0.000100006	0.00262559	0.000100013	0.0001002	0.0001	0.00672752	0.00976496	0.00869009	0.0001	0.00032117	0.0001	1	0.907504	0.0001	0.000163934	0.849465	0.0001	1	0.00010005	0.000100091	1	0.864656	0.999983	0.00405124	0.996829	0.0001	0.0001	0.993966	0.907824	0.999854	1	0.168842	0.991445	0.872073
w_erk	0.0001	1	0.258278	0.424725	1	1	0.999955	0.992523	1	0.121104	0.594847	0.912383	0.701945	0.116291	0.999276	0.0001	0.00164268	0.121159	0.491522	0.183916	0.619951	0.0001	0.993734	0.904769	0.00804483	0.00983783	0.000100003	0.226563	0.000149832	1	0.86204	0.0048521	0.0001	0.000100151	0.000100069	0.960919	0.158892	0.00193564
k_OR	0.3	3	2.91723	2.98289	0.300002	0.300036	0.300006	0.300042	0.3	2.99957	0.403809	0.465047	0.355355	0.443487	0.390615	0.58855	0.503913	1.06357	0.300383	2.45149	0.310554	3	0.300023	0.3	1.69078	0.972462	0.728285	1.23228	2.3068	0.373496	0.3	1.43123	0.972726	0.546706	0.804214	2.99992	2.99903	1.25518
tau_OR	0.01	0.1	91.8314	9.10383	0.168804	1.36916	0.344166	3.56439	0.251475	0.0103415	85.6767	10.9436	100	0.0303328	1.35186	8.00977	3.07646	0.0100331	0.0632411	55.2998	100	0.178004	0.151064	0.092239	2.69265	1.27487	5.09833	0.01	0.311091	2.08062	100	3.59712	8.60748	12.5708	5.92019	0.228484	10.7119	0.795375
k_akt	0.3	3	0	0	0	0	0	0	0	0	0	0	0	0	0	0	0	0	0	0	0	0	0	0	0	0	0	0	0	0	0	0	0	0	0	0	0	0
tau_akt	0.01	0.1	0	0	0	0	0	0	0	0	0	0	0	0	0	0	0	0	0	0	0	0	0	0	0	0	0	0	0	0	0	0	0	0	0	0	0	0
k_erk	0.3	3	0	0	0	0	0	0	0	0	0	0	0	0	0	0	0	0	0	0	0	0	0	0	0	0	0	0	0	0	0	0	0	0	0	0	0	0
tau_erk	0.01	0.1	0	0	0	0	0	0	0	0	0	0	0	0	0	0	0	0	0	0	0	0	0	0	0	0	0	0	0	0	0	0	0	0	0	0	0	0
d_max	1e-05	0.05	0.0328961	0.0471853	0.032294	0.0282668	0.0076348	0.0342472	0.00691695	0.00888683	0.0463432	0.0229072	0.0496298	0.0289455	0.0209933	0.0217653	0.00851348	0.0325456	0.029796	0.0208011	1.10897e-05	1.01844e-05	0.0428846	0.0498342	0.0140363	0.00845865	0.0173063	0.0190154	0.0449621	0.05	0.0497577	0.011557	0.0170835	0.0252452	0.00990782	0.0156263	0.0121237	0.00309507
w_akt	0.0001	1	0.746744	0.999029	1	0.999441	0.886308	0.990323	0.999992	0.999849	0.998937	0.872238	0.547627	0.995549	0.969543	0.0001	0.000101842	0.999999	0.999185	0.999285	0.0169325	0.990039	0.927833	0.998264	0.0001	0.0001	0.000100563	0.997976	0.910974	0.99971	0.996992	0.000156867	0.000130187	0.000100761	0.000102857	0.999564	0.000101913	0.574997
w_erk	0.0001	1	0.0175467	0.000102589	0.0001	0.000209361	0.000106927	0.0001	0.0001	0.000424783	0.000100083	0.0001	0.0164441	0.00010089	0.000100895	0.429433	0.997592	0.000100001	0.000101579	0.000100007	0.000287117	0.000294055	0.000178329	0.00010002	0.935643	0.993125	0.977297	0.0119603	0.000101964	0.0001	0.000109635	0.956931	0.956195	0.933411	0.880502	0.000100016	0.94229	0.856102
k_OR	0.3	3	0.94578	0.746996	0.752226	0.761338	1.94463	0.500134	2.03667	0.300182	0.724104	0.962741	2.99791	0.668538	1.11667	1.22746	0.30206	0.4579	0.449555	0.484657	3	2.99992	1.93259	1.01968	1.22613	1.56037	1.32965	0.300001	1.74888	0.512703	1.14726	1.63131	0.585196	0.972995	1.70967	0.709574	1.05431	0.302283
tau_OR	0.01	0.1	4.62874	8.19719	19.1875	7.46345	1.16592	12.0454	0.22891	0.379925	13.3091	3.19892	1.85797	19.5434	6.71642	0.0717793	0.752381	29.5135	9.04566	7.25717	94.5672	100	8.52938	11.3138	0.0693676	0.158869	0.213128	26.5752	6.06231	34.6631	13.0178	0.209631	0.284124	0.136338	0.0939509	4.88913	0.365193	0.701853
k_akt	0.3	3	0	0	0	0	0	0	0	0	0	0	0	0	0	0	0	0	0	0	0	0	0	0	0	0	0	0	0	0	0	0	0	0	0	0	0	0
tau_akt	0.01	0.1	0	0	0	0	0	0	0	0	0	0	0	0	0	0	0	0	0	0	0	0	0	0	0	0	0	0	0	0	0	0	0	0	0	0	0	0
k_erk	0.3	3	0	0	0	0	0	0	0	0	0	0	0	0	0	0	0	0	0	0	0	0	0	0	0	0	0	0	0	0	0	0	0	0	0	0	0	0
tau_erk	0.01	0.1	0	0	0	0	0	0	0	0	0	0	0	0	0	0	0	0	0	0	0	0	0	0	0	0	0	0	0	0	0	0	0	0	0	0	0	0
SSE			0.145192	0.165307	1.63077	0.0843488	0.985017	0.257138	0.525556	0.3502	0.104131	0.819701	0.435555	0.261284	0.0656786	0.835821	0.184804	4.00035	0.386621	0.165401	0.623384	2.31008	0.715341	0.0456114	0.285687	0.268455	0.768971	0.232406	0.164983	1.11738	0.543398	0.177139	0.108954	0.611967	0.726245	2.84863	0.156454	0.244006

[truncated: 14 more sheets: P7, P8, P9, P10, M1, M2, M3, M4, M5, M6, M7, M8, M9, M10]
