# Supplementary material for: HER2+ Cancer Cell Dependence on PI3K vs. MAPK Signaling Axes Is Determined by Expression of EGFR, ERBB3 and CDKN1B
Source: PLoS Comput Biol. 2016 Apr 1;12(4):e1004827. doi: 10.1371/journal.pcbi.1004827 (PMC4818107; doi:10.1371/journal.pcbi.1004827)
Supplement: S2 Data — (XLSX) [file pcbi.1004827.s019.xlsx]

## Sheet: STATS
GENES	ALL 3BM		EGFR		ERBB3		P27		EGFR & P27		EGFR & ERBB3		ERBB3 & P27		ALL 3BM (HER2-)			HER2+/PI3Kmut		HER2-/PI3Kmut
GENES	DELTA	PVAL	DELTA	PVAL	DELTA	PVAL	DELTA	PVAL	DELTA	PVAL	DELTA	PVAL	DELTA	PVAL	DELTA	PVAL		Delta	PVAL	Delta	PVAL
A2ML1	0.0397958	0.819708	0.218713	0.959874	-0.401998	0.30236	0.218713	0.529419	0.00103252	0.000829246	-0.359227	0.535064	-0.327705	0.800491	0.275847	0.00921191		0.325581	0.871634	0.0687229	0.997382
AADAC	0.236631	0.224145	0.613361	0.00710965	-0.185775	0.724703	-0.194643	0.840506	0.290575	0.123936	0.588766	0.062761	-0.0968478	0.908549	0.583144	0.0640867		-0.22612	0.249617	-0.0288136	0.934613
AADAT	-0.0866818	0.879228	0.47914	0.279387	0.302005	0.939843	-0.622293	0.078255	-0.107003	0.681618	0.421585	0.505257	-0.262044	0.280244	0.0730841	0.627554		0.669355	0.101833	-0.138043	0.552524
AADAT1	0.638856	0.148879	0.236358	0.217713	0.324074	0.268358	0.20702	0.420829	0.451003	0.199825	0.579737	0.206388	0.477621	0.34623	0.761126	0.00307099		0.467763	0.110571	0.181862	0.971204
AAK1	-0.56038	0.0402387	-0.374399	0.0305109	-0.0725084	0.268358	-0.209007	0.0368045	-0.544093	0.0103443	-0.296488	0.0508461	-0.401686	0.062761	-0.138647	0.2015		-0.389337	0.0434052	-0.0545276	0.517963
AAK2	-0.47098	0.287495	-0.0701681	0.705924	0.0710606	0.632679	-0.388217	0.131211	-0.47098	0.259233	-0.0953022	0.597223	-0.252052	0.223371	-0.20886	0.208577		-0.297431	0.16961	-0.0961078	0.924181
AANAT	-0.176357	0.761208	0.0284365	0.840506	-0.0284365	0.724703	-0.0816867	0.959874	-0.0532502	0.877731	-0.0400705	0.908549	-0.0784773	0.981671	-0.495824	0.0444312		0.212876	0.175973	0.189945	0.597257
AASDHPPT	0.333949	0.128643	0.832575	0.0345937	-0.108966	0.762752	0.832575	0.0441716	0.993001	0.0159413	0.540392	0.123744	0.548359	0.175272	-0.536008	0.110905		0.736691	0.0455443	-0.369539	0.233557
AATF	-1.14126	0.000829246	-0.445562	0.124907	-0.668635	0.0286296	-0.634925	0.0441716	-0.897071	0.0355039	-0.514741	0.0203215	-0.818866	0.0179666	-0.326959	0.0301265		0.161756	0.332296	0.0272971	0.898161
ABAT	-0.159802	0.543327	-0.0497611	0.51308	-0.169132	0.131211	-0.0255579	1	-0.136596	0.644412	-0.164467	0.206388	-0.164467	0.34623	0.294773	0.54585		-0.279207	0.0322759	-0.350126	0.128658
ABCA5	0.0159015	0.819708	0.0999671	0.217713	-0.188227	0.65069	-0.171003	0.91985	0.256186	0.441756	-0.0439177	0.696126	-0.305865	0.981671	0.857591	0.00097657		0.20723	0.182512	-0.194876	0.765221
ABCA6	-0.688745	0.224145	-0.688745	0.158918	-0.428651	0.497008	-0.311856	0.687322	-0.56255	0.123936	-0.724616	0.223371	-0.433206	0.476348	-0.398696	0.0731062		-0.0861445	0.558051	0.0196007	0.95551
ABCA7	0.496002	0.543327	0.344829	0.435492	0.69423	0.0497453	-0.350813	0.579972	-0.233812	0.877731	0.745535	0.135359	0.410237	0.395307	0.292353	0.0867208		-0.430491	0.0393808	-0.187412	0.800509
ABCB1	0.839023	0.0402387	0.179706	0.762752	0.576403	0.182448	1.55309	0.000568243	0.839023	0.011977	0.545478	0.323214	1.57953	0.00261615	0.851222	0.00158545		0.00346676	0.46715	0.198188	0.230991
ABCB11	-0.141329	0.594853	-0.253199	0.614884	-0.546612	0.247205	0.30291	0.899907	-0.141329	0.644412	-0.36609	0.241331	-0.24845	0.505257	-0.143821	0.69938		0.602794	0.37416	-0.374526	0.0365797
ABCB5	0.997587	0.027578	0.521693	0.144556	0.465152	0.19084	0.509135	0.314305	0.536381	0.136967	0.631431	0.0935248	0.512776	0.175272	0.448746	0.0423766		-0.0543388	0.983886	-0.0826391	0.929396
ABCB7	-0.426753	0.494125	-0.267429	0.801383	-0.48247	0.782	-0.560275	0.290721	-0.418988	0.411924	-0.584316	0.800491	-0.487566	0.370264	-0.19267	0.326965		-0.202818	0.430862	-0.438937	0.246689
ABCB9	0.428509	0.0402387	0.331167	0.102023	0.36455	0.0468888	0.36455	0.0527463	0.461892	0.0210163	0.39653	0.0290716	0.478073	0.0158543	-0.243773	0.976303		0.0714484	0.746569	-0.17334	0.597257
ABCC11	-0.876461	0.0575194	-0.134573	0.392388	-0.807981	0.00659125	-0.451182	0.182448	-0.425846	0.182422	-0.75511	0.0290716	-0.894086	0.0290716	-1.12287	1.80826e-05		-0.140599	0.518064	-0.557045	0.373824
ABCC13	0.235663	0.704043	-0.301677	0.801383	-0.397319	0.668908	-0.614375	0.465686	-0.256767	0.877731	-0.13903	0.981671	-0.35416	0.476348	-0.0652278	0.208577		-0.316507	0.627854	0.151329	0.570219
ABCC3	0.214258	0.254451	0.0801318	0.450446	0.214258	0.227249	0.0683795	0.290721	0.0935915	0.281515	0.254656	0.223371	0.287152	0.223371	-1.15317	0.00421606		0.374307	0.0660611	0.351954	0.436713
ABCC5	0.079947	0.819708	0.3196	0.227249	-0.22593	0.880027	-0.214296	0.450446	0.159702	0.797634	0.193956	0.395307	-0.151411	0.730389	0.715182	0.0002393		0.273116	0.145877	0.0698305	0.800509
ABCC8	-0.634293	0.128643	-0.146903	0.290721	-0.432975	0.0391344	-0.08817	0.435492	-0.184778	0.259233	-0.635072	0.0768963	-0.336093	0.0935248	-0.547909	0.10654		-0.0992506	0.79288	0.136831	0.648281
ABCD2	0.680771	0.0946384	0.575583	0.102023	0.599566	0.0740899	0.349319	0.378615	0.687505	0.136967	0.644006	0.0408872	0.628074	0.10286	0.295638	0.0763341		-0.409886	0.671452	-0.127706	0.945057
ABCD3	0.811741	0.00979151	0.378971	0.0157373	0.307498	0.0206497	0.235616	0.182448	0.380662	0.0210163	0.652679	0.00625915	0.31482	0.0258497	0.0401062	0.307799		0.61297	0.0525015	0.115581	0.91897
ABHD10	0.233225	0.648503	0.130411	0.339114	0.0141097	0.782	-0.0691835	0.979931	0.116395	0.538301	0.286207	0.629486	-0.0441403	0.730389	0.349146	0.110905		-0.103789	0.505072	-0.017952	0.6156
ABHD11	0.00675683	0.879228	-0.0936425	0.497008	-0.00660222	1	-0.309982	0.208469	-0.217254	0.959101	0.0116493	0.565734	-0.27373	0.535064	-0.137297	0.422542		-0.250671	0.731324	0.0331159	0.992145
ABHD13	0.317599	0.0682475	0.409876	0.435492	0.471112	0.0626701	0.11092	0.314305	0.227802	0.281515	0.3051	0.0848817	0.494594	0.0565428	0.02676	0.866328		0.0260802	0.871634	0.237135	0.356451
ABHD14A	-0.0703164	0.93944	0.195694	0.279387	0.0975026	0.91985	-0.140162	0.326556	2.74707e-05	1	0.162012	0.395307	-0.019322	0.696126	0.0592664	0.819853		-0.0966303	0.479612	-0.38676	0.149683
ABHD16A	-0.0176218	0.494125	-0.0176218	0.782	-0.1341	0.217713	0.11776	0.91985	0.189348	0.837472	-0.0967385	0.370264	-0.0595921	0.535064	-0.196249	0.389002		0.296085	0.332296	0.0390599	0.436713
ABHD16B	-0.256774	0.761208	-0.719273	0.247205	-0.118338	0.860223	-0.0351391	0.705924	-0.256774	0.608077	-0.509963	0.448369	0.105871	0.908549	-0.496348	0.0586001		-0.118338	0.761914	-0.477471	0.0478332
ABHD2	-0.0452058	0.447412	0.266765	0.979931	-0.275877	0.392388	-0.0233697	0.420829	0.266765	0.608077	-0.163489	0.597223	-0.0583757	0.370264	0.0375733	0.774003		0.0156119	0.777353	-0.0224097	0.846475
ABL1	-0.253754	0.704043	-0.129418	0.326556	-0.253754	0.279387	0.0976154	0.65069	0.0483858	0.837472	-0.335058	0.206388	-0.175385	0.836194	-0.580133	0.00269849		0.0464299	0.746569	-0.17655	0.444492
ABL2	0.0509081	0.704043	-0.172018	0.124907	0.0509081	0.705924	-0.0474543	0.40646	-0.455353	0.16617	-0.262462	0.206388	-0.0422584	0.565734	-0.0582356	0.389002		-0.0783042	0.656787	0.063476	0.775257
ABL3	0.63454	0.0482322	0.375299	0.078255	0.327488	0.247205	0.185255	0.420829	0.580393	0.123936	0.491968	0.0565428	0.356388	0.241331	0.0929406	0.976303		-0.238724	0.342467	-0.129163	0.370308
ABLIM1	-0.611445	0.00493836	-0.395342	0.078255	-0.577372	0.000820712	-0.478883	0.025165	-0.441281	0.0047947	-0.650053	0.00625915	-0.639953	0.000439758	0.00454697	0.289391		-0.187265	0.0976757	0.165415	0.583665
ABLIM3	0.221103	0.761208	-0.497366	0.351976	0.153543	0.529419	-0.127873	0.392388	-0.648477	0.281515	-0.272376	0.836194	0.109274	0.836194	0.173227	0.976303		-0.153294	0.716185	0.593737	0.570219
ABO	-0.311746	0.196512	-0.171069	0.326556	-0.0749041	0.339114	-0.0101457	0.820889	-0.106311	0.411924	-0.392523	0.190362	-0.109731	0.448369	0.395536	0.0699908		0.070917	0.731324	0.227586	0.505297
ABP1	1.61221	0.027578	1.00928	0.00324816	0.848696	0.078255	0.748102	0.0558972	1.7415	0.0103443	1.30967	0.00471653	1.27464	0.0290716	0.659701	0.0272423		0.415008	0.342467	-0.425164	0.115969
ABR	-0.321232	0.594853	0.0241631	0.880027	0.162793	0.51308	0.0241631	0.899907	-0.180314	0.959101	0.108093	0.7652	0.146632	0.629486	0.00654981	0.928992		-0.0249321	0.656787	-0.0412681	0.56577
ACAA1	0.743872	0.0682475	0.69821	0.0146829	0.511959	0.174334	0.0222587	0.860223	0.669123	0.199825	0.695572	0.0229413	0.518895	0.421348	0.0935795	0.69938		0.218592	0.352836	0.166884	0.138864
ACACA	-0.238311	0.761208	-0.26471	0.724703	-0.206065	0.435492	-0.194749	0.546018	-0.238311	0.572684	-0.39069	0.565734	-0.199138	0.448369	0.216232	0.559094		0.300858	0.196127	-0.229546	0.123779
ACACB	0.975056	0.0575194	0.573568	0.0468888	0.34792	0.0968584	0.34604	0.144556	0.897387	0.0183255	0.98721	0.0158543	0.553453	0.0508461	-0.110387	0.89758		0.244853	0.558051	-0.0334508	0.648281
ACACB1	-0.0460738	0.819708	-0.230009	0.0740899	0.161904	0.30236	-0.160292	0.860223	-0.302947	0.218409	-0.0254613	0.662472	0.0579149	0.629486	0.102136	0.684772		-0.211949	0.182512	-0.122633	0.356451
ACAD9	-0.942566	0.0185135	-0.873325	0.00523369	-0.273985	0.113009	-0.200416	0.314305	-0.942566	0.00561888	-0.97442	0.0094304	-0.618195	0.0695342	-0.855111	0.12485		-0.0735692	0.777353	-0.527311	0.233557
ACAD1	-0.370257	0.361935	-0.602716	0.0305109	-0.243993	0.899907	0.335622	0.687322	-0.370257	0.259233	-0.548297	0.147798	-0.0122944	0.800491	-0.332696	0.238687		-0.370257	0.275411	0.0141455	0.950283
ACADL	1.10375	0.254451	0.611355	0.174334	0.893029	0.0468888	-0.132813	0.762752	0.387033	0.411924	0.917839	0.0456382	1.01043	0.175272	-1.22222	0.0122426		0.0666422	0.871634	-0.084837	0.691307
ACAT1	-1.07875	0.0226545	-0.4579	0.724703	-0.579633	0.435492	-0.95449	0.0035221	-0.921574	0.0312522	-0.634523	0.505257	-0.950425	0.0158543	0.0970241	0.758885		0.0377224	1	-0.214429	0.169125
ACAT2	-0.4615	0.543327	-0.526696	0.0558972	0.0664538	0.687322	0.189358	0.579972	-0.4615	0.355967	-0.471242	0.323214	0.060672	0.535064	0.3783	0.134882		0.0622132	0.613596	0.38716	0.0435676
ACBD3	0.358882	0.110612	0.65151	0.0110621	0.258182	0.247205	0.141605	0.546018	0.868433	0.0577704	0.579606	0.0258497	0.260374	0.260285	0.216065	0.280471		-0.265111	0.518064	0.364928	0.265929
ACCS	-0.349951	0.494125	-0.357466	0.743649	-0.691909	0.217713	-0.54446	0.597312	-0.628949	0.538301	-0.685053	0.323214	-0.63847	0.241331	-0.25218	0.378193		-0.712627	0.585517	0.0569852	0.745268
ACHE	0.107153	1	0.0497917	0.668908	0.0353874	0.529419	0.0580965	0.840506	0.107153	0.918309	-0.0373451	0.597223	0.0410884	0.836194	0.0767437	0.804493		0.150682	1	-0.292813	0.413851
ACLY	-1.34657	0.00108744	-0.699971	0.0095686	-0.705506	0.00523369	-0.557057	0.0157373	-1.40323	0.0047947	-1.24282	0.000216631	-1.2138	0.0016472	-0.0220534	0.559094		-0.608956	0.430862	0.170321	0.539432
ACO1	0.432667	0.287495	-0.0713105	0.91985	0.154161	0.782	0.349892	0.0324974	0.348593	0.16617	0.235756	0.872238	0.39128	0.147798	0.27269	0.181321		0.328616	0.115156	0.304605	0.373824
ACO2	-1.00211	0.0682475	-0.86094	0.0305109	-0.834039	0.124907	-0.517958	0.314305	-1.00289	0.0455003	-1.051	0.0203215	-0.666874	0.0935248	-0.954694	0.000590781		0.216897	0.731324	0.140201	0.579167
ACOT12	0.890721	0.0402387	0.389271	0.158918	0.351961	0.268358	0.74492	0.0497453	0.890721	0.0274451	0.562302	0.0935248	0.679717	0.062761	0.338098	0.194599		-0.0546342	0.919559	-0.134878	0.561338
ACOT2	-0.0812298	0.648503	0.0840002	0.762752	-0.177155	0.217713	-0.16523	0.899907	-0.0812298	0.797634	-0.0659994	0.505257	-0.190537	0.370264	-0.531796	0.0699908		0.40155	0.163422	0.070492	0.765221
ACOT4	-0.261143	0.287495	0.242534	0.562871	-0.261143	0.19084	-0.29306	0.166491	-0.08303	0.681618	0.0951711	0.662472	-0.408214	0.10286	-0.446868	0.0301265		-0.0935848	0.613596	0.0713482	0.861922
ACOX1	-0.236449	0.819708	-0.15702	0.743649	-0.141518	0.365144	-0.15702	0.959874	-0.165929	0.758316	-0.246351	0.421348	-0.316591	0.597223	-0.111648	0.494479		0.409401	0.0860118	0.405372	0.20643
ACOX3	0.287159	0.93944	0.146262	0.979931	0.24264	0.546018	0.0184585	0.687322	0.287159	0.837472	0.25567	0.662472	0.138194	0.597223	0.228472	0.208577		-0.148665	0.686244	0.22282	0.102892
ACP6	-0.156294	0.761208	-0.300269	0.420829	-0.224242	0.166491	-0.156294	0.65069	-0.300269	0.441756	-0.312347	0.190362	-0.278373	0.280244	-0.218654	0.434087		0.0509261	0.686244	0.0318788	0.997382
ACR	-0.128632	0.648503	-0.0215882	0.687322	0.100388	0.820889	-0.421657	0.0558972	-0.338962	0.182422	-0.0181865	0.872238	-0.270927	0.301219	-0.445925	0.0796774		-0.661312	0.0181201	-0.300105	0.353038
ACRBP	0.859905	0.224145	0.388263	0.465686	0.300323	0.529419	0.620213	0.0441716	0.48895	0.111893	0.500947	0.505257	0.709411	0.161093	0.319912	0.0763341		0.45891	0.352836	0.0795279	0.432853
ACSL3	0.784658	0.110612	0.259307	0.166491	0.291436	0.378615	0.379859	0.144556	0.379859	0.0726741	0.185811	0.206388	0.810241	0.190362	0.0579987	0.532764		0.323765	0.196127	0.107605	0.517963
ACSL4	-0.815528	0.0682475	-0.518725	0.0391344	-0.47451	0.0626701	-0.33574	0.174334	-0.635833	0.0402395	-0.789551	0.0326332	-0.438073	0.0456382	0.142696	0.187873		0.101575	0.442772	0.0944955	0.785331
ACSL6	-0.839591	0.110612	-0.507241	0.0497453	-0.614556	0.0127593	-0.361374	0.435492	-0.508903	0.0726741	-0.8802	0.0107693	-0.823117	0.0565428	-0.462802	0.0122426		-0.303689	0.302966	-0.0438304	0.780289
ACSM1	-0.300397	0.254451	-0.393048	0.30236	-0.00745981	0.257631	-0.13315	0.420829	-0.305836	0.151032	-0.267191	0.175272	-0.267191	0.241331	0.224586	0.422542		-0.393048	0.442772	0.679661	0.0263042
ACSS1	-0.633506	0.110612	0.0645166	0.782	-0.617981	0.0235731	-0.181612	0.326556	-0.355883	0.472789	-0.536384	0.175272	-0.668657	0.0408872	-0.625854	0.0286531		0.16275	0.671452	-0.214974	0.388094
ACTB	-0.827261	0.32332	-0.332441	0.237079	-0.0203482	0.880027	-0.0410057	0.465686	-0.324569	0.238204	-0.194891	0.421348	-0.116724	0.629486	-0.524252	0.10654		0.156334	0.716185	-0.414957	0.233557
ACTC1	0.485871	0.361935	0.330688	0.257631	-0.121375	0.450446	0.306454	0.801383	0.330688	0.38332	-0.119935	0.800491	-0.315504	0.662472	-0.166275	0.411178		0.141349	0.761914	0.184406	0.342924
ACTL6A	-1.14048	0.0226545	-0.41269	0.497008	-0.0827571	0.450446	-1.08998	0.0235731	-1.14048	0.0577704	-0.778089	0.280244	-0.979045	0.0408872	-0.818287	0.174939		-0.0241457	0.887566	-0.240078	0.388094
ACTL8	-0.300577	0.361935	-0.316901	0.257631	-0.223516	0.782	-0.11693	0.762752	-0.320752	0.355967	-0.349256	0.370264	-0.113764	0.7652	-0.324455	0.230886		-0.472831	0.25802	0.0032701	0.643568
ACTN4	0.112269	0.704043	-0.131232	0.762752	-0.196906	0.435492	0.186832	0.820889	0.177943	0.572684	-0.169956	0.7652	-0.00503719	0.7652	-0.599792	0.0122426		0.241296	0.217922	-0.0432892	0.597257
ACTR2	-0.552306	0.17146	-0.6368	0.0180476	-0.139593	0.597312	0.0480529	0.801383	-0.412115	0.182422	-0.482211	0.0768963	-0.0593139	0.872238	0.351118	0.194599		0.0451734	0.430862	0.354841	0.0814092
ACTR3	0.381836	0.403318	0.346496	0.450446	0.241467	0.801383	-0.197101	0.632679	0.266393	0.355967	0.377984	0.662472	0.0221826	0.662472	1.04273	0.00348982		0.58741	0.163422	0.564578	0.271611
ACTR3B	0.606663	0.0402387	0.239462	0.078255	0.515903	0.0136913	0.150039	0.65069	0.362224	0.16617	0.696311	0.00824201	0.530731	0.0935248	-0.258979	0.519838		-0.019779	0.761914	0.0822991	0.342924
ACTR6	0.0996824	0.93944	0.107854	0.497008	-0.0984837	0.801383	0.43279	0.113009	0.393968	0.136967	0.00396759	0.945052	0.077535	0.448369	-0.157726	0.774003		0.426386	0.140361	-0.211997	0.913762
ACTR1	0.169934	0.648503	-0.19887	0.91985	0.122459	0.562871	0.122459	0.465686	0.10355	0.758316	0.0969221	0.836194	0.146196	0.421348	-0.0779304	0.559094		0.0634835	0.599482	-0.225084	0.349646
ACVR1	-0.05866	0.879228	-0.507448	0.465686	0.332415	0.339114	-0.311767	0.91985	-0.332415	0.644412	-0.205546	0.7652	0.0664165	0.565734	-0.187709	0.230886		0.0646879	0.558051	-0.023464	0.965971
ACVR2B	0.211952	0.447412	0.390276	0.0220693	0.214226	0.450446	0.0323613	0.632679	0.266457	0.0812307	0.447742	0.0408872	0.162947	0.505257	0.00047716	0.599737		0.216538	0.302966	0.130797	0.543779
ACVRL1	-0.440067	0.254451	0.0141127	0.40646	-0.334131	0.137759	-0.332099	0.450446	-0.109746	0.329878	-0.269866	0.223371	-0.387024	0.206388	-0.367633	0.00421606		-0.12677	0.454869	-0.231144	0.157244
ACYP1	0.901947	0.00783543	0.980366	0.00098281	0.867925	0.0157373	0.25467	0.579972	0.901947	0.0159413	1.23175	0.000369522	0.627579	0.0365622	0.605086	0.0731062		0.154879	0.249617	-0.392345	0.505297
ADAM12	-0.094644	0.543327	-0.1019	0.137759	-0.0926006	1	-0.0148442	0.880027	-0.094644	0.38332	-0.260611	0.370264	-0.015693	0.981671	-0.0732998	0.728928		-0.00725598	0.839933	-0.238106	0.236143
ADAM17	1.5289	0.0226545	0.0360392	0.392388	1.13175	0.0102913	0.842266	0.0919048	1.42981	0.136967	1.06383	0.0408872	1.47936	0.0158543	0.947616	0.00975811		-0.194996	0.839933	0.145556	0.67205
ADAM21	0.922925	0.0121715	0.660054	0.000898378	0.279879	0.182448	0.279879	0.102023	1.20536	0.0047947	0.515541	0.00543866	0.34212	0.0768963	0.355618	0.422542		0.111948	0.983886	-0.506666	0.0290866
ADAM22	-0.121423	1	0.168973	0.0527463	-0.0920478	0.860223	-0.361852	0.19084	-0.121423	0.758316	0.0801989	0.190362	-0.313932	0.505257	0.404415	0.102313		0.110013	0.3634	-0.213981	0.785331
ADAM23	-0.458845	0.594853	-0.479566	0.0871568	-0.0539826	0.546018	0.0101861	0.614884	-0.396661	0.238204	-0.568067	0.135359	-0.0589502	0.505257	-0.618669	0.0385078		-0.0727494	0.302966	0.00731363	0.831086
ADAM28	-0.0275683	0.594853	-0.181748	0.247205	0.164265	0.880027	-0.00970454	0.899907	-0.0889019	0.441756	-0.0625298	0.597223	0.0808653	0.981671	-0.105501	0.599737		0.107227	0.855755	0.0361972	0.60182
ADAM29	1.45565	0.027578	0.274168	0.465686	0.743946	0.0826087	0.825694	0.0110621	1.17151	0.0726741	0.783446	0.112922	1.13048	0.0122746	0.816482	0.000279232		0.333676	0.419139	0.0216665	0.81067
ADAM9	-0.114186	0.543327	-0.200746	0.378615	-0.114186	0.762752	-0.0164932	0.840506	-0.114186	0.472789	-0.157466	0.448369	-0.0653394	0.730389	-0.168865	0.494479		-0.422022	0.119889	-0.507959	0.366813
ADAMDEC1	-0.0529768	0.93944	0.352051	0.237079	-0.582879	0.0592033	-0.273576	0.91985	0.147859	0.572684	-0.100355	0.696126	-0.672482	0.301219	0.521167	0.129791		-0.474851	0.3634	-0.38376	0.173232
ADAMDEC2	0.277033	0.494125	0.275413	0.151607	0.195909	0.687322	0.306342	0.435492	0.355568	0.16617	0.288461	0.190362	0.415376	0.629486	-0.19911	0.67028		0.237557	0.203207	-0.249932	0.051651
ADAMTS1	-1.27962	0.0805688	0.0695064	1	-0.517793	0.0118839	-0.427019	0.078255	-0.0482906	0.329878	-0.409085	0.0935248	-0.888557	0.0229413	0.513762	0.27174		0.135541	0.701156	-0.0315486	0.836209
ADAMTS10	-0.308013	0.361935	-0.336362	0.465686	0.0909566	0.40646	-0.42522	0.435492	-0.37588	0.199825	-0.207159	1	-0.158539	0.908549	0.421922	0.0144586		-0.28089	0.571706	0.0734562	0.332998
ADAMTS13	0.201479	0.761208	0.0355621	0.614884	0.169038	0.705924	-0.0355621	0.392388	0.160156	0.918309	0.230379	0.597223	0.146816	0.945052	0.276023	0.230886		0.197667	0.951683	0.204522	0.346275
ADAMTS16	0.31167	0.148879	0.303908	0.0527463	0.0178109	0.562871	0.0178109	0.743649	0.31167	0.136967	0.185873	0.135359	0.0444284	0.448369	0.388113	0.0301265		0.389712	0.0322759	0.112729	0.460286
ADAMTS18	-0.81661	0.17146	-0.538002	0.0441716	0.0280463	0.529419	-0.221271	0.144556	-0.925078	0.0648699	-0.798226	0.123744	-0.613303	0.175272	-0.185768	0.758885		-0.216132	0.505072	0.339553	0.0825632
ADAMTS3	-1.30621	0.0121715	-1.30289	0.00275768	-1.00861	0.00381691	-0.577219	0.668908	-1.25451	0.0210163	-1.35058	0.000732399	-1.17108	0.0456382	-0.0314307	0.9921		-0.820475	0.0181201	-0.0661839	0.522221
ADAMTS6	-0.751424	0.110612	-0.355473	0.217713	-0.0581315	0.840506	-0.381535	0.0663031	-0.485265	0.0402395	-0.464495	0.395307	-0.443808	0.223371	0.28964	0.187873		-0.0944968	0.385115	0.28652	0.657747
ADAMTS9	-0.585656	0.0946384	-0.456501	0.0740899	-0.327227	0.0345937	-0.227847	0.268358	-0.499985	0.0812307	-0.477116	0.0229413	-0.458301	0.0695342	-0.103991	0.819853		-0.010659	0.544557	-0.201331	0.5095
ADAMTSL4	0.20432	0.704043	0.0155776	0.860223	-0.0155776	0.762752	0.0598574	0.762752	0.00495766	0.959101	0.0309114	0.800491	0.0167295	0.981671	0.305896	0.0982197		-0.0743688	0.761914	-0.163115	0.681653
ADAR	1.10666	0.403318	1.00252	0.144556	1.10388	0.0345937	0.239819	0.860223	0.822422	0.411924	1.27946	0.0326332	0.608797	0.190362	-0.654926	0.00975811		0.432145	0.777353	-0.0598721	0.513722
ADARB2	0.50565	0.0150506	0.596136	0.0102913	0.321165	0.351976	0.321165	0.174334	0.700773	0.0159413	0.729224	0.0326332	0.31597	0.147798	0.576718	0.194599		0.596136	0.129812	0.235682	0.5095
ADAT3	-0.288137	0.594853	-0.322283	0.227249	-0.720692	0.0324974	0.199161	0.208469	-0.198218	1	-0.781246	0.0508461	-0.242479	0.505257	-0.43971	0.0731062		0.132706	1	-0.649569	0.0600539
ADAT1	-0.862947	0.0150506	-1.12495	0.00035411	-0.273514	0.247205	-0.299201	0.51308	-0.863672	0.00408148	-0.863309	0.00408232	-0.698514	0.223371	-0.617184	0.00921191		-0.168411	0.407606	0.268788	0.370308
ADCK1	-0.383996	1	-0.368245	0.182448	-0.246147	0.743649	0.0549548	0.959874	-0.368245	0.504985	-0.392757	0.34623	-0.304568	0.981671	0.163489	0.684772		0.0571199	0.935608	-0.283504	0.238749
ADCK3	0.510199	1	0.173345	0.562871	-0.389415	0.174334	0.279718	0.529419	0.388201	0.959101	-0.265904	0.241331	0.043355	0.629486	0.481144	0.280471		0.374745	0.249617	0.0777494	0.492796
ADCK5	0.145856	0.761208	-0.0735611	0.208469	-0.185273	0.0626701	0.0819321	0.782	0.008371	0.572684	-0.430078	0.0508461	-0.0217272	0.448369	-0.0391491	0.835283		0.103937	0.518064	0.204931	0.353038
ADCY2	-0.33397	1	-0.280832	0.91985	0.28538	0.339114	-0.608645	0.107405	-0.586035	0.305061	0.123269	0.565734	-0.428451	0.662472	0.0613642	0.881931		0.548754	0.16961	0.558567	0.0470988
ADCY3	0.502107	0.704043	0.247198	0.392388	0.125961	0.705924	0.336412	0.182448	0.588888	0.199825	0.239053	0.395307	0.375291	0.34623	0.694198	0.000439715		-0.455899	0.531226	0.0738501	0.755224
ADCY7	0.493032	0.0150506	0.291027	0.0206497	0.347565	0.0415885	0.0404126	0.782	0.347565	0.0905873	0.449513	0.00824201	0.304176	0.135359	0.425288	0.0301265		-0.0436333	0.585517	0.296027	0.363338
ADCYAP1R1	0.671363	0.0402387	0.60969	0.0206497	0.378933	0.40646	0.563512	0.182448	0.671363	0.0159413	0.656167	0.0508461	0.593102	0.223371	0.0289757	0.519838		0.75614	0.157405	0.324001	0.254812
ADD1	1.19201	0.0946384	1.03246	0.00523369	0.291966	0.597312	0.583944	0.497008	1.00342	0.0355039	1.13171	0.062761	0.346176	0.448369	-0.651075	0.263197		0.667943	0.163422	0.0644538	0.929396
ADH1A	-0.216296	0.148879	-0.0383152	0.820889	-0.447532	0.199512	-0.439983	0.208469	-0.287198	0.472789	-0.234211	0.370264	-0.49875	0.0848817	-0.729948	0.00112364		0.411754	0.203207	-0.283126	0.530791
ADH1B	-0.381386	0.32332	0.467145	0.339114	-0.173207	0.435492	-0.26017	0.30236	-0.020124	1	0.115022	0.981671	-0.358117	0.175272	-0.073302	0.960515		0.425034	0.106131	-0.273904	0.265929
ADH6	0.383009	0.403318	0.147294	0.632679	0.605464	0.131211	0.147294	0.279387	0.278179	0.355967	0.449788	0.223371	0.588269	0.123744	0.133403	0.819853		-0.865551	0.0137341	-0.218676	0.986909
ADHFE1	-0.321671	0.17146	-0.321671	0.0826087	0.0172649	0.351976	-0.127325	0.562871	-0.321671	0.136967	-0.348409	0.0935248	-0.0190865	0.301219	-0.434377	0.246671		0.0101835	0.951683	-0.0189159	0.934613
ADI1	-0.311809	1	0.190384	0.290721	-0.0430598	0.687322	-0.392713	0.979931	0.0864511	0.504985	-0.00575193	0.730389	-0.32977	0.629486	0.230635	0.819853		-0.12591	0.903543	0.577501	0.657747
ADIPOR1	-0.89954	0.00979151	-0.661179	0.00253871	-0.149066	0.158918	-0.172978	0.392388	-0.646006	0.0183255	-0.754839	0.00824201	-0.208258	0.206388	0.173112	0.9921		0.183976	0.505072	-0.0482378	0.705882
ADIPOR2	0.241427	0.32332	0.170501	0.290721	0.285212	0.217713	0.279872	0.078255	0.271017	0.100792	0.253319	0.161093	0.434209	0.062761	0.443543	0.145526		0.0901354	0.983886	-0.355673	0.45235
ADK	-0.45012	0.287495	-0.446664	0.820889	0.557767	0.724703	0.446664	0.290721	-0.179473	0.329878	0.0531986	0.945052	0.189971	0.597223	-0.338925	0.0612926		0.475933	0.599482	-0.221927	0.867083
ADNP	0.40437	0.0575194	0.322069	0.0391344	0.19869	0.174334	0.322069	0.0391344	0.701173	0.0103443	0.473922	0.0326332	0.46022	0.0365622	0.517377	0.156802		0.0650658	0.967778	0.291008	0.0922789
ADORA1	-0.113844	0.287495	0.311509	0.979931	-0.155075	0.0305109	-0.110211	0.290721	-0.0815937	0.538301	-0.551463	0.190362	-0.416429	0.0768963	-0.967087	0.0199734		-0.0815937	0.903543	-0.391121	0.115969
ADORA3	-0.192237	0.93944	-0.166708	0.743649	-0.161879	0.860223	-0.161879	0.820889	-0.187821	0.837472	-0.20969	0.7652	-0.0341777	1	-0.238432	0.307799		0.00482916	0.642253	-0.206585	0.740306
ADORA2	0.631076	0.196512	0.767415	0.00889152	0.488463	0.351976	0.26637	0.840506	0.725154	0.0402395	0.785241	0.0290716	0.448723	0.476348	-0.102226	0.835283		0.138462	0.824176	0.117898	0.976438
ADORA4	-0.0976376	0.0946384	-0.264266	0.0220693	-0.197147	0.137759	0.0102087	0.597312	-0.245407	0.0812307	-0.272272	0.0179666	-0.0824466	0.241331	0.193815	0.357135		-0.0811041	0.233388	0.287195	0.028606
ADPGK	0.21547	0.494125	0.0806878	0.497008	0.0165418	0.420829	0.0806878	0.632679	0.143082	0.411924	0.179564	0.323214	0.179564	0.476348	-0.026002	0.641667		0.156219	0.887566	0.153739	0.755224
ADPRH	0.463877	0.32332	0.22034	0.465686	0.426518	0.0826087	0.245299	0.51308	0.308374	0.355967	0.493315	0.135359	0.445197	0.147798	0.879033	0.000279232		0.09654	0.871634	0.440961	0.153428
ADPRH1	-0.164235	0.447412	-0.0932752	0.217713	-0.00305183	0.860223	-0.128947	0.668908	-0.264748	0.305061	-0.128755	0.476348	-0.180873	0.565734	-0.0855519	0.789208		-0.0697709	0.585517	0.346317	0.0922789
ADPRHL1	0.52279	0.0575194	0.783402	0.0663031	0.666168	0.0527463	-0.0722894	0.979931	0.318332	0.259233	0.798254	0.0290716	0.26733	0.206388	-0.646079	0.145526		0.487142	0.656787	-0.0569485	0.41011
ADRA1B	-0.606655	0.361935	-0.088861	0.979931	-0.151028	0.365144	0.0678925	0.668908	-0.365855	0.837472	-0.391621	0.535064	-0.257391	0.448369	-0.0822915	0.378193		-0.286367	0.135007	0.155607	0.882599
ADRA2A	-0.323648	0.361935	0.457991	0.743649	-0.678956	0.0527463	-0.172363	0.840506	0.338284	0.681618	-0.324088	0.34623	-0.440164	0.260285	-0.123032	0.445813		-0.0382957	0.746569	-0.561638	0.0120568
ADRB2	-0.0550818	0.494125	-0.0394229	0.820889	0.0707504	0.668908	0.00274174	0.632679	-0.0164087	0.719614	0.053828	0.662472	0.0367461	0.629486	0.245747	0.0161257		-0.0292829	0.746569	0.226359	0.0428888
ADRB3	0.0639001	0.879228	-0.0150298	0.880027	0.250225	0.19084	-0.0150298	0.762752	0.0639001	0.837472	0.0765803	0.395307	0.217809	0.323214	0.0868413	0.944743		0.230278	0.430862	0.113749	0.316871
ADRBK1	-0.0385997	0.648503	-0.294676	0.0193104	0.0416718	1	0.0865805	0.174334	-0.132622	0.441756	-0.0888642	0.112922	0.108498	0.421348	-0.0531767	1		0.159389	0.385115	0.240017	0.246689
ADRM1	-0.207413	0.648503	0.101108	0.546018	0.221787	0.840506	-0.401391	0.0497453	-0.318594	0.38332	0.162378	0.535064	-0.224683	0.241331	0.408639	0.0258917		-0.0533567	0.919559	-0.131905	0.846475
ADSL	-3.29116	0.000628939	-2.00657	0.00117413	-2.39468	8.69839e-05	-0.675061	0.107405	-2.79306	0.00408148	-3.07767	7.05349e-05	-2.71805	0.00119819	-0.084673	0.151084		-0.675061	0.871634	0.681432	0.432853
ADSS	-0.774215	0.00783543	-0.672965	0.0286296	-0.773708	0.00766437	0.117379	0.899907	-0.540975	0.0905873	-1.13074	0.00352649	-0.820989	0.10286	-1.06272	0.000279232		0.497986	0.312546	-0.144113	0.5095
ADSSL1	-0.287023	0.287495	-0.149895	0.314305	-0.0645282	0.705924	-0.0702056	0.562871	-0.0685418	0.238204	-0.256252	0.448369	-0.0797611	0.565734	0.0951075	0.819853		-0.182	0.129812	-0.0412287	0.841338
AEBP1	0.429605	0.447412	0.950854	0.00233576	-0.16555	0.687322	-0.211822	0.450446	0.812169	0.123936	1.04439	0.0456382	0.0707033	0.7652	-0.232681	0.289391		-0.126277	0.983886	0.205911	0.760217
AES	-0.345124	0.32332	-0.328255	0.365144	-0.406571	0.102023	-0.230918	0.217713	-0.43825	0.111893	-0.346692	0.0508461	-0.458024	0.10286	-0.0383735	0.162682		-0.52697	0.0224679	0.311969	0.472334
AFF1	-0.764722	0.128643	-0.628119	0.0968584	-0.628119	0.102023	0.384241	0.880027	-0.5688	0.355967	-0.841596	0.0290716	-0.289793	0.370264	-0.172284	0.411178		0.539827	0.284399	0.000506765	0.667269
AFF4	0.379873	0.594853	0.304407	0.579972	0.15395	0.705924	0.296538	0.392388	0.315073	0.411924	0.214651	0.505257	0.15623	0.505257	0.0858589	0.835283		-0.266947	0.903543	0.0513742	0.705882
AFG3L1P	-0.338104	0.17146	-0.440917	0.00766437	-0.345875	0.217713	-0.191456	0.65069	-0.491823	0.0648699	-0.408509	0.0122746	-0.300069	0.301219	-0.263412	0.0699908		-0.26172	0.182512	0.254412	0.464283
AFG3L2	-0.961658	0.00388933	-0.920044	6.3406e-05	-0.63866	0.0157373	-0.381737	0.339114	-0.898598	0.00293601	-0.972632	0.000180584	-0.646052	0.0456382	0.0367027	0.67028		-0.381737	0.302966	0.235075	0.861922
AFP	-0.173131	0.494125	-0.19807	0.40646	-0.0685336	0.743649	-0.33098	0.529419	-0.351032	0.238204	-0.1856	0.476348	-0.27198	0.476348	-0.198274	0.357135		-0.177901	0.571706	0.296936	0.0716025
AGA	-0.690853	0.224145	-0.316767	0.0497453	-0.0579935	0.979931	-0.0296192	0.465686	-0.690853	0.0812307	-0.215329	0.260285	-0.372414	0.7652	-0.208608	0.238687		-0.158078	0.332296	0.11045	0.877422
AGAP10	0.172029	0.543327	0.149645	0.668908	-0.340721	0.078255	0.543549	0.0118839	0.330406	0.0726741	-0.277546	0.395307	0.140114	0.662472	0.124693	0.532764		0.432689	0.0823838	-0.056752	0.775257
AGAP2	-0.335791	0.403318	-0.163529	0.546018	-0.190413	0.268358	-0.190413	0.840506	-0.335791	0.572684	-0.332578	0.280244	-0.156191	0.370264	-0.367864	0.162682		0.0674845	0.492254	0.125171	0.58818
AGAP3	-0.18006	0.704043	0.582805	0.0968584	-0.447818	0.158918	-0.18006	0.668908	0.563147	0.38332	-0.00427174	1	-0.431136	0.280244	0.804178	0.0332694		0.2575	0.322322	0.312842	0.5095
AGAP5	-0.0904688	0.93944	-0.233533	0.959874	-0.470597	0.0235731	0.646299	0.0168578	0.239007	0.151032	-0.382752	0.112922	0.011601	0.945052	0.374951	0.162682		0.397816	0.175973	-0.0745208	0.775257
AGAP1	0.0520588	0.32332	-0.00873947	0.880027	0.0133763	0.465686	0.0520588	0.19084	0.0428048	0.355967	0.00441409	0.565734	0.202484	0.223371	0.212475	0.789208		0.10935	0.249617	0.200262	0.0295741
AGAP6	0.333984	0.287495	0.164087	0.481208	-0.214117	0.137759	0.573638	0.0268491	0.42971	0.0577704	-0.218087	0.629486	0.240008	0.629486	0.242008	0.422542		0.140244	0.746569	0.241072	0.286178
AGAP7	0.183742	0.224145	0.492033	0.0268491	-0.23127	0.597312	0.492033	0.131211	0.850861	0.0183255	0.227266	0.280244	0.212264	0.505257	-0.401448	0.67028		0.0899941	0.352836	0.114606	0.517963
AGAP9	0.172029	0.543327	0.149645	0.668908	-0.340721	0.078255	0.543549	0.0118839	0.330406	0.0726741	-0.277546	0.395307	0.140114	0.662472	0.124693	0.532764		0.432689	0.0823838	-0.056752	0.775257
AGBL2	0.704544	0.027578	0.754136	0.00381691	0.219616	0.158918	0.198147	0.19084	1.09829	0.011977	0.807497	0.0122746	0.384551	0.0768963	0.311037	0.0982197		0.0440895	1	-0.11005	0.517963
AGBL3	-0.244174	0.879228	-0.0244515	0.979931	-0.764007	0.151607	-0.54582	0.762752	-0.44147	0.877731	-0.689559	0.370264	-0.733727	0.301219	0.0457406	0.866328		-0.493808	0.967778	0.221574	0.856766
AGFG1	-0.485623	0.494125	-0.36612	0.392388	0.322164	0.562871	-0.123614	0.705924	-0.405379	0.837472	-0.223693	0.836194	0.121156	0.597223	-0.464585	0.102313		0.211147	0.716185	-0.0598996	0.800509
AGPAT2	0.0195502	0.648503	-0.495262	0.420829	-0.569394	0.392388	-0.6811	0.124907	-0.458128	0.136967	-0.231816	0.370264	-0.718004	0.161093	-0.330652	0.482053		-0.468599	0.544557	0.0664745	0.526497
AGPAT3	-0.738397	0.761208	-0.331844	0.979931	-0.309688	0.435492	-0.180787	0.724703	-0.331844	0.797634	-0.385883	0.696126	-0.845927	0.476348	-0.0032527	0.774003		0.858175	0.0455443	-0.0427091	0.63887
AGPAT5	0.415	0.543327	0.172232	0.762752	0.172232	0.880027	0.428896	0.0592033	0.424897	0.182422	0.214548	0.872238	0.484678	0.241331	0.0108891	0.399998		0.0369882	0.225561	-0.321126	0.144196
AGPAT6	0.0943143	0.594853	0.326059	0.113009	0.0943143	0.632679	-0.326059	0.435492	0.0943143	0.572684	0.393661	0.241331	-0.145304	0.945052	0.0695461	0.54585		0.117793	0.571706	0.266575	0.20643
AGPS	0.322444	0.879228	-0.0900913	0.820889	0.362639	0.465686	-0.128991	0.979931	0.322444	0.959101	0.41085	0.7652	0.309341	0.662472	-0.0688355	0.866328		0.133001	0.79288	0.0295757	0.620224
AGTR1	0.572602	0.148879	0.456953	0.0157373	0.436273	0.0663031	0.39111	0.339114	0.572602	0.0355039	0.818955	0.0122746	0.632375	0.0935248	0.706796	0.00396002		0.572602	0.0897679	0.00973631	0.643568
AGTRAP	0.668639	0.148879	0.680995	0.0180476	0.462173	0.208469	-0.0523529	0.687322	0.501674	0.218409	1.02845	0.0290716	0.357925	0.448369	0.309761	0.559094		0.177768	0.761914	-0.399071	0.513722
AGXT2L1	-0.187394	1	-0.200094	0.268358	0.101395	0.199512	-0.121741	0.632679	-0.196818	0.681618	-0.0500107	0.872238	0.0781511	0.260285	0.383371	0.0272423		-0.119559	0.642253	0.218828	0.204082
AHCTF1	-0.763092	0.224145	-0.525339	0.257631	-0.316097	0.268358	-0.223713	0.465686	-0.525339	0.305061	-0.824004	0.241331	-0.384519	0.206388	0.18304	0.254841		-0.00523615	1	0.0400234	0.25756
AHCY	-0.838213	0.0226545	-0.263967	0.0527463	-0.263967	0.174334	-0.332355	0.0527463	-0.826516	0.0240449	-0.549427	0.062761	-0.538048	0.0565428	-0.66339	0.000847498		-0.20694	0.284399	-0.0930531	0.359884
AHCYL1	-1.04353	0.148879	-0.900133	0.0180476	-0.435212	0.0286296	0.279094	0.237079	-0.285556	0.472789	-1.39576	0.0107693	-0.0326869	0.448369	-0.436293	0.378193		-0.703683	0.284399	-0.668494	0.277376
AHCYL2	0.719452	0.17146	0.224557	0.40646	0.608225	0.113009	0.742045	0.0235731	0.837288	0.0402395	0.603174	0.147798	0.839954	0.0139635	0.623046	0.00507684		-0.0896062	0.599482	-0.190549	0.997382
AHR	0.0235338	0.879228	-0.0840839	0.40646	0.0679154	0.782	0.0679154	0.762752	0.0235338	0.797634	-0.022462	0.505257	0.0453237	0.945052	-0.267763	0.507075		-0.255249	0.175973	-0.103176	0.785331
AHR1	-0.450848	0.0482322	-0.645756	0.0012822	-0.273518	0.314305	0.131549	0.546018	-0.556339	0.0159413	-0.523376	0.00543866	-0.0791843	0.34623	-0.0843047	0.174939		-0.331863	0.115156	0.0686468	0.456308
AIF1L	1.09578	0.00783543	0.584663	0.0146829	0.705804	0.00117413	0.471142	0.0663031	0.849204	0.0047947	1.17831	0.000864703	1.03722	0.00304038	0.155107	0.819853		-0.100547	0.442772	0.520513	0.149683
AIFM1	-0.103357	0.93944	-0.103357	0.939843	-0.0410921	1	-0.11745	0.705924	-0.440594	0.797634	-0.0722245	0.981671	-0.0969427	0.945052	0.160489	0.194599		0.00120557	0.3634	0.15433	0.436713
AIFM3	0.287535	0.0682475	-0.038634	0.579972	0.2264	0.0468888	0.248304	0.0701078	0.0105285	0.472789	0.131644	0.370264	0.409307	0.0179666	0.456037	0.00307099		-0.104984	0.342467	-0.20256	0.691307
AIPL1	-0.0832281	0.761208	-0.113482	0.939843	0.0547538	0.762752	-0.113482	0.880027	-0.113482	0.918309	-0.0794707	0.836194	0.00665037	0.945052	-0.130051	0.215833		-0.307255	0.189229	-0.432617	0.0305703
AIRE	-1.51358	0.0150506	-1.28315	0.0012822	-0.989391	0.0180476	-0.428939	0.166491	-1.10765	0.00561888	-1.47343	0.00119819	-1.1954	0.0365622	-1.21864	4.55329e-06		-0.219647	0.312546	-0.205638	0.556922
AJAP1	-0.498971	0.196512	-0.14202	0.351976	-0.326283	0.0220693	-0.0547176	0.597312	-0.108825	0.329878	-0.606262	0.0508461	-0.336099	0.0695342	-0.0419676	0.944743		-0.0808297	0.731324	0.0223161	0.981673
AK1	-0.413066	0.196512	-0.413066	0.0663031	-0.263296	0.420829	-0.215047	0.40646	-0.413066	0.0905873	-0.465287	0.0848817	-0.378015	0.323214	0.0131016	0.758885		-0.633	0.00814679	0.175316	0.488666
AK2	0.166961	0.196512	0.0644041	0.378615	-0.0428129	0.782	0.235025	0.0305109	0.212591	0.0648699	-0.0144911	0.535064	0.149682	0.147798	0.425543	0.0272423		0.348051	0.0631397	0.568802	0.0250014
AK3	0.502875	0.32332	0.274819	0.435492	0.274819	0.247205	0.198178	0.880027	0.473579	0.572684	0.374199	0.206388	0.339333	0.535064	0.173078	0.36757		0.0952697	0.407606	0.0892422	0.91897
AK8	-0.664491	0.224145	0.000182343	0.782	-0.182266	0.668908	-0.195992	0.562871	-0.19581	0.472789	-0.103662	0.696126	-0.210693	0.597223	0.131282	0.422542		0.0667303	0.839933	-0.169146	0.624864
AKAP10	-0.165723	0.704043	-0.0191708	0.880027	0.0191708	0.668908	0.138373	0.880027	0.138373	0.959101	-0.234116	0.662472	-0.0509638	0.7652	-0.877119	0.00129097		0.556869	0.419139	0.0984668	0.841338
AKAP14	-0.594465	0.403318	-0.340759	0.0391344	-0.159658	0.939843	0.00742172	0.546018	-0.37182	0.538301	-0.23782	0.135359	-0.0954725	0.730389	-0.23996	0.289391		-0.0930234	0.492254	-0.0251572	0.913762
AKAP3	0.95803	0.0946384	0.73269	0.0527463	0.1899	0.182448	0.603581	0.19084	0.872953	0.0577704	0.616722	0.0695342	0.564277	0.161093	0.271421	0.230886		0.288845	0.454869	-0.379527	0.295167
AKAP8	-0.190986	0.447412	0.166811	0.632679	-0.357797	0.247205	-0.346446	0.632679	0.0276376	0.504985	-0.106403	0.323214	-0.344968	0.34623	-0.153673	0.599737		0.791467	0.00199969	-0.0911736	0.825971
AKAP9	-0.452529	0.196512	-0.541955	0.0220693	0.00546122	0.959874	-0.0721826	0.351976	-0.546127	0.0355039	-0.356703	0.147798	-0.189937	0.597223	0.39442	0.326965		-0.147974	0.761914	0.332269	0.17953
AKIP1	0.414041	0.0333981	0.136532	0.743649	0.252503	0.0305109	0.300505	0.0468888	0.337292	0.16617	0.348991	0.123744	0.538432	0.0107693	0.269203	0.336832		-0.136532	0.396264	-0.229471	0.530791
AKNA	0.0783868	0.224145	-0.181658	0.782	0.195928	0.199512	0.713508	0.0220693	0.344982	0.123936	0.0162187	0.421348	0.604394	0.0408872	1.31793	0.000789071		-0.0459493	0.839933	0.0115036	0.579167
AKR1A1	0.762558	0.0575194	0.112421	0.782	0.170419	0.19084	0.482988	0.217713	0.482988	0.38332	0.312472	0.370264	0.600779	0.0848817	0.206138	0.223269		0.0232434	0.642253	-0.179657	0.913762
AKR1B1	0.46303	0.543327	-0.434579	0.0826087	0.504933	0.144556	0.359368	0.326556	0.170396	0.681618	0.0383091	0.908549	0.519145	0.112922	-0.10733	0.835283		0.0510413	0.777353	-0.0414278	0.91897
AKR1B10	-0.0199652	0.543327	0.226214	0.668908	0.122142	0.497008	-0.0514139	0.51308	0.19591	0.837472	0.0870637	0.945052	-0.190797	0.421348	-0.541113	0.0233635		0.359756	0.385115	-0.642234	0.115969
AKR1C3	0.359195	0.819708	0.38854	0.392388	0.228696	0.801383	0.0573961	0.562871	0.297821	0.441756	0.499936	0.7652	0.29612	0.629486	0.761629	0.00236772		0.0192257	0.777353	0.0260861	0.606398
AKR1D1	0.252292	0.110612	0.315006	0.0968584	0.0361976	0.378615	0.394621	0.131211	0.40834	0.0513291	0.222833	0.161093	0.185044	0.112922	0.275428	0.0942585		-0.0361976	0.967778	-0.419814	0.140624
AKR1E2	0.745883	0.224145	0.248342	0.257631	0.632076	0.0157373	0.182267	0.743649	0.680092	0.411924	0.692907	0.0365622	0.492459	0.147798	0.0584919	0.758885		-0.119822	0.531226	0.193021	0.480462
AKR1E1	-0.547385	0.0226545	-0.376468	0.00523369	-0.198627	0.40646	-0.309387	0.0968584	-0.859561	0.00766076	-0.360084	0.0158543	-0.33096	0.112922	-0.118759	0.494479		0.0152945	0.887566	0.00367525	0.913762
AKR7A2	0.351613	0.761208	0.169481	0.820889	0.12749	0.743649	0.33685	0.19084	0.33685	0.472789	0.0331107	0.597223	0.267412	0.565734	-0.487965	0.00181488		0.361407	0.157405	-0.280278	0.484555
AKR7A2P1	-0.110999	0.761208	-0.102326	0.820889	-0.243	0.314305	0.169789	0.247205	0.25329	0.572684	-0.083257	0.448369	-0.0753949	0.981671	-0.387652	0.001383		0.133093	0.479612	-0.15721	0.570219
AKR7A3	-0.110999	0.761208	-0.102326	0.820889	-0.243	0.314305	0.169789	0.247205	0.25329	0.572684	-0.083257	0.448369	-0.0753949	0.981671	-0.387652	0.001383		0.133093	0.479612	-0.15721	0.570219
AKR7A1	0.370302	0.224145	0.224294	0.497008	0.246133	0.614884	0.349675	0.0701078	0.295171	0.111893	0.270717	0.448369	0.36595	0.260285	-0.594588	0.0047737		0.204029	0.505072	-0.406124	0.0726419
AKR7L	-0.110999	0.761208	-0.102326	0.820889	-0.243	0.314305	0.169789	0.247205	0.25329	0.572684	-0.083257	0.448369	-0.0753949	0.981671	-0.387652	0.001383		0.133093	0.479612	-0.15721	0.570219
AKR7L1	0.264418	0.543327	0.0864587	0.782	-0.0696474	0.632679	0.097589	0.880027	0.187309	0.837472	0.193776	0.696126	0.0888932	0.730389	-0.586636	0.0286531		-0.407399	0.0722384	-0.250932	0.0695602
AKT1	-1.0341	0.00388933	-0.62324	0.00299377	-0.326308	0.0324974	-0.381899	0.0368045	-0.818607	0.00209149	-0.84258	0.00304038	-0.87378	0.0290716	-0.580767	0.00686955		0.0895447	0.518064	-0.0605473	0.657747
AKT2	-0.924948	0.0150506	-0.811115	0.000517574	-0.509326	0.124907	-0.325183	0.158918	-0.924948	0.00293601	-0.789497	0.0016472	-0.689152	0.0935248	-0.0921635	0.532764		-0.342008	0.0262989	-0.598711	0.211184
AKT3	-0.278882	0.594853	-0.0902676	0.762752	0.0864245	0.860223	-0.000509795	0.939843	-0.0502845	0.758316	-0.164583	0.872238	0.0342787	1	0.169316	0.336832		-0.0327192	0.302966	0.0734885	0.720566
ALAS1	0.408421	0.648503	0.207001	0.562871	0.114998	0.820889	0.432051	0.326556	0.614113	0.329878	0.255848	0.872238	0.280169	0.662472	0.147459	0.944743		-0.236244	0.312546	-0.00401475	1
ALDH1A1	-0.504924	0.287495	-0.424532	0.0527463	-0.122373	0.762752	0.159638	0.939843	-0.504924	0.305061	-0.418914	0.175272	0.094156	0.7652	0.267599	0.36757		-0.0866468	0.871634	0.0258684	0.965971
ALDH1A3	0.611719	0.0946384	0.665846	0.0468888	0.401046	0.118841	0.500942	0.392388	0.665846	0.0513291	0.797497	0.0258497	0.506382	0.123744	0.205631	0.0942585		0.479291	0.233388	0.161135	0.417611
ALDH1B1	0.747415	0.0575194	0.39591	0.151607	1.10461	0.00825757	-0.0828282	0.91985	0.24207	0.329878	0.838624	0.00824201	0.755117	0.112922	0.0690217	0.850776		-0.564759	0.544557	0.0123824	0.856766
ALDH2	-0.335309	0.494125	0.00971318	0.939843	0.0347919	0.979931	-0.206514	0.351976	-0.1968	0.504985	0.0409481	0.945052	-0.155115	0.565734	0.278291	0.140127		-0.512294	0.0122611	-0.0193937	0.58818
ALDH3B1	-0.0199652	0.543327	0.226214	0.668908	0.122142	0.497008	-0.0514139	0.51308	0.19591	0.837472	0.0870637	0.945052	-0.190797	0.421348	-0.541113	0.0233635		0.359756	0.385115	-0.642234	0.115969
ALDH3B2	-0.2706	0.0805688	-0.254698	0.137759	-0.254698	0.668908	-0.340894	0.0497453	-0.597211	0.0312522	-0.239463	0.190362	-0.322682	0.123744	-0.230437	0.27174		-0.234667	0.110571	0.3312	0.0695602
ALDH7A1	-0.494781	0.704043	0.0595345	0.314305	-0.487383	0.268358	-0.122829	0.880027	0.0805334	0.538301	-0.207124	0.945052	-0.435645	0.395307	-0.523693	0.11541		-0.480948	0.0356777	0.0305694	0.861922
ALDH8A1	0.774709	0.17146	0.416522	0.0497453	0.402833	0.0919048	0.35977	0.465686	0.507381	0.100792	0.760589	0.0365622	0.481197	0.161093	0.565115	0.174939		-0.263502	0.746569	-0.0708447	0.710765
ALDH9A1	0.156155	0.879228	0.156155	0.597312	0.156155	0.632679	0.356286	0.705924	0.200374	0.538301	0.16043	0.872238	0.256221	0.945052	0.142564	0.976303		0.200374	0.430862	0.242836	0.836209
ALDH9A2	0.139718	0.704043	-0.270787	0.465686	0.638155	0.151607	-0.40003	0.632679	-0.565438	0.441756	0.217432	0.629486	0.235816	0.565734	0.743352	0.174939		-0.624434	0.0525015	0.309607	0.26876
ALDOA	0.185082	0.17146	0.146343	0.30236	0.185082	0.174334	0.267449	0.392388	0.185082	0.16617	0.287467	0.190362	0.300104	0.147798	0.208055	0.289391		-0.11448	0.352836	0.00436943	0.971204
ALDOC	0.132275	0.403318	-0.125184	0.880027	-0.0869299	0.743649	0.35596	0.0826087	0.24612	0.411924	-0.165278	0.908549	0.381554	0.241331	0.893443	0.0016966		-0.25816	0.312546	0.315094	0.26876
ALG1	0.543829	0.128643	0.543829	0.025165	-0.0697632	0.687322	0.333107	0.687322	0.414864	0.0648699	0.523765	0.0768963	0.298904	0.629486	0.527985	0.586042		0.0539792	0.967778	-0.617856	0.051651
ALG2	-0.00139097	1	-0.131258	0.687322	-0.130734	0.724703	0.220734	0.705924	0.199623	0.959101	-0.133289	0.629486	-0.00737265	0.981671	0.551385	0.000549039		0.201548	1	0.190822	0.138864
ALG3	0.51114	0.594853	0.271285	0.705924	0.647695	0.113009	0.286412	0.762752	0.286412	0.681618	0.644169	0.175272	0.542075	0.260285	-0.21834	0.223269		0.088859	0.479612	-0.402766	0.115969
ALG10B	0.288662	1	-0.107741	0.227249	0.157822	0.529419	0.0770794	0.481208	-0.163498	0.608077	0.0645529	0.662472	0.274607	0.505257	-0.22697	0.336832		0.237814	0.106131	0.0945178	0.898161
ALG12	-0.311758	0.224145	-0.283079	0.290721	-0.528809	0.0663031	0.157232	0.497008	-0.488711	0.218409	-0.597607	0.0695342	-0.486828	0.10286	-0.162798	0.422542		0.0645665	0.855755	-0.0883076	0.71566
ALG13	0.180557	0.819708	0.414671	0.0468888	-0.0592395	0.782	-0.0592395	0.743649	0.345771	0.355967	0.358859	0.301219	-0.0647731	0.662472	0.439961	0.174939		0.253563	0.119889	0.165745	0.280289
ALG1L	0.307459	0.403318	0.236126	0.0968584	-0.0727001	0.579972	-0.139222	0.939843	0.257708	0.329878	0.258952	0.123744	-0.0311184	0.800491	0.0972894	0.445813		0.140663	0.322322	-0.058739	0.496944
ALG1L2	0.0470916	1	0.128958	0.465686	-0.171795	0.450446	-0.374877	0.182448	0.0470916	0.959101	0.0398785	0.908549	-0.296344	0.241331	-0.0605662	0.246671		-0.168159	0.175973	0.0764435	0.535103
ALG5	-0.149881	0.32332	-0.139678	0.529419	0.0885436	0.687322	-0.239123	0.268358	-0.149881	0.218409	-0.0374157	0.836194	-0.0752897	0.730389	0.544495	0.0699908		0.0885436	0.871634	0.530896	0.0396278
ALG6	0.338751	0.361935	0.548366	0.158918	0.294159	0.199512	0.0223824	0.801383	0.479821	0.238204	0.92864	0.10286	0.400116	0.370264	0.611272	0.00921191		0.217548	0.454869	0.402995	0.0315952
ALG4	-0.376312	0.648503	-0.0156372	0.801383	-0.0156372	0.91985	-0.194375	1	-0.376312	1	-0.18468	0.836194	-0.132654	0.981671	-0.138194	0.850776		-0.090273	0.571706	-0.209839	0.95551
ALG8	0.64363	0.648503	0.568299	0.351976	-0.11331	0.880027	0.514268	0.91985	0.831852	0.608077	0.542323	0.800491	0.198982	0.945052	0.0698103	0.944743		0.680707	0.544557	-0.163522	0.543779
ALKBH7	-0.660656	0.224145	0.0759656	0.91985	-0.444766	0.199512	-0.0585674	0.268358	-0.343321	0.441756	-0.268955	0.535064	-0.552711	0.161093	-0.0981329	0.866328		-0.07973	0.585517	0.00519108	0.892969
ALPPL2	-0.482084	0.0482322	-0.273848	0.107405	-0.0543959	0.247205	-0.196541	0.158918	-0.33625	0.0455003	-0.332562	0.0768963	-0.348938	0.123744	-0.0839116	0.519838		-0.0759367	0.642253	0.0302153	0.526497
ALS2CL	-0.03708	0.32332	-0.591356	0.290721	0.0406466	0.365144	0.164012	0.118841	-0.472164	0.797634	-0.321211	0.945052	0.102329	0.147798	-0.869576	0.0047737		0.0273562	0.544557	-0.276734	0.0791407
ALX3	-0.194726	0.403318	-0.139181	0.724703	-0.158016	0.326556	0.0541211	0.820889	-0.0132602	1	-0.150884	0.395307	-0.0703024	0.662472	0.729335	0.0122426		0.257996	0.189229	0.167682	0.780289
ALX4	0.0917211	1	0.264979	0.880027	0.230334	0.30236	-0.108197	0.820889	0.114299	0.959101	0.172518	0.476348	0.10301	0.597223	-0.560387	0.215833		0.0893654	0.919559	-0.3163	0.583665
ALYREF	-1.43499	0.0333981	-0.675394	0.0871568	-0.418362	0.497008	-0.469357	0.19084	-1.2029	0.0513291	-0.668574	0.123744	-0.683968	0.223371	-0.493191	0.0465693		-0.450571	0.656787	-0.453657	0.484555
AMD1	0.0516857	0.819708	-0.192807	0.268358	-0.194294	0.860223	0.192807	0.762752	0.0516857	0.644412	-0.197333	0.476348	-0.0388456	0.945052	0.23744	0.151084		0.337099	0.342467	0.0111292	0.448411
AMDHD1	0.690325	0.0682475	0.340238	0.268358	0.491496	0.124907	0.14828	0.880027	0.349774	0.355967	0.520049	0.123744	0.420635	0.301219	-0.450296	0.0245995		-0.339046	0.935608	-0.807889	0.0456584
AMDHD2	-1.22178	0.00493836	-0.475364	0.0136913	-0.468616	0.00447474	-0.401283	0.0368045	-0.767085	0.00346591	-1.01045	0.00192563	-1.01045	0.00543866	-0.409747	0.2015		0.222227	0.37416	0.303014	0.142401
AMELX	-0.944927	0.00183993	-0.35303	0.0468888	-0.604366	0.00026472	-0.316052	0.131211	-0.37354	0.0355039	-0.707026	0.000369522	-0.766472	0.0022467	-0.280436	0.11541		-0.250584	0.419139	0.344457	0.117499
AMPD3	0.181728	0.93944	0.271258	0.365144	-0.576945	0.0497453	0.181728	0.979931	0.231115	0.441756	0.118295	0.505257	-0.0957375	0.241331	0.312073	0.263197		0.267113	0.293584	0.316087	0.468299
AMY1A	0.356897	0.403318	0.231135	0.247205	-0.159215	0.420829	0.183208	0.546018	0.370444	0.238204	0.1159	0.696126	0.026844	0.872238	-0.371659	0.254841		0.201035	0.241407	0.100681	0.903357
AMY1B	0.356897	0.403318	0.231135	0.247205	-0.159215	0.420829	0.183208	0.546018	0.370444	0.238204	0.1159	0.696126	0.026844	0.872238	-0.371659	0.254841		0.201035	0.241407	0.100681	0.903357
AMY1C	0.356897	0.403318	0.231135	0.247205	-0.159215	0.420829	0.183208	0.546018	0.370444	0.238204	0.1159	0.696126	0.026844	0.872238	-0.371659	0.254841		0.201035	0.241407	0.100681	0.903357
AMY2A	0.433706	0.819708	-0.00698623	0.579972	-0.365769	0.107405	0.390523	0.820889	0.475864	0.644412	-0.290445	0.629486	-0.239559	0.505257	-0.555052	0.378193		0.0803291	0.385115	0.168006	0.629518
AMY2A1	0.415528	0.287495	0.415528	0.174334	0.415528	0.182448	0.265015	0.687322	0.4051	0.218409	0.434075	0.10286	0.36638	0.280244	0.372853	0.0465693		0.344681	0.293584	0.169961	0.648281
AMY2B	0.900612	0.110612	0.534913	0.0497453	0.435008	0.51308	0.354784	0.199512	0.900612	0.0455003	0.767918	0.0848817	0.607975	0.280244	-0.0348312	0.913269		0.437788	0.419139	0.139695	0.610991
ANAPC16	0.314646	0.254451	0.00920491	0.314305	0.589253	0.227249	-0.0528566	0.959874	-0.100775	0.538301	0.413952	0.190362	0.164255	0.421348	0.486171	0.0366887		0.314646	0.731324	-0.192404	0.332998
ANAPC2	1.52497	0.0682475	0.368985	0.339114	0.368985	0.137759	0.745367	0.025165	0.587483	0.0455003	0.464323	0.112922	1.24637	0.0365622	0.387447	0.27174		0.587483	0.531226	-0.132063	1
ANAPC5	0.0783723	0.494125	-0.180281	0.820889	0.150045	0.365144	0.133629	0.562871	-0.0993584	0.608077	-0.0263666	0.535064	0.224733	0.34623	-0.16793	0.928992		-0.287273	0.157405	0.449818	0.965971
ANGPT2	-0.434912	0.32332	-0.471152	0.0415885	-0.301208	0.465686	-0.136553	0.668908	-0.434912	0.281515	-0.558659	0.0768963	-0.218881	0.836194	0.000133342	0.389002		0.456291	0.241407	-0.0348541	0.836209
ANK1	0.0111115	0.704043	0.0787295	0.979931	-0.172748	0.497008	0.163442	0.705924	0.157895	0.797634	-0.311961	0.696126	-0.00952358	0.7652	0.0436591	0.641667		0.303237	0.106131	-0.478993	0.22592
ANK2	-0.374129	0.196512	-0.170873	0.860223	-0.406829	0.0136913	-0.165793	0.899907	-0.25494	0.719614	-0.332721	0.10286	-0.402989	0.135359	0.161013	0.684772		-0.108585	0.571706	-0.382708	0.104285
ANK3	-0.189691	0.594853	-0.0972107	0.939843	0.12766	0.762752	-0.0972649	0.529419	-0.189691	0.608077	0.0738123	0.836194	0.0122654	0.7652	0.789216	0.000734402		-0.382755	0.101833	-0.0916542	0.856766
ANKFY1	0.411371	0.254451	0.338111	0.326556	0.595717	0.0740899	-0.00569936	0.782	0.0775351	0.681618	0.476996	0.0848817	0.358969	0.34623	0.147343	0.559094		0.0530214	0.951683	0.0920739	0.436713
ANKRD17	-1.40468	0.00979151	-0.556193	0.00381691	-0.161259	0.217713	-0.935819	0.0193104	-1.40468	0.00175877	-0.785077	0.0179666	-0.83077	0.0258497	-0.50693	0.11541		-0.115569	0.385115	-0.344244	0.971204
ANKRD20A9P	0.464106	0.819708	0.372299	0.860223	0.536622	0.668908	0.536622	0.959874	0.536622	0.837472	0.500364	0.945052	0.56424	0.872238	-0.00904553	0.134882		0.455003	0.419139	-0.654382	0.111472
ANKRD29	0.127298	0.447412	0.044096	0.614884	0.044096	0.899907	0.127298	0.199512	0.127298	0.572684	0.0686197	0.908549	0.125351	0.370264	0.0739217	0.434087		-0.211184	0.151558	0.484357	0.00184378
ANKRD49	0.533282	0.17146	0.276746	0.562871	0.00261846	0.880027	0.607867	0.0146829	0.552155	0.0726741	-0.0756686	0.662472	0.377526	0.112922	0.396415	0.378193		0.249328	0.302966	0.407545	0.395351
ANKRD5	0.167632	0.543327	0.0789357	0.279387	-0.238418	0.899907	0.245154	0.762752	0.439744	0.411924	0.000707135	0.448369	0.0871843	0.730389	0.32422	0.120058		0.400407	0.225561	0.153363	0.468299
ANP32B	0.124985	0.543327	-0.257959	0.137759	0.150064	0.801383	-0.0368064	0.365144	-0.068536	0.199825	0.0440894	0.535064	0.138445	0.696126	0.00938267	0.976303		-0.0178166	0.935608	0.00108673	0.40269
ANP32E	-0.236575	0.32332	-0.236575	0.0592033	-0.0739664	0.450446	-0.0376175	0.820889	-0.31025	0.16617	-0.42692	0.0935248	-0.0485355	0.565734	-0.0838831	0.960515		-0.0783474	0.454869	0.193974	0.1671
ANPEP	-0.329072	0.494125	-0.0192047	0.227249	-0.14645	0.880027	-0.250489	0.279387	-0.11232	0.797634	-0.107277	0.535064	-0.348874	0.535064	0.541344	0.156802		-0.11232	0.903543	-0.140833	0.265929
ANTXR1	0.248713	0.543327	0.0893389	0.979931	-0.00639079	0.687322	0.25372	0.0558972	0.252546	0.199825	0.0545411	0.800491	0.274487	0.223371	0.600118	0.27174		0.192452	0.3634	-0.0667883	0.326484
ANTXR2	1.2582	0.0402387	0.444426	0.199512	0.639464	0.0919048	0.62392	0.0592033	0.850369	0.0648699	0.787433	0.0768963	0.890811	0.0258497	0.226911	0.317287		0.842813	0.0936549	-0.257268	0.548143
ANXA1	0.431808	0.32332	0.599868	0.00413396	0.113788	0.614884	-0.167597	0.724703	0.611033	0.111893	0.543041	0.0408872	-0.0816879	0.908549	0.0482826	0.627554		0.189331	0.935608	-0.229404	0.939834
ANXA3	-0.165781	0.93944	-0.255256	0.392388	0.10394	0.40646	-0.0517113	0.939843	-0.225772	0.472789	-0.103499	0.945052	0.00534044	0.696126	-0.150283	0.174939		-0.116946	0.241407	0.292124	0.0158641
ANXA4	-0.181118	0.403318	0.134497	0.326556	-0.396792	0.158918	-0.258676	0.166491	-0.125186	0.837472	-0.0853999	0.662472	-0.456278	0.062761	-0.00399829	0.65591		-0.277196	0.919559	-0.486392	0.676845
ANXA7	0.43846	0.254451	0.592322	0.0206497	-0.217409	0.840506	0.0241732	0.743649	0.961331	0.0905873	0.225481	0.206388	-0.194844	0.981671	0.0786237	0.572493		0.796725	0.0213036	0.0867363	0.313708
ANXA8	0.394698	0.93944	0.0432978	0.687322	0.401554	0.107405	0.187449	0.939843	0.213603	0.797634	0.309128	0.476348	0.595683	0.34623	0.280874	0.586042		0.0308683	0.746569	0.88756	0.00793386
ANXA8L1	0.617715	0.879228	0.145127	0.65069	0.442671	0.30236	-0.136403	0.860223	0.200406	0.758316	0.313208	0.730389	0.637921	0.535064	0.079113	0.774003		0.00315133	0.716185	0.777781	0.0173497
ANXA8L2	0.394698	0.93944	0.0432978	0.687322	0.401554	0.107405	0.187449	0.939843	0.213603	0.797634	0.309128	0.476348	0.595683	0.34623	0.280874	0.586042		0.0308683	0.746569	0.88756	0.00793386
AOC2	-0.0468653	0.879228	0.0064791	0.435492	-0.128367	0.668908	0.0762858	0.959874	0.106081	0.538301	-0.0771834	0.836194	-0.0973194	0.872238	-0.273649	0.804493		0.028966	0.686244	-0.0367356	0.785331
AOC3	0.286324	0.761208	0.268463	0.562871	0.286324	0.939843	0.0032775	0.597312	0.191621	0.877731	0.317788	0.597223	0.144801	0.872238	0.183267	0.223269		-0.0371044	0.671452	0.0784888	0.339595
AOX1	0.00836571	0.761208	-0.222554	0.30236	-0.336473	0.19084	0.123723	0.51308	0.0319727	0.877731	-0.40446	0.147798	-0.0139206	0.7652	-0.0885697	0.835283		-0.00456382	0.701156	-0.113939	0.610991
AP1G1	-0.165707	0.761208	-0.113394	0.860223	-0.343401	0.158918	-0.113394	0.840506	-0.113394	0.719614	-0.305123	0.34623	-0.31248	0.421348	0.419379	0.507075		0.654981	0.0339404	0.732156	0.0217969
AP1S2	-0.126263	0.93944	-0.181263	0.65069	-0.101368	0.579972	0.262017	0.378615	0.00632718	0.719614	-0.153763	0.535064	0.233945	0.836194	-0.692934	0.0152721		-0.126007	0.919559	-0.721224	0.0225626
AP1S3	0.42124	0.93944	0.369505	0.579972	0.351326	0.801383	0.40792	0.959874	0.40792	0.572684	0.41458	0.981671	0.307661	0.981671	-0.072667	0.67028		0.42124	0.407606	-0.0565487	0.197156
AP2M1	0.233933	0.879228	-0.234736	0.546018	0.368986	0.65069	-0.132597	0.546018	-0.245115	1	0.11964	0.981671	0.298008	0.597223	-0.871162	0.156802		0.199361	0.613596	-0.57217	0.316871
AP2S1	-0.808964	0.403318	-0.253429	0.529419	-0.443511	0.497008	-0.46711	0.351976	-0.601328	0.355967	-0.488205	0.505257	-0.570803	0.395307	-0.739076	0.0258917		-0.0162291	0.642253	-0.254886	0.472334
AP3B1	-0.907059	0.0575194	-0.393313	0.378615	-0.487433	0.314305	-0.570664	0.0663031	-0.873236	0.0812307	-0.545498	0.301219	-0.670119	0.0848817	0.0448275	0.223269		-0.152605	0.627854	-0.0152513	0.81067
AP3D1	-0.406149	0.648503	-0.31393	0.290721	-0.457981	0.268358	-0.270577	0.840506	-0.346579	0.538301	-0.459564	0.161093	-0.468501	0.629486	0.232182	0.238687		0.0117607	0.518064	-0.304361	0.105692
AP3M1	-0.0199652	0.543327	0.226214	0.668908	0.122142	0.497008	-0.0514139	0.51308	0.19591	0.837472	0.0870637	0.945052	-0.190797	0.421348	-0.541113	0.0233635		0.359756	0.385115	-0.642234	0.115969
AP3M2	-0.158682	0.93944	-0.190052	0.40646	0.448229	0.137759	0.0163369	0.939843	-0.316544	0.538301	0.359195	0.696126	-0.0785824	0.395307	0.351149	0.162682		-0.0564277	0.731324	-0.0946959	0.877422
AP3S1	0.312525	0.196512	0.275303	0.351976	0.312525	0.113009	0.312525	0.326556	0.2939	0.151032	0.349964	0.123744	0.448496	0.123744	-0.270112	0.389002		0.0290975	0.731324	0.23959	0.204082
AP3S2	-0.55643	0.819708	-0.609345	0.840506	0.0345529	0.91985	0.0598659	0.860223	-0.574792	1	-0.565611	0.908549	-0.488362	0.981671	-0.142284	0.944743		0.025313	0.479612	-0.324998	0.155327
AP3S3	-0.816685	0.0946384	-0.679791	0.0740899	-0.635037	0.118841	-0.414756	0.237079	-0.788836	0.100792	-0.819986	0.0365622	-0.745615	0.0848817	-0.664397	0.0904265		0.106026	0.671452	-0.596412	0.0910164
AP4S1	0.0393125	0.93944	-0.260652	0.705924	0.301622	0.481208	-0.278095	0.880027	-0.354596	0.797634	-0.0232452	0.908549	0.0117639	0.730389	0.269687	0.230886		0.322714	0.0660611	-0.189597	0.820863
AP5B1	-0.357716	0.224145	0.328814	0.939843	-0.348863	0.158918	-0.413815	0.0968584	-0.198067	0.305061	-0.209619	0.370264	-0.385766	0.0768963	-0.603343	0.0560065		-0.156043	0.855755	-0.352056	0.185997
APAF1	0.617512	0.93944	-0.153154	0.420829	0.303441	0.91985	0.173796	0.939843	0.0206415	0.644412	0.13739	0.565734	0.460476	0.908549	0.786088	0.0152721		-0.19697	0.701156	-0.0585112	0.976438
APBB1	0.21206	0.594853	0.554192	0.420829	-0.0157548	0.762752	0.0620279	0.435492	0.741268	0.329878	0.269219	0.565734	0.0269906	0.535064	-0.012421	1		0.536517	0.196127	-0.067929	0.676845
APBB3	0.144426	0.93944	-0.0252226	0.899907	-0.311621	0.290721	0.00990715	0.880027	0.192939	0.837472	-0.229862	0.448369	-0.0952521	0.565734	-0.0544815	0.67028		-0.040881	0.777353	-0.132255	0.634187
APC	-0.801208	0.224145	-0.943955	0.025165	-0.989565	0.0391344	-0.222348	0.51308	-0.678104	0.218409	-1.22576	0.0139635	-0.729166	0.421348	-0.08445	0.445813		0.801715	0.0339404	-0.07532	0.691307
APEX1	0.271574	0.594853	0.110113	0.91985	-0.0696435	0.979931	0.411003	0.217713	0.383987	0.411924	-0.0365531	0.945052	0.212228	0.421348	-0.0464202	0.532764		-0.110113	0.571706	-0.31647	0.0747578
API5	0.468814	0.196512	0.427845	0.0497453	0.00522384	0.705924	0.00522384	0.481208	0.682861	0.123936	0.353504	0.135359	0.140817	0.448369	0.950558	0.000439715		0.327632	0.531226	0.378914	0.320054
APLP1	0.440535	0.0805688	0.712577	0.0168578	0.324322	0.0826087	0.324322	0.420829	0.727258	0.0312522	0.996155	0.0179666	0.360557	0.0935248	0.348137	0.532764		-0.390834	0.701156	-0.216469	0.570219
APOA2	-0.548923	0.110612	-0.186537	0.668908	-0.427756	0.0663031	-0.54747	0.025165	-0.548923	0.123936	-0.323458	0.190362	-0.847045	0.0139635	-0.394563	0.317287		0.124797	0.613596	-0.0791649	0.58818
APOA1	-0.0763396	0.361935	-0.260279	0.131211	-0.0763396	0.166491	0.154932	0.880027	-0.019269	0.355967	-0.376075	0.0848817	0.0350601	0.395307	-0.449137	0.0152721		-0.019269	0.761914	0.25647	0.359884
APOA5	0.707922	0.594853	-0.0541452	0.782	0.873335	0.0919048	0.0933645	0.782	-0.164966	0.837472	0.277702	0.34623	0.880857	0.260285	0.307136	0.378193		-0.353311	0.175973	-0.0428823	0.579167
APOBEC3F	0.993448	0.254451	0.258428	0.365144	0.0686952	0.899907	0.473452	0.158918	0.657266	0.16617	0.53425	0.535064	0.566173	0.34623	0.313465	0.2015		0.566488	0.777353	-0.161862	0.194886
APOBEC3G	-0.275692	1	-0.261205	0.151607	-0.203484	0.546018	0.0172169	0.959874	-0.0750098	0.504985	-0.69917	0.370264	-0.0557176	0.800491	-0.0432164	0.346889		-0.0326416	0.839933	-0.0513925	0.986909
APOBEC3H	0.00545742	0.761208	-0.160954	0.365144	-0.028277	1	0.0439371	0.899907	-0.0440205	0.644412	-0.111978	0.535064	-0.0262125	0.872238	-0.303472	0.11541		-0.159032	0.37416	0.079132	0.263119
APOC3	0.559399	0.148879	0.268993	0.151607	0.268993	0.0663031	0.252036	0.435492	0.273477	0.16617	0.421045	0.0326332	0.649356	0.0935248	0.19698	0.507075		0.0280867	0.627854	-0.0119531	0.820863
APOH	0.578048	0.32332	0.370984	0.820889	0.454448	0.465686	0.374128	0.290721	0.578048	0.411924	0.474516	0.421348	0.517785	0.241331	0.142179	0.326965		0.423833	0.627854	0.0466773	0.908557
APOM	-0.0570565	0.543327	-0.474959	0.339114	-0.412221	0.124907	-0.215681	0.801383	-0.401472	0.472789	-0.625926	0.123744	-0.236358	0.280244	-0.832778	0.000909915		-0.0529385	0.671452	-0.170999	0.720566
APOO	-0.608079	0.254451	0.0799793	0.939843	-0.549934	0.247205	-0.618348	0.107405	-0.87399	0.355967	-0.238252	0.395307	-0.858925	0.0848817	-1.13307	0.00252816		-0.750695	0.671452	0.270389	0.456308
APOPT1	-0.0199652	0.543327	0.226214	0.668908	0.122142	0.497008	-0.0514139	0.51308	0.19591	0.837472	0.0870637	0.945052	-0.190797	0.421348	-0.541113	0.0233635		0.359756	0.385115	-0.642234	0.115969
APPBP2	0.451443	0.704043	0.696356	0.182448	0.484351	0.705924	0.0955381	0.762752	0.457496	0.608077	0.536779	0.323214	0.319749	1	0.156723	0.944743		-0.641872	0.0603258	0.292268	0.760217
AQP12A	-0.209211	0.287495	0.259171	0.880027	-0.312753	0.351976	-0.276553	0.227249	-0.0799194	0.411924	-0.0260642	0.662472	-0.382933	0.190362	-0.498321	0.0763341		0.167781	0.871634	-0.112902	0.377361
AQP3	0.665473	0.148879	0.118362	0.435492	0.183352	0.339114	0.410861	0.0468888	0.700123	0.151032	0.181606	0.323214	0.395487	0.0695342	-0.145162	0.389002		0.499651	0.0434052	-0.124069	0.846475
AQR	-0.194101	0.287495	-0.34241	0.0368045	-0.105868	0.257631	0.145369	1	-0.117641	0.199825	-0.394546	0.0508461	0.0399931	0.476348	-0.0847882	0.482053		-0.579652	0.0576168	-0.0935818	0.444492
ARAP1	0.220894	0.403318	0.274189	0.174334	0.381282	0.113009	-0.142418	0.326556	0.130606	0.719614	0.492839	0.0848817	0.165748	0.800491	-0.31129	0.0586001		-0.174746	0.531226	-0.270649	0.0769238
ARAP3	0.107369	0.879228	0.185279	0.144556	-0.0755867	0.268358	-0.0103248	0.880027	0.175662	0.411924	0.0983955	0.730389	-0.163941	0.448369	-0.0319145	0.65591		0.183198	0.558051	-0.00806603	0.501111
ARCN1	-0.308147	0.287495	-0.205734	0.237079	-0.205734	0.326556	-0.207293	0.687322	-0.470364	0.329878	-0.256941	0.190362	-0.371903	0.370264	0.431861	0.9921		-0.499534	0.332296	-0.47743	0.21359
ARF1	0.0649302	0.704043	-0.120398	0.481208	-0.147563	0.762752	-0.223105	0.365144	-0.352883	0.305061	-0.21729	0.597223	-0.326557	0.535064	0.166403	0.129791		-0.340233	0.210472	0.275065	0.0885331
ARF4	1.08681	0.761208	0.0335681	0.820889	0.616397	0.899907	0.713408	0.237079	1.09974	0.329878	0.54374	0.945052	0.861013	0.448369	0.650343	0.0189431		0.495382	0.599482	0.357539	0.339595
ARF5	0.708508	0.32332	0.594977	0.227249	0.650174	0.124907	0.729666	0.199512	0.805299	0.151032	0.723816	0.147798	0.756903	0.0768963	-0.00580139	0.850776		0.0936619	0.531226	-0.159538	0.856766
ARFGAP3	1.7135	0.0946384	-0.152522	0.497008	0.906162	0.0468888	1.09357	0.00324816	1.07501	0.0240449	1.24171	0.147798	1.3973	0.00718945	0.0343209	0.976303		-0.158655	0.871634	-0.271781	0.339595
ARG1	0.224557	0.0805688	-0.114844	0.632679	0.284132	0.151607	0.25821	0.0497453	0.204503	0.281515	0.21001	0.597223	0.305002	0.0203215	-0.321845	0.389002		0.292007	0.284399	-0.377114	0.20643
ARG2	-0.6021	0.543327	-0.576699	0.113009	-0.576699	0.137759	0.500981	0.118841	0.219032	0.837472	-0.786892	0.0456382	0.029223	0.908549	-0.169225	0.399998		-0.113094	0.686244	0.0320346	0.373824
ARGFX	-0.357716	0.224145	0.328814	0.939843	-0.348863	0.158918	-0.413815	0.0968584	-0.198067	0.305061	-0.209619	0.370264	-0.385766	0.0768963	-0.603343	0.0560065		-0.156043	0.855755	-0.352056	0.185997
ARHGAP1	-0.447506	0.224145	-0.310134	0.597312	-0.0606877	0.899907	-0.32136	0.782	-0.355952	0.504985	-0.269926	0.7652	-0.200614	1	0.358855	0.0731062		-0.600035	0.0306818	0.0999593	0.277376
ARHGAP15	0.112559	0.648503	-0.230014	0.782	0.398345	0.237079	-0.163268	0.939843	-0.206441	0.877731	0.263795	0.597223	0.276786	0.421348	-0.68557	0.11541		0.167543	0.761914	0.183321	0.908557
ARHGAP17	-0.568206	0.0575194	-0.33914	0.118841	-0.299138	0.118841	-0.374311	0.131211	-0.568206	0.0513291	-0.432556	0.0508461	-0.387108	0.0768963	0.398983	0.0144586		-0.513085	0.0374904	-0.0722162	0.934613
ARHGAP20	0.472945	0.879228	0.511716	0.392388	-0.0483217	0.91985	0.199639	0.959874	0.547685	0.758316	0.373662	0.597223	0.0829139	0.836194	-0.286305	0.215833		0.336125	0.903543	-0.0762342	0.417611
ARHGAP24	-0.0625513	0.543327	-0.0482996	0.939843	-0.0482996	0.51308	-0.132392	0.199512	-0.0791552	0.38332	-0.0317989	0.696126	-0.464632	0.175272	-0.263379	0.641667		0.111499	0.613596	-0.362073	0.505297
ARHGAP26	0.678128	0.128643	0.137595	0.107405	0.474189	0.174334	0.0777238	0.579972	0.489856	0.182422	0.521809	0.0695342	0.599379	0.190362	0.311272	0.881931		-0.449904	0.233388	-0.166074	0.448411
ARHGAP29	-0.02448	0.32332	-0.0732842	0.217713	-0.0195434	0.724703	-0.0468829	0.65069	-0.215244	0.329878	-0.0415375	0.476348	0.0328237	1	-0.176989	0.27174		-0.0494247	0.839933	0.47003	0.00491746
ARHGAP35	-0.392929	0.17146	-0.297701	0.0157373	-0.071529	0.801383	-0.0799747	0.762752	-0.297701	0.100792	-0.292154	0.0768963	-0.0103717	0.7652	-0.089826	0.960515		0.070766	0.613596	0.170518	0.353038
ARHGAP39	0.44933	0.128643	0.288077	0.102023	0.165567	0.339114	0.0192371	0.378615	0.390589	0.123936	0.333167	0.147798	0.371839	0.260285	0.86941	0.00129097		-0.165567	0.627854	0.451142	0.310565
ARHGDIB	0.0326852	0.93944	0.0326852	0.65069	0.0590538	0.450446	-0.119962	0.632679	0.00251156	1	0.0968759	0.476348	-0.0258431	0.908549	0.194209	0.280471		-0.282035	0.129812	0.346814	0.307444
ARHGDIG	0.0327947	0.819708	-0.462597	0.597312	0.0569251	0.959874	0.41864	0.481208	0.0327947	0.877731	-0.236268	0.730389	0.284683	0.629486	-0.598759	0.181321		0.497227	0.0413515	0.462467	0.513722
ARHGEF1	0.208645	0.819708	-0.0708272	1	0.023427	0.450446	0.0244635	1	0.0200911	1	0.0401287	0.696126	0.116554	0.662472	0.129482	0.89758		0.0200911	0.967778	0.0843028	0.667269
ARHGEF12	-0.173182	0.761208	-0.0605837	0.899907	0.0170807	0.597312	-0.116779	0.743649	-0.173182	1	-0.0217515	0.7652	-0.134519	0.730389	0.260542	0.0904265		-0.455391	0.0976757	-0.195421	0.359884
ARHGEF15	0.253121	0.704043	-0.0890192	0.801383	-0.0678275	0.899907	0.426094	0.0968584	0.295323	0.259233	-0.0624565	0.945052	0.342176	0.476348	-0.456237	0.00773331		0.0548919	0.656787	-0.174088	0.898161
ARHGEF19	0.200847	1	0.0929152	0.378615	-0.113916	0.562871	-0.253154	0.0701078	-0.126877	0.504985	0.0703187	0.836194	-0.147143	0.241331	-0.160666	0.494479		-0.0122482	0.80849	-0.054995	0.720566
ARHGEF2	-0.110861	1	-0.143297	0.65069	0.101396	0.959874	0.0490852	0.65069	-0.184861	0.538301	-0.0662754	0.800491	-0.1129	0.629486	0.218212	0.326965		-0.233946	0.312546	-0.0480138	0.986909
ARHGEF25	-0.177729	0.254451	-0.126669	0.562871	-0.263402	0.378615	-0.275995	0.137759	-0.132686	0.199825	-0.250687	0.370264	-0.274563	0.135359	-0.320767	0.507075		-0.199751	0.16961	0.264062	0.653007
ARHGEF3	-0.369381	0.17146	-0.267476	0.0527463	-0.0726295	0.65069	-0.299167	0.0592033	-0.723821	0.0210163	-0.233401	0.0935248	-0.261918	0.147798	-0.438917	0.0444312		-0.309836	0.0860118	-0.0187358	0.725484
ARHGEF4	-0.138699	0.704043	-0.214569	0.632679	0.0749639	0.597312	0.0955835	0.279387	-0.136559	0.797634	-0.0709733	0.945052	0.188092	0.301219	0.245351	0.411178		-0.23115	1	0.27149	0.101515
ARID1A	-0.0607411	1	-0.246469	0.579972	-0.268061	0.801383	-0.00111897	0.840506	-0.308987	0.644412	-0.310798	0.535064	-0.153663	0.800491	-0.406423	0.0423766		0.143948	0.642253	0.384937	0.356451
ARID1B	0.308204	0.32332	0.623327	0.0368045	0.214175	0.365144	0.0129518	0.860223	0.832737	0.199825	0.562782	0.062761	0.201122	0.370264	-0.427552	0.336832		-0.275625	0.419139	-0.720764	0.0192925
ARID3A	-0.635563	0.0805688	-0.406313	0.0497453	-0.116844	0.326556	-0.27618	0.450446	-0.561318	0.0812307	-0.423029	0.0848817	-0.212657	0.241331	0.694581	0.00287925		0.108152	0.157405	-0.0695611	0.971204
ARID4A	0.247338	0.0805688	0.437357	0.0701078	0.101902	0.0871568	0.220105	0.208469	0.208871	0.0726741	0.511821	0.0565428	0.16367	0.0695342	0.617152	0.00221665		-0.338417	0.115156	-0.0785023	0.492796
ARIH1	-0.6916	0.224145	-0.382237	0.40646	-0.340777	0.268358	-0.132033	1	-0.371123	0.837472	-0.433555	0.260285	-0.203734	0.476348	-0.520803	0.0669853		0.137206	0.871634	0.144371	0.981673
ARIH2	-0.152924	0.17146	-0.428379	0.0102913	-0.0393669	0.880027	-0.179201	0.435492	-0.432736	0.0312522	-0.246504	0.0935248	-0.127133	0.448369	0.0160023	0.944743		-0.0419993	0.124774	-0.00607358	0.877422
ARL1	-0.324625	0.110612	-0.645947	0.0286296	-0.450915	0.118841	0.439141	0.782	-0.0636811	0.259233	-0.859844	0.0290716	-0.0697401	0.505257	-0.107156	0.684772		0.300875	0.454869	0.0986933	0.530791
ARL13B	-0.353268	0.494125	0.0201043	0.820889	-0.430128	0.174334	-0.465247	0.227249	-0.785793	0.538301	-0.548286	0.395307	-0.757747	0.123744	-0.120599	0.411178		-0.157452	0.887566	0.0295087	0.856766
ARL16	-0.0199652	0.543327	0.226214	0.668908	0.122142	0.497008	-0.0514139	0.51308	0.19591	0.837472	0.0870637	0.945052	-0.190797	0.421348	-0.541113	0.0233635		0.359756	0.385115	-0.642234	0.115969
ARL2SNX15	-0.436923	0.17146	-0.225841	0.392388	-0.301607	0.0468888	-0.12425	0.481208	-0.20476	0.305061	-0.54528	0.0565428	-0.335438	0.0848817	-0.244481	0.238687		0.0612114	0.671452	-0.237195	0.149683
ARL3	-0.333547	0.761208	0.212093	0.365144	-0.284363	0.65069	-0.280624	0.51308	0.394804	0.281515	-0.156725	0.7652	-0.307085	0.945052	0.251677	0.134882		0.101316	0.275411	0.223044	0.579167
ARL9	1.02343	0.00623701	0.828569	0.00197374	0.842657	0.00610709	0.34069	0.118841	0.944464	0.00408148	1.09849	0.000309886	0.787107	0.00824201	0.719468	0.0349434		0.145747	0.871634	0.150841	0.388094
ARNT	-1.00186	0.0575194	-0.738461	0.0391344	-0.700492	0.0415885	-0.516341	0.51308	-0.778667	0.0513291	-0.990329	0.0179666	-0.799967	0.112922	-0.0114412	0.187873		-1.01218	0.0181201	0.360804	0.366813
ARNTL	-0.741379	0.17146	-0.495333	0.0468888	-0.442068	0.30236	0.294194	0.939843	-0.585897	0.218409	-0.735348	0.0768963	-0.181815	0.535064	0.176615	0.684772		-0.196448	0.824176	-0.19347	0.153428
ARPC1A	-0.217007	0.819708	0.156892	0.91985	0.102042	0.979931	-0.223338	0.959874	-0.156599	0.959101	0.112729	1	0.112744	0.981671	-0.4619	0.0444312		-0.0553073	0.855755	0.0304989	0.780289
ARPC1B	-0.715722	0.128643	-0.591987	0.420829	-0.477961	0.420829	-0.715722	0.0919048	-0.716305	0.100792	-0.580067	0.280244	-0.673923	0.135359	-1.1517	0.00104772		-0.190583	0.79288	-0.278612	0.236143
ARPC2	-0.518197	0.543327	-0.426469	0.51308	-0.393745	0.217713	-0.167622	1	-0.407821	0.797634	-0.479459	0.34623	-0.425505	0.476348	0.429784	0.0233635		0.517733	0.0897679	0.373071	0.018956
ARPC4	-0.579367	0.93944	-0.579367	0.199512	-0.611893	0.208469	-0.298065	0.435492	-0.579367	0.758316	-0.874297	0.175272	-0.45877	0.7652	-0.0874294	0.758885		0.173426	0.903543	-0.0974743	0.696153
ARPC4TTLL3	-0.30644	1	-0.315122	0.0826087	-0.18659	0.339114	-0.154386	0.497008	-0.30644	0.472789	-0.731914	0.161093	-0.230413	0.908549	-0.523208	0.254841		-0.141302	0.642253	-0.0500171	0.882599
ARPC5	0.0460979	0.93944	0.0615087	0.529419	-0.426457	0.131211	0.172244	0.435492	0.172244	0.918309	-0.282457	0.206388	-0.0799623	0.696126	0.337562	0.0942585		0.0969293	0.642253	-0.253351	0.460286
ARPM1	-0.187153	0.287495	-0.366553	0.326556	-0.262612	0.166491	0.0594605	0.91985	-0.187153	0.472789	-0.314748	0.135359	-0.119277	0.370264	0.72411	0.00975811		0.0189978	0.454869	0.0378326	0.740306
ARRB1	0.224938	0.93944	-0.0547571	0.497008	-0.0547571	0.880027	0.136218	0.65069	0.224938	0.959101	0.0850902	0.662472	-0.00752384	0.872238	-0.154143	0.850776		0.0605306	0.746569	-0.0902006	0.648281
ARSA	-0.374134	0.361935	-0.302904	0.880027	-0.147671	0.724703	-0.373869	0.208469	-0.374134	0.355967	-0.311179	0.800491	-0.260902	0.301219	-0.33063	0.2015		-0.242954	1	0.0742516	0.71566
ARSB	-0.110425	0.543327	0.428772	0.351976	-0.576152	0.0663031	-0.107385	0.860223	0.366651	0.877731	-0.155686	0.535064	-0.4197	0.241331	-0.458056	0.0982197		-0.160744	0.839933	-0.587047	0.0354176
ARSD	-0.0199652	0.543327	0.226214	0.668908	0.122142	0.497008	-0.0514139	0.51308	0.19591	0.837472	0.0870637	0.945052	-0.190797	0.421348	-0.541113	0.0233635		0.359756	0.385115	-0.642234	0.115969
ARSE	0.145546	0.361935	0.233948	0.314305	0.237335	0.30236	-0.11478	0.40646	0.137563	0.877731	0.29965	0.223371	-0.0249503	0.908549	0.471364	0.000408043		-0.179668	0.80849	0.462838	0.000787506
ARSF	0.530294	0.027578	0.48212	0.0136913	0.123994	0.880027	0.334273	0.166491	0.457416	0.0089127	0.408175	0.0935248	0.408175	0.448369	-0.505534	0.9921		0.363213	0.249617	0.168385	0.643568
ARSJ	-0.318613	0.0682475	-0.165107	0.40646	-0.284719	0.0968584	-0.0251944	0.40646	-0.264824	0.218409	-0.333283	0.161093	-0.291718	0.123744	0.240157	0.263197		-0.285177	0.37416	0.278833	0.530791
ART5	0.787862	0.0682475	0.0215042	0.65069	-0.0148108	0.668908	0.717139	0.00889152	0.631127	0.0577704	0.0817627	0.565734	0.557811	0.0848817	0.330523	0.129791		-0.336297	0.518064	0.0818175	0.60182
ASAH2	-0.279415	0.0946384	-0.061132	0.820889	-0.421708	0.0035221	-0.154318	0.378615	-0.0679262	0.719614	-0.323667	0.112922	-0.350562	0.0179666	0.223185	0.36757		0.0331333	0.903543	0.358791	0.185997
ASF1B	-0.181879	0.361935	-0.0229844	0.860223	-0.0390173	0.481208	-0.0423933	0.546018	0.000678003	0.572684	0.0582129	0.696126	0.040958	0.448369	0.016757	0.559094		0.327867	0.189229	0.0579062	0.492796
ASGR1	-0.0367013	0.761208	-0.143888	0.65069	-0.0646072	0.435492	0.350798	0.290721	0.20691	0.608077	-0.226072	0.872238	0.295196	0.301219	-0.502535	0.0349434		0.0259015	0.505072	-0.450175	0.353038
ASH2L	-0.319612	0.287495	-0.232888	0.151607	0.130458	0.632679	-0.111859	0.40646	-0.639492	0.151032	-0.274476	0.260285	-0.139106	0.421348	-0.28451	0.134882		-0.193038	0.585517	0.0543841	0.805585
ASL	-0.495393	0.594853	-0.131706	0.820889	-0.0287645	0.939843	0.0750459	0.724703	-0.0566597	0.959101	-0.12678	0.872238	0.0687236	0.800491	-0.545565	0.12485		0.0350065	0.544557	0.111199	0.800509
ASMTL	0.189047	0.594853	0.073413	0.979931	0.156149	0.481208	-0.137995	0.762752	0.189047	0.918309	0.120057	0.629486	0.129806	0.505257	0.256143	0.0904265		0.327042	0.627854	0.0600365	0.934613
ASNS	-0.966732	0.00493836	-0.690905	0.0592033	-0.619087	0.0740899	-0.695209	0.0180476	-0.939534	0.00293601	-0.771911	0.0258497	-0.794031	0.0158543	0.0229514	0.599737		-0.180686	0.571706	0.187161	0.496944
ASPH	0.150216	0.819708	0.154713	0.65069	0.130692	0.801383	0.0213487	0.959874	0.209326	0.837472	0.127348	0.629486	-0.0735159	0.981671	-0.0592319	0.835283		0.439534	0.312546	0.338229	0.183823
ASRGL1	-0.205243	0.761208	0.23688	0.497008	-0.197565	0.465686	0.0171895	0.880027	0.157187	0.758316	-0.00888021	0.908549	-0.249256	0.629486	0.19091	0.494479		0.345334	0.115156	0.0334703	0.583665
ATAD3C	-0.0199652	0.543327	0.226214	0.668908	0.122142	0.497008	-0.0514139	0.51308	0.19591	0.837472	0.0870637	0.945052	-0.190797	0.421348	-0.541113	0.0233635		0.359756	0.385115	-0.642234	0.115969
ATCAY	-0.124655	0.879228	0.306881	0.268358	0.173423	0.497008	0.297939	0.939843	0.306881	0.504985	0.182351	0.323214	0.0856411	0.662472	-1.18402	0.0258917		0.271311	0.585517	0.221756	0.710765
ATF2	-0.755324	0.110612	0.0178679	0.668908	-0.183302	0.392388	-0.0178679	0.40646	-0.466729	0.305061	-0.40471	0.370264	-0.343626	0.301219	0.432273	0.134882		0.338678	0.824176	0.445019	0.230991
ATF4	-1.33783	0.0333981	-0.824924	0.107405	-0.207252	0.0968584	-0.642634	0.0286296	-0.649676	0.0210163	-0.767724	0.062761	-1.3616	0.0326332	0.433245	0.0796774		-0.660895	0.0660611	0.224772	0.456308
ATF6	0.191942	0.128643	0.46841	0.0871568	-0.285898	0.939843	0.122169	0.562871	0.21402	0.123936	0.11154	0.323214	-0.204241	0.662472	0.223939	0.67028		0.191942	0.777353	0.00201504	0.872249
ATF7	0.839535	0.0575194	0.721439	0.0826087	0.739944	0.0468888	0.436177	0.365144	0.816768	0.123936	0.799087	0.0139635	0.63832	0.112922	0.277407	0.223269		0.22141	0.266618	-0.493602	0.0897678
ATF7IP2	-0.0220321	0.761208	0.265235	0.351976	0.226667	0.392388	-0.0903272	0.743649	0.248352	0.719614	0.190267	0.260285	0.107479	0.7652	0.107302	0.641667		-0.293835	0.163422	0.365693	0.0922789
ATG4B	-0.00376493	0.93944	0.180051	0.65069	0.102199	0.959874	-0.210114	0.705924	0.162328	0.959101	-0.00439166	0.981671	-0.0733929	0.872238	-0.0257814	0.850776		0.34383	0.454869	-0.297716	0.517963
ATG4C	-0.249357	0.648503	-0.232008	0.632679	0.22171	0.614884	-0.104424	0.801383	-0.280455	0.719614	0.0631966	1	0.154724	0.836194	-0.0350081	0.445813		-0.205344	0.505072	0.319811	0.108552
ATIC	0.504426	0.32332	0.251089	0.137759	0.0469286	0.546018	0.21598	0.30236	0.43154	0.16617	0.376442	0.241331	0.287311	0.34623	0.867369	0.000117313		0.0505318	0.80849	-0.0533345	0.815762
ATM	0.0150207	1	-0.154604	0.668908	-0.172254	0.632679	0.224197	0.339114	0.03267	0.797634	-0.0792021	0.629486	-0.0127264	0.7652	-0.493057	0.140127		-0.283513	0.0976757	-0.207671	0.45235
ATM1	-0.314974	0.148879	-0.43299	0.199512	-0.504669	0.124907	-0.00927829	0.979931	-0.311315	0.329878	-0.811749	0.0935248	-0.38244	0.370264	-0.0206835	0.850776		-0.176234	0.16961	-0.0393655	0.981673
ATN1	-0.444055	0.879228	0.457093	0.0180476	0.00894871	0.959874	-0.117013	0.668908	0.137549	0.259233	0.198668	0.147798	-0.444055	0.730389	-0.13632	0.27174		0.269122	0.531226	-0.460965	0.00840923
ATOH7	-0.124134	0.761208	-0.0136499	0.420829	-0.202774	0.420829	-0.0748979	0.724703	-0.0748979	0.877731	-0.138836	0.945052	-0.176496	0.395307	-0.0536675	0.7141		-0.0616849	0.967778	0.089642	0.903357
ATP10A	0.562929	0.403318	0.313792	0.562871	-0.0654695	0.860223	0.314317	0.279387	0.759221	0.218409	0.153569	0.629486	0.407453	0.395307	-0.0919792	0.774003		0.598996	0.0393808	-0.294815	0.597257
ATP11A	0.350218	0.196512	0.106183	0.144556	0.106183	0.562871	0.237145	0.392388	0.350218	0.136967	0.101818	0.206388	0.284529	0.370264	0.149467	0.758885		0.540198	0.110571	-0.114967	0.662501
ATP12A	0.123752	0.93944	0.521226	0.227249	0.275455	0.762752	0.275455	0.880027	0.521226	0.38332	0.551202	0.370264	0.0637864	0.872238	-0.201724	0.494479		0.100978	0.442772	-0.095494	0.432853
ATP13A2	0.0962714	0.361935	0.112443	0.217713	0.0962714	0.668908	0.0962714	0.820889	0.102019	0.329878	0.19818	0.241331	0.100915	0.662472	-0.427801	0.27174		0.461718	0.0322759	-0.253856	0.710765
ATP1A1	-0.583646	0.361935	-0.233686	0.30236	-0.188515	0.546018	-0.451378	0.378615	-0.104633	0.355967	-0.365773	0.323214	-0.387246	0.370264	0.115768	0.866328		0.430685	0.935608	0.571929	0.872249
ATP1A2	-0.137525	0.447412	-0.125288	0.420829	-0.291584	0.351976	-0.104463	0.597312	0.0708217	0.572684	-0.208436	0.241331	-0.307081	0.34623	0.265261	0.0423766		-0.174094	0.0897679	0.265267	0.366813
ATP1A3	-0.919003	0.0482322	-0.509389	0.0345937	-0.624368	0.00381691	0.0188719	0.632679	-0.785196	0.0905873	-0.953913	0.00304038	-0.710174	0.0408872	-0.798466	0.000258544		0.309888	0.731324	-0.173082	0.25756
ATP1A4	0.473671	0.819708	0.597431	0.237079	0.487316	0.880027	-0.546281	0.65069	0.473671	0.681618	0.542373	0.448369	-0.00175353	0.836194	0.387133	0.230886		0.0295606	0.80849	0.177989	0.432853
ATP1A5	0.465567	0.254451	0.255229	0.481208	0.189449	0.724703	0.293853	0.144556	0.498781	0.218409	0.301376	0.476348	0.473633	0.301219	0.72729	0.00609347		0.217394	0.79288	0.262628	0.468299
ATP1B1	1.02946	0.0805688	0.633787	0.174334	0.633787	0.227249	0.849192	0.0497453	1.2293	0.0240449	0.874688	0.112922	0.924396	0.0508461	0.37552	0.254841		0.763519	0.0576168	0.180351	0.720566
ATP2A2	-1.74889	0.0333981	-1.0885	0.166491	-1.21927	0.0368045	-1.0885	0.102023	-1.51089	0.0402395	-1.84151	0.0695342	-1.45756	0.0258497	-0.5017	0.110905		0.221535	0.571706	0.189834	0.548143
ATP2B1	-0.201244	0.648503	-0.126745	0.743649	-0.141551	0.91985	-0.0561061	0.668908	-0.126745	0.608077	-0.10499	0.836194	-0.125625	0.730389	-0.0265793	0.65591		0.284163	0.0477717	0.0718375	0.981673
ATP2C1	1.14015	0.00493836	0.827341	0.0056552	0.71928	0.00139938	0.364	0.237079	1.1156	0.00766076	1.27812	0.000522303	0.795776	0.00824201	-0.160484	0.69938		0.46616	0.0788808	0.0249074	0.775257
ATP2C2	-0.595848	0.0402387	-0.797892	0.00026472	-0.320348	0.30236	-0.401463	0.290721	-0.808818	0.00293601	-0.629183	0.00408232	-0.45426	0.206388	-0.344371	0.0612926		-0.41347	0.302966	-0.0733291	0.924181
ATP5A1	-1.73027	0.0482322	-1.16254	0.00098281	-0.701669	0.102023	-0.695051	0.174334	-1.40747	0.0065688	-1.15669	0.00408232	-1.31274	0.062761	0.183257	0.743858		0.340675	0.505072	0.0106346	0.522221
ATP5C1	0.181797	0.93944	-0.111614	0.465686	0.128667	0.979931	-0.0029178	0.979931	0.0691158	0.797634	0.0133486	0.730389	0.195634	0.945052	0.814393	0.000279232		0.0691958	0.871634	0.215712	0.841338
ATP5D	0.512091	0.148879	0.406417	0.0968584	0.246039	0.743649	0.144778	0.820889	0.396173	0.199825	0.552139	0.260285	0.287915	0.535064	0.384251	0.0699908		-0.352594	0.119889	-0.221085	0.701011
ATP5EP2	0.163347	0.761208	0.163347	0.840506	-0.0488531	0.107405	-0.207278	0.351976	0.0522657	0.681618	-0.0619644	0.448369	-0.296493	0.147798	0.0801125	0.960515		-0.0466871	0.983886	-0.698588	0.0074827
ATP5F1	-0.241769	0.704043	-0.117638	0.51308	-0.0343863	0.91985	-0.255489	0.339114	-0.27416	0.305061	-0.135584	0.696126	-0.106407	0.696126	-0.11887	0.789208		-0.40494	0.0576168	0.322938	0.301264
ATP5G3	0.727737	0.027578	1.10433	0.00523369	0.729774	0.078255	-0.194064	0.481208	0.727737	0.0159413	0.9231	0.00408232	0.626303	0.10286	0.238749	0.2015		-0.0427635	0.671452	0.045295	0.96074
ATP5H	-1.22969	0.224145	-0.951341	0.0415885	-0.418068	0.078255	0.15755	0.939843	-0.69389	0.182422	-1.18615	0.0365622	-0.180659	0.280244	-0.804036	0.00252816		0.37337	0.302966	-0.181943	0.233557
ATP5J2PTCD1	-0.344087	0.17146	-0.326498	0.30236	-0.476216	0.0110621	-0.32125	0.481208	-0.338838	0.218409	-0.69646	0.0565428	-0.362023	0.0365622	-0.323592	0.040403		0.558731	0.352836	-0.69928	0.342924
ATP5O	-2.11494	0.0682475	-1.52347	0.000820712	-0.948791	0.0826087	-0.353382	0.378615	-2.16222	0.0159413	-2.56882	0.00718945	-1.62667	0.062761	-0.494176	0.280471		-0.0209181	0.887566	-0.254963	0.220928
ATP5O1	0.191029	0.403318	-0.210442	0.118841	0.193126	0.65069	-0.237992	0.351976	-0.402462	0.123936	-0.0807476	0.206388	-0.0363876	0.448369	0.720939	0.0366887		0.240966	0.613596	0.21747	0.301264
ATP5S	1.28739	0.110612	0.855029	0.0324974	0.418798	0.0826087	-0.0740076	0.614884	1.00083	0.0577704	1.50482	0.0179666	0.592849	0.175272	0.458304	0.12485		0.231022	0.46715	-0.383954	0.271611
ATP6V0A1	-1.02083	0.0805688	-0.759789	0.0146829	-0.597369	0.268358	-0.57563	0.326556	-0.919876	0.0455003	-0.93852	0.0203215	-0.393395	0.280244	-0.372299	0.156802		0.0558712	0.671452	0.0651782	0.366813
ATP6V0A4	-0.484771	0.0682475	-0.302876	0.0497453	-0.263421	0.0497453	-0.28709	0.0826087	-0.490048	0.0402395	-0.452625	0.0258497	-0.41068	0.0290716	-0.0570998	0.850776		-0.399553	0.157405	0.0527674	0.681653
ATP6V0C	-0.581541	0.704043	0.331022	0.687322	-0.590598	0.290721	-0.0365616	0.880027	-0.30894	0.837472	-0.334714	0.730389	-0.400885	0.448369	0.200693	0.399998		0.441703	0.284399	-0.276737	0.815762
ATP6V0D2	-0.15908	0.819708	-0.0239215	0.959874	-0.114255	0.820889	-0.32717	0.227249	-0.32717	0.538301	-0.0866036	0.800491	-0.343311	0.535064	0.226756	0.168727		-0.0239215	0.855755	0.336156	0.0305703
ATP6V0E1	0.582359	0.027578	0.337626	0.0102913	0.271643	0.102023	0.157925	0.290721	0.337626	0.0159413	0.598354	0.0139635	0.414122	0.123744	-0.101447	0.789208		0.436041	0.106131	0.155492	0.530791
ATP6V0E2	-0.334977	0.148879	-0.270815	0.237079	-0.20899	0.19084	-0.14959	0.450446	-0.361389	0.259233	-0.298011	0.112922	-0.276807	0.161093	-0.353485	0.0366887		-0.0778844	0.935608	-0.139396	0.570219
ATP6V1B1	0.47557	0.0121715	0.479256	0.0136913	-0.135599	0.724703	0.302252	0.237079	0.553696	0.0183255	0.335085	0.062761	0.243534	0.34623	0.060994	0.254841		0.0813837	0.531226	0.361746	0.29215
ATP6V1B2	0.879628	0.594853	0.779752	0.208469	0.20341	0.65069	0.739452	0.257631	1.46181	0.16617	0.652091	0.34623	0.873467	0.395307	0.215438	0.758885		0.33473	0.558051	-0.249075	0.965971
ATP6V1C2	0.441202	0.32332	0.536491	0.078255	-0.443225	0.743649	0.289756	0.465686	0.597903	0.100792	-0.00288784	0.370264	-0.226694	0.800491	0.115309	0.613576		0.549158	0.0823838	-0.00160813	0.58818
ATP6V1D	-0.480225	0.00623701	-0.184692	0.40646	-0.593412	0.00253871	-0.358291	0.113009	-0.335201	0.0905873	-0.51796	0.0107693	-0.64734	0.00261615	-0.0737453	0.422542		-0.39145	0.430862	0.0824608	0.825971
ATP6V1E2	-0.397324	0.17146	-0.397324	0.227249	-0.340899	0.247205	-0.449319	0.290721	-0.406768	0.123936	-0.434952	0.161093	-0.434952	0.190362	-0.0598496	0.67028		-0.137251	0.342467	-0.21574	0.887782
ATP6V1G2	0.114867	0.594853	0.585082	0.268358	0.0936397	0.546018	0.0401564	0.687322	0.576794	0.305061	0.480716	0.280244	0.104253	0.505257	0.938015	0.00421606		-0.171332	0.716185	0.603305	0.153428
ATP6V1G2DDX39B	-0.264809	0.254451	-0.264809	0.392388	-0.247887	0.562871	-0.457551	0.144556	-0.463628	0.0812307	-0.233685	0.34623	-0.278937	0.175272	-0.685217	0.0831387		0.269786	0.761914	0.0932744	0.63887
ATP6V1H	0.107191	0.543327	0.481951	0.365144	0.107191	0.705924	-0.0931659	0.65069	0.32925	0.719614	0.246031	0.476348	0.0367777	0.908549	0.181973	0.7141		0.608014	0.129812	0.301618	0.157244
ATP8A2	-0.626274	0.0946384	-0.185578	0.166491	-0.216721	0.151607	-0.137904	0.529419	-0.216721	0.281515	-0.433935	0.10286	-0.236489	0.175272	-0.809473	0.00148104		0.147341	0.225561	-0.489977	0.289154
ATP8A1	-0.706298	0.0682475	-0.466557	0.00166389	-0.427945	0.0626701	-0.427204	0.107405	-0.769179	0.011977	-0.625986	0.00543866	-0.567535	0.0365622	0.142922	0.627554		-0.375479	0.16961	0.242099	0.0281322
ATP8B1	0.130306	0.224145	0.0734182	0.481208	-0.19799	0.860223	0.0549631	0.762752	0.032515	0.538301	0.0496675	0.421348	-0.088539	0.629486	0.252764	0.804493		-0.112127	0.839933	-0.014801	0.298205
ATPAF2	-0.105623	0.761208	-0.144423	0.705924	0.145065	0.365144	0.0764352	0.497008	-0.0622107	0.959101	-0.00471348	0.730389	0.140031	0.370264	0.205937	0.445813		-0.130815	0.761914	-0.0329256	0.366813
ATR	-0.332038	0.494125	-0.0544401	0.91985	-0.369787	0.237079	-0.156878	0.529419	-0.156878	0.644412	-0.310646	0.448369	-0.271477	0.260285	0.330376	0.0699908		-0.0941267	0.983886	0.117558	0.336286
ATRX	-0.314125	0.403318	-0.359685	0.19084	-0.0395604	0.378615	-0.00327936	0.860223	-0.314125	0.572684	-0.336698	0.190362	0.00644936	0.7652	0.204055	0.0129453		-0.0431127	0.746569	-0.0797628	0.681653
ATXN10	0.21061	0.403318	-0.118922	0.137759	0.149523	0.392388	0.455102	0.102023	0.280516	1	-0.113039	0.147798	0.310818	0.629486	-0.0213905	0.881931		-0.227587	0.585517	-0.299192	0.0948461
ATXN3	-0.691259	0.0946384	-0.532042	0.208469	-0.449269	0.0527463	-0.336783	0.158918	-0.643559	0.111893	-0.523901	0.0508461	-0.856418	0.062761	-0.121779	0.850776		-0.371433	0.839933	-0.501898	0.263119
ATXN1	-0.437898	0.17146	-0.868619	0.0056552	-0.0727973	0.899907	-0.289609	0.435492	-1.06343	0.0274451	-0.553681	0.0768963	-3.49615e-05	0.7652	-0.076961	0.215833		-0.228478	0.293584	0.177578	0.543779
ATXN7	-0.299376	0.819708	0.0776391	0.339114	-0.461131	0.0663031	-0.190292	0.743649	-0.0791701	0.472789	-0.311416	0.696126	-0.384613	0.301219	0.0305257	0.835283		-0.046477	0.839933	-0.407674	0.0948461
AUP1	0.431252	0.17146	0.475845	0.0305109	0.0149474	0.40646	0.0149474	0.497008	0.431252	0.0812307	0.453548	0.0768963	0.108658	0.421348	-0.11521	0.9921		0.184441	0.419139	-0.143883	0.244022
AURKB	0.0129215	0.361935	-0.208466	0.0663031	-0.29662	0.65069	-0.319829	0.420829	-0.498281	0.100792	-0.334	0.123744	-0.369168	0.421348	-0.413592	0.162682		0.148198	0.37416	-0.383836	0.332998
AVIL	0.515472	0.494125	0.345078	0.290721	0.515472	0.290721	-0.0522622	0.687322	0.370183	0.719614	0.485711	0.147798	0.463707	0.730389	0.821835	0.00129097		-0.429818	0.585517	0.499557	0.0485772
AWAT2	-0.222299	0.287495	0.0368038	0.782	-0.0368038	0.497008	-0.179918	0.0740899	-0.222299	0.136967	-0.155361	0.505257	-0.230475	0.175272	-0.000861531	0.881931		-0.159022	0.871634	0.120761	0.643568
AXIN2	-0.621287	0.287495	0.408626	0.314305	-0.504737	0.0441716	-0.595752	0.546018	0.0444556	0.918309	-0.371396	0.565734	-0.706666	0.0848817	-0.155901	0.280471		0.46554	0.3634	0.173019	0.760217
AXL	1.08888	0.027578	0.583536	0.00710965	0.583536	0.0468888	0.583536	0.0826087	1.08888	0.00766076	0.892214	0.00625915	0.761642	0.0203215	0.954441	0.0136835		0.223272	0.585517	-0.393808	0.468299
AZIN1	-1.30482	0.0226545	-0.39444	0.151607	-1.15011	0.0168578	-0.186433	0.614884	-0.790541	0.259233	-1.01786	0.0290716	-1.27102	0.0848817	-0.497658	0.0511058		-1.39194	0.0276956	0.123121	0.805585
B3GAT2	-0.287337	0.93944	-0.0257602	0.40646	-0.167278	0.465686	-0.0257602	0.801383	-0.111488	0.504985	-0.205049	0.945052	-0.203826	0.7652	0.274744	0.36757		-0.126732	0.716185	0.0485397	0.681653
B3GAT3	0.227753	0.879228	0.18968	0.762752	0.330731	0.632679	-0.0192045	0.579972	0.170476	0.644412	0.280782	0.945052	0.155763	0.981671	0.32282	0.27174		-0.0192045	0.871634	0.0413488	0.939834
B3GNT2	-0.169889	0.447412	0.0428171	0.860223	-0.313331	0.579972	-0.269185	0.562871	-0.230586	0.797634	-0.187364	0.800491	-0.253934	0.395307	0.418579	0.0796774		-0.381793	0.189229	-0.0685904	0.696153
B3GNT4	0.086591	0.93944	0.0179786	0.339114	0.0664741	0.687322	0.109401	0.546018	0.0892838	0.837472	-0.18091	0.395307	0.155454	0.981671	-0.491526	0.0731062		0.256952	0.855755	0.10001	0.377361
B3GNT5	-0.154812	0.704043	-0.145027	0.579972	-0.0727964	0.762752	0.132307	0.724703	-0.154812	0.837472	-0.250239	0.629486	0.0297551	0.981671	0.708786	0.00728996		-0.156918	0.627854	0.781863	0.0442553
B4GALNT4	-0.626784	0.0946384	-0.510245	0.0468888	-0.540409	0.0968584	-0.157158	0.247205	-0.57102	0.0648699	-0.706649	0.0290716	-0.436628	0.10286	-0.241273	0.532764		0.0589367	0.903543	-0.109658	0.71566
B4GALT2	0.532569	0.287495	0.055527	0.724703	0.182748	0.435492	0.422337	0.118841	0.402682	0.238204	0.176407	0.448369	0.570678	0.135359	0.178608	0.457717		-0.210787	0.903543	0.153227	0.366813
B4GALT1	-0.546235	0.361935	-0.154728	0.314305	0.0344176	0.632679	-0.168192	0.481208	-0.168192	0.281515	-0.220921	0.395307	-0.318625	0.421348	0.177065	0.346889		-0.0943904	0.777353	0.11373	0.535103
B4GALT7	0.722284	0.32332	0.371288	0.131211	0.118092	0.782	0.406594	0.131211	1.02306	0.0577704	0.297245	0.395307	0.390746	0.505257	-0.0407075	0.976303		0.798646	0.00814679	0.161746	0.831086
BAAT	-0.392989	1	-0.0502789	0.782	0.207	0.497008	-0.143894	0.420829	-0.0886733	0.797634	0.131489	0.629486	-0.0236701	0.872238	0.308945	0.238687		-0.0611989	0.967778	-0.195784	0.624864
BACE2	-0.940768	0.0482322	NaN	0.201094	NaN	0.0101426	NaN	0.0945626	NaN	0.0404041	NaN	0.00817693	-1.01576	0.0158543	NaN	0.577621		-0.815394	0.215135	0.514357	0.205256
BACH1	-0.279197	0.594853	0.355337	0.0391344	-0.176572	0.801383	-0.274404	0.762752	0.16221	0.259233	0.537488	0.123744	-0.320576	0.981671	-0.841491	0.00371817		-0.0217161	0.903543	-0.439827	0.0354176
BACH2	-0.614467	0.447412	-0.271638	0.151607	-0.0713953	0.546018	-0.322959	0.208469	-0.565566	0.218409	-0.314826	0.280244	-0.333231	0.301219	0.0289709	0.572493		0.0168724	0.585517	0.251612	0.161132
BAG1	-0.268886	0.0805688	-0.352044	0.0826087	0.0730491	0.979931	-0.337688	0.0415885	-0.444588	0.0103443	-0.26451	0.241331	-0.280395	0.190362	-0.282911	0.174939		-0.31419	0.352836	0.144858	0.137121
BAG2	-0.76354	0.32332	-0.112088	0.339114	-0.44631	0.30236	0.100287	0.762752	-0.0929254	0.758316	-0.657391	0.323214	-0.148965	0.696126	0.407535	0.129791		-0.17663	0.430862	0.0560407	0.425192
BAG4	0.372966	0.0946384	0.269384	0.529419	0.168554	0.668908	0.379139	0.00766437	0.513509	0.0240449	0.121397	0.597223	0.299705	0.0365622	0.199732	0.336832		0.0952897	0.855755	0.0378664	0.755224
BAG6	-0.695039	0.17146	-0.28565	0.326556	-0.31078	0.131211	-0.403709	0.208469	-0.659315	0.136967	-0.719732	0.0768963	-0.450378	0.0695342	-0.224588	0.559094		-0.830998	0.0249635	-0.550629	0.0897678
BARHL1	0.917265	0.361935	0.13673	0.743649	0.987423	0.0345937	0.598004	0.668908	0.598004	1	0.906739	0.223371	1.06354	0.135359	-0.433612	0.215833		-0.480692	0.642253	-0.117539	0.898161
BATF	0.28482	0.287495	0.670994	0.00889152	0.264549	0.65069	0.19782	0.860223	0.298407	0.0648699	0.77852	0.0565428	0.240052	0.730389	0.541143	0.36757		0.342966	0.151558	-0.0026543	0.950283
BATF2	0.361018	0.594853	0.444718	0.078255	0.334139	0.290721	-0.0917242	0.899907	0.361018	0.355967	0.54549	0.10286	0.363775	0.696126	-0.281383	0.326965		0.583399	0.233388	0.00895558	0.851617
BAZ1A	0.0336157	0.594853	0.261252	0.351976	0.266948	0.158918	-0.0300823	0.91985	0.151909	0.504985	0.366628	0.135359	0.128719	0.395307	0.47012	0.67028		-0.0541435	0.531226	0.0898686	0.903357
BAZ1B	-0.49552	0.879228	-0.395973	0.351976	-0.00412071	0.899907	-0.0643825	0.880027	-0.49552	0.608077	-0.444108	0.696126	-0.0971148	0.945052	0.0264275	0.866328		-0.175333	0.210472	-0.0606932	0.373824
BAZ2B	0.801262	0.0185135	0.77084	0.0558972	0.058757	0.762752	0.584789	0.0497453	0.801262	0.0089127	0.699362	0.161093	0.237837	0.147798	0.113984	0.819853		1.06325	0.00199969	1.10659	0.00857325
BBOX1	0.128936	0.648503	0.128936	0.820889	0.0565234	0.65069	0.0565234	0.899907	0.128936	0.797634	0.141894	0.696126	0.0350453	0.730389	0.0852313	0.866328		0.00538933	0.642253	-0.434853	0.286178
BBS1	-0.241885	0.361935	-0.241885	0.208469	-0.157343	0.840506	-0.239217	0.268358	-0.309086	0.199825	-0.227861	0.421348	-0.186925	0.448369	-0.464903	0.0444312		-0.302412	0.0213036	-0.0307827	0.861922
BBS4	0.236742	0.110612	0.315459	0.326556	0.612014	0.0127593	0.256218	0.339114	0.216229	0.16617	0.670023	0.0326332	0.467111	0.0508461	0.579285	0.010333		0.0778418	0.919559	0.515535	0.0161519
BBX	0.393026	0.17146	0.0129001	0.435492	0.0129001	0.497008	-0.0313009	0.65069	-0.123926	0.38332	0.103108	0.421348	0.0751048	0.565734	0.0253149	0.758885		-0.207205	0.266618	0.505917	0.111472
BCAP29	-0.246142	0.403318	-0.0869909	0.801383	-0.695489	0.0146829	0.0774704	0.840506	0.0381482	0.538301	-0.525685	0.147798	-0.62591	0.161093	-0.335461	0.0199734		-0.637903	0.0722384	-0.442906	0.359884
BCAR3	-0.206476	0.32332	-0.142175	0.632679	-0.159476	0.465686	-0.0806747	0.378615	-0.167806	0.38332	-0.18554	0.476348	-0.244028	0.370264	-0.233978	0.0904265		0.205271	1	0.0177436	0.882599
BCAS2	0.128391	0.819708	0.202136	0.546018	-0.243405	0.579972	-0.219963	0.65069	0.128391	1	0.108822	0.908549	-0.147675	0.597223	-0.0948346	0.110905		0.199781	0.385115	-0.079575	0.629518
BCAT1	0.132388	0.494125	0.126053	0.529419	0.170518	0.392388	0.0379417	0.632679	0.126053	0.837472	0.188904	0.34623	0.135786	0.696126	0.565178	0.11541		-0.0140832	0.716185	0.175224	0.128658
BCCIP	0.0963528	1	0.0774964	0.529419	0.171258	0.91985	0.412456	0.279387	0.419655	0.608077	0.124377	0.908549	0.396542	0.565734	0.133902	1		0.0603987	0.777353	-0.049103	0.468299
BCHE	-0.412373	0.761208	-0.127153	0.880027	0.365879	0.351976	-0.306086	0.743649	-0.226351	0.608077	0.0159993	0.730389	-0.0557068	0.7652	-0.511559	0.0731062		-0.327074	0.0550096	-0.412427	0.286178
BCKDHA	-0.0600335	0.879228	0.22248	0.257631	-0.359111	0.314305	0.158799	0.562871	0.540518	0.329878	0.102767	0.872238	-0.00507338	0.908549	0.104123	0.789208		0.209254	0.839933	-0.0558661	0.836209
BCL2	0.299872	0.648503	0.159828	0.959874	0.27611	0.208469	-0.0164676	1	0.159828	1	0.274228	0.505257	0.240451	0.370264	-0.182748	0.67028		-0.0881931	0.686244	0.102401	0.662501
BCL1	0.279813	0.0682475	0.183909	0.465686	0.259977	0.025165	0.225105	0.107405	0.279813	0.16617	0.231323	0.0456382	0.352711	0.0290716	-0.0456329	0.960515		-0.439302	0.0603258	-0.0375172	0.59271
BCL2L1	1.73068	0.0482322	1.59389	0.0305109	0.92849	0.743649	1.34577	0.0919048	1.87175	0.0183255	1.52988	0.175272	1.15441	0.175272	0.676903	0.238687		-0.32771	0.80849	-0.0816542	0.436713
BCL2L10	0.19732	0.704043	-0.342864	0.435492	-0.23402	0.326556	-0.288116	0.365144	-0.533174	0.329878	-0.197376	0.260285	-0.185419	0.323214	-0.622292	0.00728996		-0.291706	0.430862	-0.195551	0.395351
BCL2L11	0.0943705	0.447412	-0.0293989	0.614884	0.0579479	0.40646	0.102408	0.365144	0.028549	0.837472	0.0256962	0.836194	0.197206	0.280244	-0.106114	0.89758		0.0399481	0.249617	0.228487	0.332998
BCL2L13	-0.438762	0.287495	-0.0803434	0.124907	-0.207511	0.279387	-0.0647793	0.724703	-0.438762	0.259233	-0.273693	0.0848817	-0.263659	0.448369	-0.107233	0.357135		0.0272702	0.935608	-0.30291	0.228445
BCL2L2	-0.228276	0.648503	-0.180619	0.51308	-0.00625152	0.632679	-0.247169	0.465686	-0.239393	0.38332	-0.206724	0.535064	-0.362454	0.476348	1.14464	0.000789071		-0.427028	0.124774	0.243685	0.181667
BCL2L2PABPN1	-0.045571	0.819708	-0.189029	0.743649	0.136286	0.632679	-0.0575449	0.959874	-0.189029	0.877731	-0.19878	0.662472	0.0393706	0.872238	0.794266	0.000789071		0.785314	0.0249635	-0.000901172	0.676845
BCL2L2PABPN2	-0.228276	0.648503	-0.180619	0.51308	-0.00625152	0.632679	-0.247169	0.465686	-0.239393	0.38332	-0.206724	0.535064	-0.362454	0.476348	1.14464	0.000789071		-0.427028	0.124774	0.243685	0.181667
BCL7A	0.281981	0.879228	0.276773	0.290721	0.0906082	0.979931	0.134819	0.91985	0.289931	0.608077	0.227144	0.535064	0.144737	0.872238	-0.109987	0.728928		0.123867	0.442772	0.237302	0.60182
BCL7C	0.401666	0.494125	0.000163029	0.899907	0.327756	0.279387	0.383227	0.268358	0.401666	0.38332	0.256854	0.421348	0.441648	0.147798	0.780648	0.000590781		-0.0152529	0.903543	0.139014	0.40639
BCL9L	0.505977	0.148879	0.385747	0.227249	0.385747	0.40646	0.385747	0.420829	0.411985	0.199825	0.450783	0.241331	0.445862	0.34623	-0.160256	0.181321		0.537935	0.0603258	0.0396336	0.735354
BCLAF1	-0.891671	0.0682475	-1.16006	0.0468888	0.0303819	0.546018	-0.141282	0.118841	-1.39442	0.0183255	-1.01749	0.123744	-0.18833	0.190362	-0.600955	0.0669853		-0.396851	0.203207	0.15388	0.898161
BCOR	-0.533712	0.196512	-0.349356	0.0368045	0.0856863	0.705924	-0.259537	0.40646	-0.533712	0.0812307	-0.180572	0.323214	-7.34274e-05	0.908549	-0.282893	0.627554		0.227283	0.887566	-0.164844	0.513722
BCORL1	0.653449	0.0333981	0.0554394	0.237079	0.742898	0.0146829	0.649056	0.0391344	1.00008	0.0355039	0.702022	0.0139635	0.971722	0.00261615	0.646534	0.0258917		0.582739	0.0823838	0.177304	0.530791
BCORL2	-0.585456	0.0150506	-0.131498	0.562871	-0.521794	0.131211	-0.416824	0.208469	-0.521794	0.199825	-0.475073	0.161093	-0.457384	0.0408872	0.0171986	0.627554		-0.00137201	0.571706	0.235626	0.310565
BCR	-0.100371	0.704043	0.434089	0.378615	0.263648	0.65069	0.0463635	0.562871	0.434089	1	0.756495	0.476348	0.0405188	0.800491	-0.37338	0.411178		0.434089	0.385115	0.300516	0.831086
BCS1L	-0.884225	0.0185135	-0.75613	0.00710965	-0.519146	0.0497453	-0.140743	0.257631	-0.75773	0.0183255	-0.831146	0.00408232	-0.724387	0.0695342	-0.129258	0.494479		-0.149298	0.385115	-0.00056082	0.513722
BDH2	-0.66182	0.148879	-0.638365	0.0368045	-0.589399	0.144556	-0.260472	0.481208	-0.66182	0.0812307	-0.758448	0.0408872	-0.716429	0.161093	-1.43089	1.38171e-05		-0.31276	0.266618	-0.620781	0.128658
BDH1	-0.339344	0.879228	-0.180914	0.899907	-0.0331933	0.579972	-0.278715	0.51308	-0.484093	0.719614	-0.186269	0.836194	-0.240667	0.981671	0.328088	0.336832		-0.0295665	0.492254	0.388646	0.177412
BEGAIN	0.035499	1	-0.202802	0.131211	-0.120667	0.91985	0.260176	0.481208	-0.0404085	0.572684	-0.167988	0.280244	0.0863464	0.730389	-0.121861	0.613576		0.151602	0.887566	-0.0528454	0.653007
BEND2	-0.0199652	0.543327	0.226214	0.668908	0.122142	0.497008	-0.0514139	0.51308	0.19591	0.837472	0.0870637	0.945052	-0.190797	0.421348	-0.541113	0.0233635		0.359756	0.385115	-0.642234	0.115969
BFP	-0.415602	0.494125	0.0741132	0.860223	-0.283327	0.131211	-0.192158	0.351976	-0.415602	0.572684	-0.0964771	0.421348	-0.603711	0.123744	-0.376351	0.010333		0.235246	0.25802	-0.196875	0.740306
BGLAP	0.398128	0.648503	-0.0672632	0.724703	0.0917612	0.579972	0.0283176	0.782	-0.176785	0.644412	-0.00327596	0.981671	-0.00822552	0.981671	-0.0402086	0.866328		-0.197293	0.182512	-0.0968616	0.676845
BHLHE22	-1.23327	0.0333981	-0.27332	0.597312	-0.743295	0.0871568	-0.898215	0.0180476	-0.938891	0.100792	-0.808653	0.280244	-1.08608	0.0107693	-1.21176	6.04029e-06		0.40123	0.656787	-0.479679	0.359884
BHMT2	0.246645	0.17146	0.214272	0.0663031	-0.0210034	0.597312	0.0466507	0.465686	0.289507	0.123936	0.185702	0.147798	0.0235441	0.505257	-0.573049	0.00975811		0.171409	0.518064	0.0701012	0.986909
BIRC2	-0.647509	0.196512	-0.397953	0.0663031	-0.317652	0.217713	-0.257051	0.497008	-0.647509	0.199825	-0.511931	0.0565428	-0.382794	0.323214	-0.679522	0.00396002		0.140008	0.824176	0.281434	0.58818
BIRC5	-1.50079	0.00783543	-0.651258	0.0701078	-0.869178	0.0441716	-0.77451	0.182448	-1.21757	0.0402395	-0.917639	0.0229413	-1.09444	0.0326332	-1.04714	0.00120463		0.363738	0.824176	-0.24556	0.444492
BIRC6	-0.184527	0.403318	0.153483	0.290721	-0.201067	0.166491	-0.201067	0.529419	0.299613	0.877731	-0.0227214	0.7652	-0.253842	0.190362	0.229175	0.336832		0.325808	0.342467	0.00636929	0.877422
BIRC8	1.23978	0.0682475	0.982564	0.00889152	0.89258	0.0497453	0.0067771	0.614884	1.21283	0.0513291	1.45385	0.0094304	1.05271	0.147798	0.606421	0.11541		0.114607	0.479612	-0.234367	0.976438
BLOC1S1	-0.293348	0.879228	-0.293348	0.465686	-0.384019	0.30236	0.189477	0.351976	-0.113558	1	-0.4647	0.301219	-0.192222	1	-0.127049	0.289391		0.563575	0.0356777	-0.172801	0.336286
BLOC1S1RDH5	-0.250281	0.403318	-0.234565	0.420829	-0.234565	0.227249	0.255243	0.217713	-0.0573537	0.959101	-0.353204	0.190362	-0.0804438	0.981671	0.0539638	0.69938		0.213687	0.0249635	-0.396022	0.29215
BMI1	0.282115	1	0.236418	0.899907	-0.42632	0.124907	0.554937	0.0919048	0.371494	0.281515	-0.322867	0.323214	0.131699	0.945052	0.232685	0.422542		0.676299	0.0936549	-0.228749	0.370308
BMP15	-0.0878444	0.879228	-0.0494759	0.782	0.0494759	0.91985	-0.0878444	0.959874	-0.0878444	0.918309	0.116733	0.836194	-0.0330176	0.908549	0.163866	0.378193		-0.0985085	0.312546	-0.188764	0.197156
BMP2	-0.0865961	0.224145	-0.204631	0.0324974	0.121268	0.979931	-0.0865961	0.497008	-0.180483	0.0648699	-0.104691	0.280244	-0.0158481	0.662472	-0.0104698	0.928992		-0.180483	0.175973	0.195087	0.201754
BMP2K	0.0811522	0.93944	-0.0443563	0.880027	-0.0443563	0.880027	-0.118911	0.743649	-0.00729821	0.877731	-0.0538252	0.981671	-0.0523427	0.800491	0.435628	0.151084		0.182206	0.585517	-0.0951903	0.448411
BMP3	0.132334	0.761208	-0.154207	0.51308	-0.182302	0.562871	0.0151612	0.51308	0.132334	0.959101	-0.22934	0.301219	0.180239	0.696126	0.0259204	0.89758		-0.33884	0.0576168	0.0226762	0.815762
BMP5	-0.243511	0.287495	-0.162935	0.182448	-0.147464	0.290721	-0.527784	0.0168578	-0.691065	0.0577704	-0.258711	0.175272	-0.467736	0.0565428	0.297132	0.134882		-0.238725	0.332296	0.241129	0.199445
BMP6	1.01224	0.110612	0.288594	0.326556	0.712624	0.00381691	-0.00400587	0.326556	0.792028	0.218409	0.872667	0.0179666	1.01653	0.0365622	0.711157	0.000408043		-0.193256	0.352836	-0.059483	0.634187
BMP7	0.711956	0.0150506	0.653542	0.00523369	0.628103	0.0193104	0.493289	0.182448	0.636435	0.00766076	0.811016	0.00543866	0.611582	0.0229413	0.0562829	0.960515		-0.122322	0.80849	-0.103573	0.432853
BMP1	0.673078	0.494125	-0.274887	0.562871	0.693962	0.199512	-0.117836	0.782	-0.374741	0.837472	0.342066	0.696126	0.516978	0.34623	-0.540021	0.174939		-0.308374	0.903543	-0.0947255	0.831086
BMP8A	-0.34092	0.287495	-0.177462	0.107405	0.0255617	0.450446	-0.0917407	0.182448	-0.459573	0.0726741	-0.244071	0.135359	-0.244071	0.190362	-0.413563	0.00539727		-0.255407	0.0500898	0.134112	0.785331
BMPR1A	0.358423	0.761208	0.0344756	0.899907	-0.0670733	0.668908	0.434037	0.0468888	0.613382	0.218409	0.0130125	0.872238	0.310265	0.370264	-0.726756	0.2015		0.873963	0.000860221	0.125911	0.765221
BMPR2	-1.03403	0.00304681	-0.746579	0.0497453	-0.767831	0.00484077	-0.622008	0.144556	-0.912725	0.0274451	-0.933432	0.00471653	-0.873679	0.0094304	0.129184	0.469798		-0.329632	0.16961	-0.0113298	0.903357
BNC2	-0.0316219	0.361935	-0.0484802	0.326556	-0.546118	0.0871568	-0.0484802	0.420829	-0.0484802	0.218409	-0.483224	0.0935248	-0.450901	0.135359	0.134299	0.2985		0.0586739	0.3634	0.323209	0.220928
BOK	-0.145377	0.704043	-0.170404	0.481208	-0.304003	0.840506	-0.178517	0.632679	-0.0909961	1	-0.14108	0.800491	-0.173089	0.800491	0.497054	0.0942585		-0.00811274	0.642253	0.288864	0.5095
BOLA3AS1	0.464106	0.819708	0.372299	0.860223	0.536622	0.668908	0.536622	0.959874	0.536622	0.837472	0.500364	0.945052	0.56424	0.872238	-0.00904553	0.134882		0.455003	0.419139	-0.654382	0.111472
BPGM	-0.434789	0.17146	-0.18108	0.30236	-0.140416	0.435492	-0.0485202	0.257631	-0.401128	0.182422	-0.226102	0.241331	-0.291104	0.260285	-0.123829	0.866328		0.0802791	0.37416	0.272141	0.163103
BPTF	-0.971676	0.00237405	-0.937974	0.0012822	-0.671666	0.0035221	-0.646198	0.0345937	-0.990374	0.000488144	-0.955506	0.000216631	-0.929049	0.00471653	-0.293853	0.378193		-0.0501012	0.967778	-0.251208	0.144196
BPY2	0.137975	0.403318	0.0508441	0.546018	0.00115634	0.860223	-0.00115634	0.705924	0.155668	0.837472	0.0658852	0.872238	0.133702	0.800491	-0.329835	0.641667		-0.304156	0.119889	-0.249825	0.986909
BPY2B	0.137975	0.403318	0.0508441	0.546018	0.00115634	0.860223	-0.00115634	0.705924	0.155668	0.837472	0.0658852	0.872238	0.133702	0.800491	-0.329835	0.641667		-0.304156	0.119889	-0.249825	0.986909
BPY2C	0.137975	0.403318	0.0508441	0.546018	0.00115634	0.860223	-0.00115634	0.705924	0.155668	0.837472	0.0658852	0.872238	0.133702	0.800491	-0.329835	0.641667		-0.304156	0.119889	-0.249825	0.986909
BRAF	0.779418	0.0946384	0.185043	0.546018	0.019539	0.562871	0.658351	0.0035221	0.779418	0.0312522	0.205713	0.629486	0.542368	0.0203215	-0.102772	0.2985		0.256001	0.266618	0.0456302	0.775257
BRAP	0.0682214	0.819708	-0.00518608	0.899907	0.0734074	0.860223	-0.0613669	0.365144	-0.185129	0.681618	0.00194857	0.908549	0.0481815	0.505257	0.117947	0.819853		-0.0631945	0.419139	0.325032	0.413851
BRCA1	-0.549886	0.027578	-0.603933	0.0118839	0.334192	0.860223	-0.317434	0.0286296	-1.18826	0.00408148	-0.380268	0.135359	-0.141892	0.241331	0.16025	0.317287		-0.513723	0.0291558	-0.0120138	0.653007
BRCC3	0.0471774	0.761208	-0.149214	0.687322	-0.316991	0.326556	0.142809	0.840506	-0.0535826	0.837472	-0.454564	0.730389	-0.29696	0.800491	0.408767	0.0272423		-0.353857	0.37416	0.605543	0.218463
BRD1	0.109769	0.447412	0.0816513	0.497008	0.0812654	0.481208	0.0770526	0.65069	0.0812654	0.572684	0.112409	0.476348	0.0321209	0.535064	0.0912322	0.263197		-0.0952157	0.903543	0.453764	0.304344
BRD2	-0.188173	1	0.149402	0.351976	-0.151502	0.614884	0.102301	0.632679	-0.0440528	0.472789	-0.0544414	0.7652	-0.151047	0.945052	-0.0129789	0.758885		-0.08045	0.839933	-0.0781007	0.301264
BRD4	-1.08819	0.00237405	-0.932975	2.65728e-05	-0.430151	0.0527463	-0.309706	0.0558972	-1.14134	0.000488144	-0.986841	0.000309886	-0.681563	0.0203215	-0.251283	0.230886		-0.309706	0.119889	0.173406	0.323259
BRD8	-0.254861	0.761208	-0.545016	0.279387	0.0159054	0.597312	0.376353	0.597312	-0.310648	0.681618	-0.442553	0.34623	0.121419	0.945052	-0.264246	0.208577		-0.0733472	0.656787	0.0899703	0.929396
BRF2	0.0444548	0.543327	0.177395	0.118841	0.152135	0.279387	0.114563	0.668908	0.186298	0.182422	0.187987	0.123744	0.0858111	0.370264	0.307452	0.156802		-0.180785	0.124774	0.187091	0.505297
BRI3	-0.259048	0.196512	-0.118162	0.860223	-0.129019	0.113009	-0.248529	0.0592033	-0.259048	0.182422	-0.133245	0.280244	-0.371393	0.0508461	-0.113774	0.758885		-0.248084	0.332296	-0.319309	0.204082
BRIP1	0.408572	0.403318	0.292329	0.151607	0.156888	0.290721	0.196872	0.481208	0.408572	0.182422	0.527625	0.147798	0.295462	0.280244	0.500392	0.151084		-0.126317	0.642253	-0.245537	0.133686
BRMS1	0.375691	0.17146	0.193368	0.497008	0.0811332	0.687322	0.110358	0.392388	0.245221	0.281515	0.204682	0.421348	0.226477	0.395307	-0.186765	0.399998		0.303111	0.233388	0.0754471	0.997382
BRPF3	-0.997585	0.128643	-0.180453	0.979931	-0.0355409	0.420829	-0.401992	0.65069	-0.598657	0.837472	-0.434998	0.629486	-0.381614	0.421348	-0.361019	0.422542		-0.438692	0.419139	0.0493513	0.908557
BRSK1	0.56728	0.0226545	0.378767	0.078255	-0.0212674	0.705924	0.860378	0.000820712	0.866262	0.00147536	0.369466	0.175272	0.653506	0.0203215	0.488194	0.00869316		0.232699	0.322322	0.51358	0.144196
BRSK2	-0.0419856	0.761208	-0.0419856	0.705924	-0.218605	0.257631	-0.0419856	0.65069	-0.0419856	1	-0.284724	0.301219	-0.1522	0.696126	-0.224414	0.758885		0.262984	0.332296	-0.0537397	0.825971
BRWD1	0.190039	0.648503	0.190039	0.529419	0.370704	0.365144	-0.124445	0.860223	0.0132552	0.758316	0.41822	0.301219	-0.0685861	0.696126	-0.124545	0.65591		0.14883	0.419139	-0.0489125	0.81067
BST1	-0.206867	0.32332	-0.213904	0.151607	-0.145581	0.65069	-0.0369757	0.91985	-0.139554	0.38332	-0.230514	0.260285	-0.0423608	0.836194	0.409997	0.0511058		-0.112018	0.642253	-0.0566675	0.653007
BST2	0.768156	0.447412	0.533468	0.124907	0.554672	0.0286296	0.554672	0.227249	0.75251	0.16617	0.757445	0.0408872	0.88535	0.0695342	-0.249221	0.336832		0.441434	0.124774	-0.617596	0.0493309
BTAF1	-0.217503	0.254451	-0.0680879	0.546018	-0.0680879	0.481208	-0.439512	0.124907	-0.304162	0.218409	-0.181972	0.421348	-0.136075	0.175272	-0.251325	0.238687		-0.523377	0.225561	0.248862	0.444492
BTF3	-0.76513	0.254451	-0.618735	0.0168578	-0.24488	0.939843	-0.48129	0.30236	-0.76513	0.0726741	-0.48348	0.175272	-0.276442	0.696126	0.0870025	0.389002		-0.525522	0.0603258	0.152399	0.307444
BTF3L4	-0.679825	0.0946384	-0.515343	0.00766437	-0.313813	0.247205	-0.224821	0.113009	-0.688988	0.0355039	-0.539607	0.0229413	-0.510192	0.147798	0.285071	0.238687		-0.371527	0.544557	0.22561	0.177412
BTF3P11	-0.566238	0.0575194	-0.572979	0.00413396	-0.383117	0.237079	-0.288385	0.257631	-0.85392	0.0183255	-0.615768	0.0179666	-0.506653	0.175272	-0.332076	0.168727		-0.590568	0.0434052	-0.0406228	0.460286
BTG2	0.678624	0.128643	0.459302	0.199512	-0.152567	0.392388	0.793529	0.0740899	1.30523	0.0812307	0.390841	0.161093	0.622667	0.0768963	0.0772027	0.69938		0.337974	0.196127	-0.193519	0.432853
BTK	0.524005	0.0805688	0.17227	0.107405	0.390757	0.0268491	0.0802367	0.529419	0.492989	0.16617	0.553572	0.0158543	0.440164	0.062761	0.401961	0.254841		0.0908228	0.746569	-0.653833	0.0217969
BTN2A3P	-0.0199652	0.543327	0.226214	0.668908	0.122142	0.497008	-0.0514139	0.51308	0.19591	0.837472	0.0870637	0.945052	-0.190797	0.421348	-0.541113	0.0233635		0.359756	0.385115	-0.642234	0.115969
BTNL3	0.496209	0.17146	0.361506	0.257631	0.335431	0.227249	0.343001	0.182448	0.413536	0.182422	0.497898	0.190362	0.380734	0.10286	0.277936	0.0763341		-0.311381	0.518064	-0.25289	0.0861046
BUB1	1.61402	0.00493836	0.775289	0.00197374	0.629558	0.00299377	0.241035	0.0826087	1.43904	0.00293601	1.22407	0.000619108	1.18304	0.0094304	0.489108	0.0136835		-0.492754	0.385115	0.114028	0.976438
BUB2	-0.206805	0.648503	-0.186594	0.529419	-0.307336	0.158918	-0.0677511	0.597312	-0.128536	0.441756	-0.262734	0.223371	-0.4387	0.301219	-0.269764	0.181321		0.247602	0.903543	-0.121791	0.271611
BUB1B	-0.814338	0.224145	-0.570938	0.290721	-0.369912	0.597312	-0.762048	0.0368045	-0.814338	0.0455003	-0.744318	0.370264	-0.699406	0.135359	-0.485107	0.0904265		0.346958	0.225561	0.22796	0.163103
BZRAP1	0.869058	0.0333981	0.208084	0.257631	0.504702	0.0286296	0.376521	0.326556	0.832795	0.305061	0.657442	0.0508461	0.657543	0.0508461	0.0453217	0.469798		-0.157314	0.983886	-0.266761	0.233557
C10orf10	0.624638	0.0946384	0.567441	0.0345937	0.155252	0.840506	0.519642	0.151607	0.884678	0.0159413	0.307412	0.190362	0.0489221	0.597223	-0.461379	0.0904265		-0.0330958	0.871634	-0.75964	0.0147573
C10orf2	-0.142668	0.819708	0.361661	0.118841	-0.402152	0.182448	-0.202965	0.820889	0.221126	0.238204	0.0230879	0.872238	-0.292321	0.421348	-0.709982	0.00820068		0.41708	0.0413515	0.207239	0.58818
C11orf24	0.0908447	0.704043	0.506086	0.247205	-0.457111	0.724703	0.544652	0.339114	0.907136	0.218409	0.0467532	0.565734	-0.119176	0.730389	0.218473	0.835283		0.57336	0.115156	-0.729032	0.00472042
C11orf30	0.0540753	0.704043	0.475148	0.30236	-0.654772	0.0663031	0.346014	0.597312	0.217403	0.355967	-0.381291	0.662472	-0.364055	0.476348	-0.650452	0.0170209		-0.0474474	0.935608	-0.0115289	0.667269
C11orf45	-0.6123	0.0946384	-0.609043	0.113009	-0.319722	0.0626701	-0.153021	0.51308	-0.392224	0.16617	-0.675894	0.0290716	-0.350593	0.10286	-0.506756	0.0731062		-0.153021	0.599482	0.201265	0.755224
C12orf5	0.464106	0.819708	0.372299	0.860223	0.536622	0.668908	0.536622	0.959874	0.536622	0.837472	0.500364	0.945052	0.56424	0.872238	-0.00904553	0.134882		0.455003	0.419139	-0.654382	0.111472
C14orf105	-0.0199652	0.543327	0.226214	0.668908	0.122142	0.497008	-0.0514139	0.51308	0.19591	0.837472	0.0870637	0.945052	-0.190797	0.421348	-0.541113	0.0233635		0.359756	0.385115	-0.642234	0.115969
C14orf126	-1.17547	0.0805688	-0.274337	0.0415885	-0.0198634	0.131211	0.164909	0.378615	-0.438748	0.0726741	-0.642802	0.0326332	0.0826352	0.223371	-0.32005	0.0385078		0.152521	0.492254	-0.176452	0.681653
C14orf166	0.315619	0.447412	-0.213713	0.392388	0.237575	0.314305	0.456918	0.435492	0.141793	0.959101	0.0408205	0.945052	0.512436	0.280244	-0.154251	0.913269		-0.323297	0.407606	0.385278	0.310565
C14orf166B	0.110826	0.403318	0.226906	0.365144	-0.0451425	0.529419	0.299455	0.392388	0.310026	0.281515	0.132442	0.34623	0.0748658	0.476348	-0.319559	0.65591		0.327496	0.25802	0.0276669	0.745268
C14orf39	-0.176735	0.594853	-0.281241	0.144556	-0.171567	0.579972	0.134394	0.562871	-0.57705	0.259233	-0.415735	0.241331	-0.26165	0.535064	-0.2488	0.134882		-0.274908	0.627854	0.569683	0.00840923
C15orf38AP3S2	-0.55643	0.819708	-0.609345	0.840506	0.0345529	0.91985	0.0598659	0.860223	-0.574792	1	-0.565611	0.908549	-0.488362	0.981671	-0.142284	0.944743		0.025313	0.479612	-0.324998	0.155327
C16orf80	0.90498	0.0150506	0.621904	0.00324816	0.583343	0.00523369	0.392611	0.166491	0.90498	0.00346591	0.916679	0.000732399	0.87462	0.0229413	0.723476	7.17245e-05		0.460046	0.0181201	0.258824	0.065619
C17orf48	0.586557	0.361935	0.379863	0.91985	0.568328	0.0826087	0.395132	0.257631	0.685823	0.355967	0.446228	0.175272	0.801082	0.0848817	0.336721	0.145526		0.12112	0.627854	-0.0230646	0.643568
C17orf61PLSCR3	-0.366692	0.148879	0.0308713	0.979931	-0.472705	0.124907	-0.225958	0.247205	-0.267928	0.441756	-0.202436	0.395307	-0.453723	0.0935248	0.0784459	0.684772		0.380714	0.442772	-0.225767	0.197156
C17orf75	0.0660887	1	-0.022318	0.597312	0.0514938	0.899907	0.0572622	0.91985	0.0349442	0.758316	0.0145879	0.696126	0.0388923	0.945052	-0.0760914	0.559094		0.0660887	0.80849	-0.271244	0.0493309
C17orf76AS1	-0.208368	0.0805688	-0.0654202	0.762752	-0.147915	0.880027	-0.260657	0.378615	-0.111528	0.411924	-0.0997246	0.730389	-0.17665	0.421348	-0.108252	0.89758		-0.0938568	0.919559	0.265854	0.280289
C17orf85	0.593456	0.0333981	0.176935	0.124907	0.365285	0.0663031	0.0551983	0.365144	0.353197	0.136967	0.421075	0.0365622	0.279102	0.0935248	0.708418	0.00327431		-0.126873	0.935608	0.414246	0.101515
C18orf8	0.858009	0.027578	0.191003	0.208469	0.376338	0.118841	0.512812	0.0268491	0.59976	0.0455003	0.447688	0.10286	0.613025	0.0365622	0.733796	0.000549039		0.00301051	0.79288	0.0529177	0.583665
C19orf43	-0.553116	0.0482322	-0.537966	0.144556	-0.553116	0.0468888	-0.35061	0.497008	-0.537966	0.199825	-0.567509	0.0258497	-0.513984	0.10286	-0.0690913	0.89758		0.429211	0.571706	-0.218543	0.165092
C19orf48	-0.530861	0.0682475	-0.254927	0.562871	-0.525921	0.00825757	-0.359003	0.268358	-0.359003	0.259233	-0.528391	0.0565428	-0.553942	0.0229413	-0.813138	0.00207447		-0.226909	0.761914	-0.249501	0.146007
C1orf167	-0.0199652	0.543327	0.226214	0.668908	0.122142	0.497008	-0.0514139	0.51308	0.19591	0.837472	0.0870637	0.945052	-0.190797	0.421348	-0.541113	0.0233635		0.359756	0.385115	-0.642234	0.115969
C1orf87	-0.140965	0.648503	0.476797	0.392388	-0.52464	0.144556	-0.412092	0.137759	0.0828983	0.681618	-0.0950208	0.696126	-0.638394	0.0768963	-0.0699123	0.434087		-0.220696	0.119889	-0.463355	0.0237548
C1QA	0.627621	0.128643	0.627621	0.00523369	0.377872	0.237079	-0.209653	0.529419	0.612945	0.182422	0.661608	0.0203215	0.0132911	0.662472	0.153189	0.326965		-0.355892	0.302966	-0.177354	0.872249
C1QA1	0.328304	0.543327	0.137009	0.939843	0.573192	0.182448	-0.198642	0.529419	0.00939095	0.837472	0.394224	0.301219	0.297558	0.629486	0.17364	0.774003		-0.171061	0.585517	0.113133	0.370308
C1QBP	-0.60972	0.0805688	-0.711024	0.00484077	-0.215498	0.435492	0.0470227	0.705924	-0.945968	0.0355039	-0.597695	0.0179666	-0.274748	0.448369	-0.242731	0.445813		-0.42495	0.686244	0.159377	0.307444
C1QTNF5	0.1731	0.93944	0.00474049	0.959874	-0.300256	0.562871	0.123052	0.801383	0.112909	0.837472	-0.14312	0.7652	-0.0889792	1	0.549142	0.0332694		-0.353948	0.839933	0.299259	0.460286
C1RL	0.567538	0.594853	-0.259902	0.208469	0.200119	0.497008	0.259902	0.0626701	0.508959	0.644412	-0.0742113	0.730389	0.503323	0.123744	0.164062	0.482053		0.0378249	0.627854	0.16625	0.653007
C21orf62	-0.0199652	0.543327	0.226214	0.668908	0.122142	0.497008	-0.0514139	0.51308	0.19591	0.837472	0.0870637	0.945052	-0.190797	0.421348	-0.541113	0.0233635		0.359756	0.385115	-0.642234	0.115969
C21orf7	0.774363	0.0946384	0.314711	0.279387	0.597278	0.0592033	0.288176	0.579972	0.61203	0.355967	0.670997	0.062761	0.495721	0.175272	0.258315	0.572493		0.288176	0.284399	0.370591	0.370308
C22orf29	-0.0199652	0.543327	0.226214	0.668908	0.122142	0.497008	-0.0514139	0.51308	0.19591	0.837472	0.0870637	0.945052	-0.190797	0.421348	-0.541113	0.0233635		0.359756	0.385115	-0.642234	0.115969
C22orf45	-0.0199652	0.543327	0.226214	0.668908	0.122142	0.497008	-0.0514139	0.51308	0.19591	0.837472	0.0870637	0.945052	-0.190797	0.421348	-0.541113	0.0233635		0.359756	0.385115	-0.642234	0.115969
C2orf15	-0.0199652	0.543327	0.226214	0.668908	0.122142	0.497008	-0.0514139	0.51308	0.19591	0.837472	0.0870637	0.945052	-0.190797	0.421348	-0.541113	0.0233635		0.359756	0.385115	-0.642234	0.115969
C4A	-0.517646	0.0575194	-0.296632	0.247205	-0.345931	0.144556	-0.272196	0.182448	-0.517646	0.100792	-0.431788	0.10286	-0.431788	0.062761	-0.224306	0.0233635		-0.411152	0.0788808	-0.103505	0.579167
C4B	-0.517646	0.0575194	-0.296632	0.247205	-0.345931	0.144556	-0.272196	0.182448	-0.517646	0.100792	-0.431788	0.10286	-0.431788	0.062761	-0.224306	0.0233635		-0.411152	0.0788808	-0.103505	0.579167
C4BPB	0.552785	0.32332	0.371612	0.158918	-0.135978	0.614884	0.425197	0.182448	0.672109	0.0905873	0.238262	0.629486	0.201343	0.597223	0.0509355	0.819853		0.291812	0.37416	-0.465424	0.153428
C5	0.503231	0.543327	0.333801	0.217713	0.376204	0.257631	0.22671	0.743649	0.28683	0.572684	0.651017	0.223371	0.386408	0.629486	0.182037	0.684772		-0.319779	0.442772	-0.501608	0.399011
C5AR1	0.236668	0.287495	0.433615	0.217713	0.307428	0.326556	0.353812	0.579972	0.491708	0.329878	0.393493	0.190362	0.291606	0.370264	0.125105	0.507075		0.479482	0.233388	-0.0414609	0.740306
C6orf118	-0.613199	0.0226545	-0.596965	0.00523369	-0.307385	0.247205	-0.231199	0.546018	-0.543714	0.0312522	-0.700479	0.0122746	-0.342239	0.280244	-0.833373	0.00236772		-0.124431	0.531226	-0.276984	0.336286
C6orf132	-0.0199652	0.543327	0.226214	0.668908	0.122142	0.497008	-0.0514139	0.51308	0.19591	0.837472	0.0870637	0.945052	-0.190797	0.421348	-0.541113	0.0233635		0.359756	0.385115	-0.642234	0.115969
C7orf23	-0.253942	0.494125	-0.276583	0.326556	-0.0658877	0.979931	-0.203241	0.860223	-0.253942	0.281515	-0.24148	0.535064	-0.170893	1	-0.154562	0.835283		-0.199633	0.175973	0.0814655	0.583665
C8A	0.44673	0.32332	0.319463	0.435492	0.571834	0.392388	0.348199	0.724703	0.44673	0.411924	0.527724	0.323214	0.439682	0.370264	-0.0657347	0.804493		-0.119687	0.332296	-0.130216	0.517963
C8G	-0.596928	0.0121715	-0.490269	0.0441716	-0.596928	0.00381691	-0.300518	0.151607	-0.510354	0.0455003	-0.719233	0.00304038	-0.486814	0.00718945	-0.113827	0.307799		-0.198293	0.716185	0.176725	0.583665
C8orf44SGK3	-0.197201	0.819708	-0.321046	0.40646	0.139242	0.939843	-0.0659912	0.979931	-0.267327	0.538301	-0.258668	0.535064	0.0728446	0.872238	-0.0618161	0.913269		0.373825	0.352836	-0.100468	0.413851
C8orf45	-0.0199652	0.543327	0.226214	0.668908	0.122142	0.497008	-0.0514139	0.51308	0.19591	0.837472	0.0870637	0.945052	-0.190797	0.421348	-0.541113	0.0233635		0.359756	0.385115	-0.642234	0.115969
C9orf100	0.464106	0.819708	0.372299	0.860223	0.536622	0.668908	0.536622	0.959874	0.536622	0.837472	0.500364	0.945052	0.56424	0.872238	-0.00904553	0.134882		0.455003	0.419139	-0.654382	0.111472
C9orf96	-0.30512	1	0.257048	0.392388	-0.199121	0.65069	-0.510025	0.30236	-0.30512	0.918309	0.036091	0.908549	-0.456267	0.370264	0.428668	0.102313		0.445147	0.00814679	0.0370795	0.548143
CA5B	-0.0199652	0.543327	0.226214	0.668908	0.122142	0.497008	-0.0514139	0.51308	0.19591	0.837472	0.0870637	0.945052	-0.190797	0.421348	-0.541113	0.0233635		0.359756	0.385115	-0.642234	0.115969
CAB39	-0.217452	0.148879	-0.337094	0.0193104	-0.156304	0.481208	-0.157723	0.268358	-0.337094	0.0210163	-0.325358	0.0508461	-0.240252	0.206388	-0.558983	0.0586001		0.0946338	1	0.430775	0.112956
CABLES1	0.0427845	0.648503	-0.0868407	0.597312	0.367479	0.420829	-0.0868407	0.979931	0.0577631	0.918309	0.134724	0.7652	0.157222	0.476348	0.194715	0.67028		-0.086646	0.419139	0.319898	0.119045
CABP1	-0.480733	0.361935	-0.461018	0.257631	-0.527519	0.102023	0.341005	0.762752	-0.206011	0.644412	-0.564069	0.0935248	-0.169345	0.395307	-0.706309	0.0867208		0.162171	0.686244	-0.64254	0.246689
CABP4	-0.128855	0.0482322	-0.387389	0.00299377	0.0476953	0.762752	-0.187986	0.668908	-0.244148	0.011977	-0.186029	0.0456382	-0.124392	0.535064	-0.343167	0.156802		-0.213466	0.0576168	-0.257669	0.399011
CABP5	0.204481	0.704043	0.204481	0.40646	0.216741	0.257631	0.0576919	0.65069	0.168921	0.758316	0.385224	0.223371	0.187568	0.730389	0.162715	0.336832		-0.327539	0.0788808	0.329181	0.199445
CACNA1F	-0.157866	0.704043	-0.0984195	0.579972	-0.0984195	0.450446	-0.515736	0.0871568	-0.484658	0.238204	-0.257816	0.476348	-0.422791	0.135359	-0.587812	0.0301265		-0.22985	0.79288	-0.0539365	0.851617
CACNA1I	-0.435074	0.287495	-0.43277	0.199512	-0.6105	0.025165	0.0362137	0.939843	-0.602235	0.411924	-0.639424	0.0290716	-0.485552	0.190362	-0.322418	0.457717		-0.620632	0.140361	-0.183251	0.710765
CACNA2D1	0.38056	0.148879	0.433589	0.0468888	0.258364	0.365144	-0.00072402	0.465686	0.256033	0.0812307	0.459028	0.0768963	0.248789	0.34623	0.178653	0.254841		0.128876	0.101833	0.00666668	0.95551
CACNA2D2	-0.602487	0.361935	-0.257547	0.65069	-0.563396	0.124907	-0.25433	0.118841	-0.957053	0.305061	-0.49699	0.112922	-0.620105	0.0768963	-0.954806	0.000549039		0.400229	0.871634	0.272198	0.421392
CACNA2D3	-0.295508	0.879228	-0.0264479	0.880027	-0.0361518	0.979931	-0.133673	0.801383	-0.133673	1	0.00273532	0.981671	-0.241965	0.872238	0.00685406	0.9921		-0.344517	0.275411	0.173238	0.701011
CACNA2D4	-0.218765	0.879228	-0.277426	0.840506	-0.388236	0.450446	0.335725	0.365144	0.0287677	0.644412	-0.467951	0.535064	-0.133417	1	0.021586	0.850776		1.04268	0.0897679	-0.598066	0.244022
CACNB4	-0.256164	0.819708	-0.478239	0.0701078	0.107164	0.481208	-0.133124	0.743649	-0.440901	0.238204	-0.174732	0.476348	-0.114341	0.872238	-0.0484807	0.67028		-0.472217	0.0153613	0.0660599	0.323259
CACNG2	0.334692	1	-0.0103734	1	-0.0919958	0.724703	0.108516	0.668908	0.108486	0.719614	0.100864	1	0.0668606	0.629486	0.582167	0.0258917		0.158688	0.302966	-0.219094	0.230991
CACNG4	-0.409483	0.224145	-0.0368875	0.899907	-0.447063	0.0324974	-0.205352	0.51308	-0.29422	0.719614	-0.334415	0.123744	-0.484994	0.0935248	-0.460519	0.0332694		0.0772329	0.479612	0.376344	0.140624
CAD	-1.14292	0.0482322	-0.636529	0.0102913	-0.636529	0.0527463	-0.357086	0.151607	-0.751469	0.011977	-1.2047	0.00718945	-1.02141	0.0456382	-0.694324	0.00773331		-0.183382	0.479612	-0.568296	0.366813
CADM3	0.097663	0.93944	-0.397224	0.257631	0.0538464	0.880027	0.108647	0.614884	-0.0479347	0.758316	-0.0399118	0.696126	0.102399	0.662472	-0.0294394	0.960515		-0.186604	0.492254	0.137527	0.188191
CALB1	-0.194607	0.447412	0.159461	0.268358	-0.0378894	0.705924	-0.305091	0.217713	-0.194607	0.918309	0.0689561	0.730389	-0.266626	0.190362	-0.418634	0.12485		0.171839	0.175973	-0.339322	0.295167
CALCR	-0.240227	0.32332	-0.188896	0.199512	-0.242036	0.247205	0.0379677	0.687322	-0.185626	0.644412	-0.350474	0.161093	-0.0764733	0.696126	0.194412	0.140127		-0.182521	0.249617	0.196836	0.274483
CALM2	0.456871	0.879228	-0.0258111	0.227249	0.286765	0.880027	0.459224	0.339114	0.322191	1	-0.188826	0.34623	0.489569	0.448369	-0.0104326	0.960515		0.33314	0.203207	0.164386	0.676845
CALML3	-0.211146	1	0.58185	0.257631	0.0945756	0.860223	-0.612779	0.268358	-0.134173	1	-0.0084229	0.800491	-0.303879	0.421348	-0.225956	0.336832		0.0874456	0.442772	-0.119047	0.831086
CALML4	1.23931	0.148879	0.432464	0.435492	0.512843	0.151607	0.105928	0.579972	0.271132	0.411924	0.55087	0.206388	0.513114	0.190362	0.0799971	0.263197		0.267571	0.454869	-0.400087	0.142401
CALML5	0.222186	0.704043	0.182572	0.840506	-0.463838	0.107405	0.363754	0.497008	0.32414	0.411924	-0.166098	0.421348	-0.125566	0.629486	0.505172	0.411178		0.342737	0.25802	-0.0773474	0.877422
CALN1	0.404297	0.879228	0.289846	0.237079	0.217499	0.392388	0.217499	0.687322	0.527942	0.644412	0.389948	0.206388	0.418613	0.662472	-0.0749378	0.36757		-0.478597	0.0525015	0.122131	0.867083
CALU	0.629588	0.0946384	0.617336	0.0136913	0.206789	0.497008	0.0718489	0.91985	0.578145	0.218409	0.538367	0.0508461	0.213473	0.730389	-0.143252	0.928992		0.453505	0.124774	-0.0338095	0.825971
CALU1	-0.208527	0.879228	-0.090223	0.880027	-0.19617	0.268358	0.243667	0.339114	0.0138617	0.538301	-0.251892	0.421348	0.00760143	0.836194	-0.160447	0.627554		0.487072	0.0129791	-0.237145	0.634187
CAMK1	0.024318	0.594853	-0.309984	0.0871568	-0.309029	0.217713	-0.17121	0.668908	-0.376035	0.136967	-0.343009	0.0935248	-0.27021	0.301219	-0.246823	0.0316645		-0.0737834	0.701156	-0.0607125	0.815762
CAMK1D	0.526886	0.0482322	0.0439628	0.450446	0.581852	0.00659125	-0.0159443	0.899907	0.206957	0.538301	0.47339	0.0258497	0.366922	0.0768963	0.74665	0.00287925		-0.164683	0.284399	0.11869	0.505297
CAMK1G	0.615056	0.110612	0.210857	0.227249	0.131319	0.724703	0.615056	0.00413396	0.878832	0.011977	0.196443	0.421348	0.489026	0.0365622	0.273065	0.0669853		0.077613	0.746569	0.232577	0.681653
CAMK2G	-0.22134	0.148879	-0.377025	0.0626701	-0.168863	0.40646	-0.214997	0.351976	-0.309204	0.0648699	-0.299183	0.0935248	-0.235578	0.280244	-0.12342	0.866328		-0.15004	0.396264	0.276179	0.304344
CAMK4	0.589232	0.0805688	-0.135722	0.939843	0.53443	0.144556	0.519759	0.0527463	0.542888	0.218409	0.252616	0.301219	0.905741	0.0408872	0.339411	0.0487933		-0.132034	0.430862	0.423451	0.643568
CAMKK2	-0.0199652	0.543327	0.226214	0.668908	0.122142	0.497008	-0.0514139	0.51308	0.19591	0.837472	0.0870637	0.945052	-0.190797	0.421348	-0.541113	0.0233635		0.359756	0.385115	-0.642234	0.115969
CAMKV	0.538171	0.704043	-0.0746453	0.65069	0.150996	0.481208	-0.0746453	0.880027	0.468825	0.918309	0.333479	0.535064	0.248554	0.7652	-0.285497	0.0669853		-0.304735	0.613596	-0.0157781	0.691307
CAND1	-0.186523	0.287495	-0.416206	0.0701078	-0.0455319	0.939843	-0.416206	0.0663031	-0.799794	0.0355039	-0.151418	0.34623	-0.126286	0.280244	-1.05484	0.0444312		-0.0223102	0.701156	0.134997	0.686473
CANX	-0.508618	0.254451	0.190929	0.762752	-0.599248	0.0110621	-0.523287	0.113009	-0.262519	0.411924	-0.377385	0.161093	-0.744405	0.0179666	-0.331186	0.151084		0.190929	0.824176	0.275985	0.238749
CAP1	0.0111498	0.761208	0.124774	0.51308	-0.23419	0.0592033	0.0377753	0.979931	0.160782	0.608077	-0.0527708	0.505257	-0.101039	0.241331	-0.0506383	0.866328		-0.0188183	0.571706	-0.253535	0.388094
CAP2	-0.339126	0.0946384	-0.562348	0.00181274	0.0828567	0.597312	-0.206766	0.182448	-0.592421	0.0103443	-0.609962	0.0179666	-0.106807	0.260285	0.2778	0.641667		-0.34973	0.0413515	0.31973	0.0500943
CAPN11	-1.02855	0.0121715	-0.644701	0.0626701	-0.921968	0.0012822	-0.330966	0.166491	-0.921968	0.0312522	-1.05162	0.00140626	-1.0512	0.00824201	-0.870102	0.00148104		0.37943	0.983886	0.134985	0.997382
CAPN12	0.172249	1	-0.288119	0.939843	0.277128	0.481208	-0.358711	0.40646	-0.325869	0.608077	-0.0197042	0.662472	0.089241	0.945052	-0.021951	0.944743		-0.32054	0.79288	0.151082	0.440593
CAPN2	-1.07137	0.0226545	-0.715621	0.182448	-0.8804	0.00825757	-0.607563	0.0871568	-0.841268	0.0455003	-0.975884	0.0158543	-1.00079	0.0122746	-0.797614	0.0199734		-0.0211606	0.935608	-0.189696	0.606398
CAPN1	-0.313801	0.196512	-0.170613	0.290721	-0.0897529	0.247205	-0.0656964	0.529419	-0.273197	0.281515	-0.309319	0.206388	-0.191559	0.223371	0.127679	0.913269		-0.175537	0.189229	-0.0854058	0.851617
CAPN5	0.693023	0.0402387	0.543562	0.00659125	0.455906	0.0826087	0.194912	0.562871	0.543562	0.0355039	0.637284	0.00718945	0.394337	0.206388	-0.0048789	0.67028		0.0926372	0.871634	0.192368	0.286178
CAPN7	-0.459545	0.254451	-0.345239	0.158918	-0.432921	0.497008	-0.455782	0.420829	-0.459545	0.151032	-0.44829	0.161093	-0.479557	0.323214	0.143669	0.599737		0.0359208	0.716185	0.167014	0.380918
CAPN9	-0.190254	0.447412	-0.184788	0.392388	-0.317562	0.30236	-0.303937	0.326556	-0.323811	0.305061	-0.253908	0.301219	-0.226844	0.241331	0.204617	0.819853		-0.190254	0.731324	0.2896	0.159179
CAPS2	-0.269491	0.543327	-0.0860137	0.687322	-0.233636	0.51308	-0.387033	0.102023	-0.599912	0.238204	-0.151544	0.535064	-0.493473	0.161093	0.154067	0.151084		0.0635699	0.919559	0.427519	0.0540618
CAPSL	-0.289371	0.704043	-0.308437	0.113009	-0.21709	0.40646	0.191607	0.247205	-0.289371	0.918309	-0.342392	0.161093	-0.0763905	0.836194	-0.199517	0.151084		-0.15858	0.887566	-0.187004	0.653007
CAPZB	-0.552223	0.148879	-0.758981	0.0102913	-0.0296985	0.481208	-0.207237	0.529419	-0.780441	0.0726741	-0.747836	0.0565428	-0.142631	0.370264	-0.260158	0.69938		-0.758981	0.0322759	-0.0722218	0.370308
CARD14	-0.0693311	0.93944	-0.426975	0.151607	-0.408581	0.378615	0.212238	0.91985	-0.240947	0.441756	-0.360654	0.10286	-0.105259	0.730389	0.108588	0.684772		-0.347862	0.312546	-0.0835952	0.199445
CARD9	-1.10243	0.00493836	-0.586633	0.00324816	-0.833244	0.00139938	-0.205311	0.227249	-0.810794	0.00766076	-1.13836	0.000369522	-0.845893	0.0107693	-0.55132	0.0286531		-0.331101	0.140361	-0.163304	0.339595
CARM1	-0.288251	0.594853	0.216164	0.529419	0.0905156	0.562871	0.137613	0.687322	0.29113	0.538301	0.174627	0.476348	-0.0330588	0.565734	-0.462413	0.0612926		0.137613	0.46715	-0.189119	0.846475
CARS	-0.358774	1	0.201716	0.899907	-1.11069	0.0871568	0.568799	0.579972	0.463885	0.681618	-0.985209	0.280244	-1.02972	0.505257	0.00760483	0.728928		0.677085	0.479612	0.527363	0.110004
CASC1	0.876903	0.0226545	0.450147	0.227249	0.611882	0.0919048	0.850388	0.00139938	0.876903	0.011977	0.639828	0.0768963	0.878498	0.00718945	0.320735	0.0796774		-0.113928	0.701156	-0.384124	0.112956
CASK	-0.144726	0.0805688	-0.0595855	0.597312	0.0212911	0.546018	-0.151023	0.0701078	-0.144726	0.100792	-0.0235935	0.448369	-0.128128	0.112922	0.100582	0.289391		-0.108875	0.196127	0.229651	0.283223
CASP14	-0.0774755	0.819708	0.275373	0.0663031	0.0147368	0.481208	-0.172302	0.668908	0.0646998	0.441756	0.255726	0.135359	-0.114395	0.945052	-0.794137	0.0487933		0.16605	0.3634	-0.189184	0.629518
CASP2	-0.00501128	0.819708	-0.307441	0.378615	0.353406	0.351976	-0.0746106	0.860223	-0.307441	0.504985	0.125133	1	0.155829	0.662472	0.0393874	0.866328		-0.163831	0.3634	0.192576	0.298205
CASP5	-0.00982231	0.93944	0.471794	0.166491	-0.92413	0.0558972	0.159553	0.860223	0.154625	0.329878	-0.459515	0.696126	-0.910983	0.323214	0.177997	0.246671		-0.166874	0.935608	-0.0440562	0.496944
CASP6	-0.0199652	0.543327	0.226214	0.668908	0.122142	0.497008	-0.0514139	0.51308	0.19591	0.837472	0.0870637	0.945052	-0.190797	0.421348	-0.541113	0.0233635		0.359756	0.385115	-0.642234	0.115969
CASP1	0.0990341	0.819708	-0.00259736	0.51308	-0.318929	0.51308	0.285919	0.481208	0.0990341	0.644412	-0.178702	0.981671	-0.0525142	1	0.209626	0.389002		-0.0310619	0.951683	-0.274812	0.169125
CASP7	0.0271981	0.287495	0.0398298	0.420829	0.321668	0.0441716	0.396195	0.30236	0.128597	0.281515	0.339774	0.0935248	0.64517	0.0695342	0.168294	0.944743		0.280013	0.163422	0.26685	0.105692
CASP8	0.201675	0.93944	0.400899	0.481208	0.290041	0.782	0.168022	0.597312	0.454178	1	0.392771	0.535064	0.204141	0.945052	0.507655	0.174939		-0.364045	0.157405	-0.176469	0.377361
CASP8AP2	-0.0252505	0.594853	0.39151	0.378615	0.410659	0.614884	-0.448785	0.326556	0.0657826	0.918309	0.562223	0.323214	-0.0260417	0.800491	0.368689	0.151084		0.652728	0.0976757	-0.198295	0.552524
CASR	-0.127952	0.543327	-0.142625	0.227249	0.0146731	0.91985	0.0109999	0.762752	-0.274437	0.305061	-0.239308	0.34623	-0.0272341	0.908549	-0.149658	0.613576		0.0339806	0.585517	0.143362	0.5095
CBFA2T3	-0.579401	1	-0.391259	0.450446	-0.374672	0.743649	0.0806509	0.91985	-0.221672	0.572684	-0.697117	0.662472	-0.31104	0.800491	-0.401626	0.145526		-0.568373	0.135007	0.459154	0.263119
CBFB	0.498623	0.594853	-0.00805939	0.365144	0.193824	0.705924	0.401452	0.579972	0.0300368	0.918309	0.0434727	0.696126	0.341185	0.597223	-0.292901	0.0982197		0.170347	1	-0.0921916	0.460286
CBL	-0.721562	0.32332	-0.219803	0.237079	0.0114944	0.632679	-0.0857386	0.30236	-0.750961	0.136967	-0.215635	0.34623	-0.182586	0.395307	0.0104214	0.532764		-0.618624	0.00864642	0.211711	0.643568
CBL1	-0.269794	0.403318	-0.23058	0.102023	-0.202926	0.268358	-0.0700372	0.979931	-0.297448	0.305061	-0.250187	0.0848817	-0.271064	0.505257	-0.211413	0.174939		-0.553551	0.00917325	0.143337	0.448411
CBLB	1.29407	0.00304681	1.01004	0.00166389	0.906284	0.0220693	0.361643	0.268358	1.1701	0.0089127	1.06816	0.000619108	0.929914	0.0326332	0.806818	0.000909915		0.315688	0.531226	0.17328	0.346275
CBLL1	-2.21942	0.196512	-1.3646	0.0180476	-1.0906	0.0919048	-0.642107	0.420829	-1.59347	0.0648699	-1.63104	0.0258497	-1.44879	0.175272	-1.63655	6.04029e-06		0.505769	0.293584	0.176575	0.95551
CBLL2	-0.278986	0.447412	-0.626993	0.131211	-0.608601	0.124907	-0.23732	0.880027	-0.680791	0.472789	-0.758711	0.0848817	-0.371752	0.395307	0.0639603	0.162682		0.352916	0.454869	0.16887	0.755224
CBR1	-0.081284	0.879228	-0.133529	0.546018	0.120926	0.743649	-0.164617	0.546018	-0.3105	0.411924	-0.00303937	0.872238	-0.0624873	0.872238	-0.464147	0.230886		0.129692	0.746569	-0.129051	0.41011
CBR3	-0.106766	0.648503	0.141656	0.860223	-0.241757	0.0663031	0.0125651	0.860223	0.0570396	0.877731	-0.228962	0.34623	-0.491983	0.370264	-0.647865	0.0349434		0.723759	0.0434052	-0.50775	0.624864
CBS	-0.191919	0.17146	-0.229088	0.0871568	-0.182676	0.0968584	-0.059919	0.743649	-0.327748	0.151032	-0.35752	0.0365622	-0.163979	0.260285	-0.199424	0.280471		-0.0164739	0.935608	-0.383585	0.236143
CBX2	0.0330704	0.704043	-0.427518	0.0919048	-0.0301858	0.614884	0.228572	0.257631	0.0330704	0.681618	-0.33648	0.112922	0.144599	0.730389	-0.294815	0.743858		0.0778281	0.627854	-0.14417	0.384496
CBX4	0.0889502	0.761208	-0.170838	0.113009	0.35078	0.158918	0.0638616	0.668908	-0.0752192	0.411924	0.0444759	0.945052	0.237101	0.241331	-0.109169	0.881931		-0.112295	0.627854	0.307934	0.0524444
CBX6	-0.374316	0.704043	0.188571	0.762752	-0.0319252	0.724703	0.0521614	0.899907	-0.315674	1	-0.025857	0.730389	-0.203943	1	-0.0642774	0.482053		0.237526	0.839933	0.0172369	0.606398
CBX7	0.190038	1	0.377289	0.435492	0.365767	0.959874	-0.0159182	0.30236	0.249113	0.837472	0.230585	0.629486	0.141368	0.535064	-0.0308507	1		0.14463	0.599482	0.0272014	0.624864
CCBP2	-0.368912	0.0482322	-0.290848	0.0157373	-0.22083	0.0268491	-0.103384	0.979931	-0.320833	0.136967	-0.398335	0.00625915	-0.150219	0.206388	0.334308	0.0301265		-0.22083	0.37416	-0.0049409	0.965971
CCDC12	0.0236771	0.93944	0.304021	0.378615	-0.433791	0.227249	0.165204	0.687322	0.682174	0.411924	-0.112128	0.836194	-0.1376	0.629486	0.0397159	0.928992		-0.219546	0.442772	-0.199617	0.570219
CCDC146	-0.140163	0.361935	-0.212498	0.0919048	-0.201187	0.151607	0.164707	0.392388	-0.0599301	0.572684	-0.296334	0.0768963	0.000195654	0.662472	0.255372	0.181321		0.173771	0.531226	0.0289493	0.436713
CCDC169SOHLH2	0.0133791	1	0.0377626	0.435492	-0.108544	0.705924	0.227551	0.0663031	0.165654	0.472789	-0.141621	0.476348	0.200898	0.34623	0.708123	0.00609347		0.191032	0.342467	0.524866	0.0147573
CCDC71	-0.221949	0.0805688	-0.381787	0.00299377	-0.238885	0.124907	-0.192024	0.351976	-0.42415	0.0183255	-0.408163	0.00824201	-0.238698	0.112922	-0.555936	0.0423766		-0.266936	0.217922	-0.0326057	0.836209
CCKBR	0.105784	0.224145	0.0999276	0.217713	0.0909952	0.290721	-0.0488006	0.257631	0.105784	0.136967	0.151655	0.206388	0.0821863	0.161093	0.0480635	0.89758		0.300468	0.627854	-0.232067	0.353038
CCL14	0.117926	1	0.211498	1	-0.216851	0.314305	0.376108	0.30236	0.380123	0.572684	0.036011	0.597223	0.00722021	1	0.0981222	0.804493		0.290939	0.151558	-0.341091	0.125389
CCL14CCL15	-0.0775603	0.494125	-0.187818	0.529419	-0.247314	0.314305	-0.0801972	0.724703	-0.138255	0.608077	-0.197725	0.395307	-0.114167	0.565734	-0.0413943	0.627554		0.072121	0.46715	-0.326743	0.064663
CCL19	0.00929767	0.819708	-0.00179696	0.687322	-0.038567	0.705924	0.121372	0.450446	0.121372	0.877731	-0.0441505	0.981671	0.14825	0.476348	0.259504	0.357135		0.0392673	0.716185	0.0648998	0.898161
CCL21	0.112398	0.93944	0.0231331	0.91985	0.740143	0.0871568	-0.260942	0.365144	-0.180148	0.758316	0.369607	0.223371	0.239136	0.505257	0.22454	0.215833		0.0497868	0.871634	0.0930201	0.662501
CCL24	-0.238099	0.594853	0.00632042	0.668908	-0.42176	0.0626701	0.102691	0.614884	0.0928355	0.959101	-0.276867	0.147798	-0.310683	0.448369	0.520179	0.0982197		0.545713	0.0129791	0.30247	0.223414
CCL25	0.256088	0.704043	0.304554	0.237079	0.256088	0.481208	-0.477612	0.392388	0.0427412	0.837472	0.311634	0.223371	-0.247039	0.908549	-1.20383	3.64479e-05		-0.231735	0.80849	-0.151617	0.662501
CCL26	0.426829	0.403318	0.174552	0.217713	-0.0905174	0.392388	0.0930599	0.979931	0.109848	0.281515	0.154953	0.872238	-0.146573	0.597223	-0.300404	0.434087		0.342794	0.225561	0.0543573	0.861922
CCL5	0.000632423	0.879228	0.148888	0.158918	-0.516754	0.0701078	-0.0245988	0.546018	0.101684	0.538301	-0.0678479	0.836194	-0.550338	0.190362	0.0212307	0.65591		0.0446838	0.531226	-0.16375	0.40269
CCL7	0.637102	0.0482322	0.326107	0.174334	0.772825	0.00181274	0.105661	0.529419	0.443466	0.182422	0.658424	0.00824201	0.432586	0.0203215	0.461688	0.0179595		-0.366898	0.210472	-0.0914446	0.785331
CCL8	0.0573927	0.704043	-0.10434	0.529419	-0.10434	0.597312	0.040685	0.899907	0.0573927	0.644412	-0.102892	0.395307	-0.231972	0.730389	0.809766	0.2985		-0.684241	0.396264	0.215692	0.691307
CCNA2	-0.534395	0.254451	-0.379102	0.668908	-0.798771	0.0206497	-0.434212	0.351976	-0.291777	0.504985	-0.808762	0.112922	-0.872089	0.0508461	-0.227336	0.728928		0.125626	0.777353	0.3993	0.0637186
CCNB1	-0.0847905	0.819708	0.20868	0.65069	-0.346068	0.166491	-0.0847905	0.762752	0.0573991	0.918309	-0.325821	0.505257	-0.309274	0.260285	0.0147768	0.758885		0.643822	0.0109298	0.487718	0.0186247
CCNB1IP1	0.304458	0.0805688	0.294428	0.174334	-0.0524249	0.579972	0.294428	0.339114	0.302672	0.0648699	0.305021	0.206388	0.379263	0.260285	0.3913	0.00975811		0.023587	0.479612	-0.0053043	0.981673
CCNC	-0.595685	0.543327	-0.437376	0.597312	-0.303546	0.579972	-0.484946	0.351976	-0.595685	0.305061	-0.449616	1	-0.417201	0.945052	-0.167392	1		-0.0353118	0.627854	0.446666	0.241375
CCND1	-1.97665	0.00141832	-1.543	0.0180476	-1.8677	5.69951e-05	-1.54404	0.0305109	-1.77808	0.00209149	-2.11927	0.000522303	-1.97085	0.000216631	-0.0440989	0.586042		-1.02402	0.106131	0.416783	0.233557
CCND2	-0.138262	0.704043	-0.0201695	0.378615	-0.173957	0.131211	0.00867293	0.562871	-0.0672943	0.837472	-0.386764	0.147798	-0.176994	0.662472	0.0202718	0.613576		-0.0551628	0.983886	-0.065429	0.570219
CCND3	1.18193	0.00783543	0.819954	0.025165	0.819954	0.0324974	0.692549	0.0558972	1.09503	0.00766076	0.907168	0.00352649	1.09534	0.0229413	-0.102457	0.357135		-0.200698	0.967778	-0.304902	0.484555
CCND4	0.51136	0.93944	0.0992884	0.979931	0.29164	0.326556	0.0970081	0.450446	0.216504	0.758316	0.274408	0.505257	0.664497	0.323214	-0.839582	0.208577		0.295892	0.544557	-0.191869	0.705882
CCNDBP1	-0.168063	0.361935	-0.663523	0.0345937	-0.143643	0.365144	0.421488	1	-0.793783	0.182422	-0.624063	0.0768963	0.365561	0.597223	-0.00859445	0.9921		-0.491268	0.135007	-0.377375	0.1671
CCNDBP2	-0.00352489	0.761208	-0.0631385	0.705924	-0.11219	0.450446	-0.074891	0.705924	-0.0369692	0.644412	-0.123291	0.476348	-0.204989	0.535064	0.26699	0.457717		0.134391	0.302966	0.113788	0.81067
CCNE2	-0.313165	0.543327	0.128789	0.668908	-0.325665	0.247205	-0.3147	0.257631	-0.159821	0.681618	-0.0733047	0.629486	-0.398218	0.206388	0.0953762	0.89758		-0.116022	0.887566	-0.157924	0.41011
CCNG1	0.405457	0.17146	0.200974	0.351976	0.0962909	0.880027	0.320773	0.0871568	0.721984	0.136967	0.217802	0.565734	0.279729	0.34623	-0.144173	0.641667		0.0962909	0.430862	0.30833	0.108552
CCNI	-0.311512	0.287495	-0.356444	0.144556	-0.350525	0.237079	-0.0785878	0.899907	-0.346972	0.218409	-0.388776	0.0848817	-0.306048	0.241331	-0.651237	0.00921191		-0.356444	0.069093	-0.0930739	0.950283
CCNJ	-0.160028	0.879228	0.23419	0.113009	0.0989316	0.743649	-0.394217	0.314305	0.0990909	0.837472	0.100104	0.395307	-0.290985	0.370264	0.352268	0.040403		-0.0548431	0.967778	-0.211483	0.320054
CCNK	-0.0613732	0.879228	-0.294992	0.959874	0.751752	0.268358	-0.169926	0.782	-0.496581	0.681618	0.415414	0.662472	0.403784	0.696126	-0.0996488	0.866328		-0.0898368	0.887566	-0.356767	0.307444
CCNL1	0.814019	0.224145	0.524874	0.182448	0.827616	0.00484077	0.0502318	0.579972	0.524874	0.259233	1.02016	0.0229413	0.557215	0.0508461	0.549706	0.162682		0.524874	0.396264	-0.0916874	0.815762
CCNT1	-0.741503	0.0575194	-0.473094	0.0391344	-0.39258	0.0415885	-0.297624	0.279387	-0.637937	0.0648699	-0.572302	0.0122746	-0.596076	0.0695342	-0.246528	0.168727		-0.524176	0.0356777	0.0550269	0.965971
CCNT2	0.075605	0.287495	0.0440969	0.979931	0.0440969	0.450446	0.119584	0.19084	0.0804464	0.305061	0.0424901	0.535064	0.0712553	0.190362	0.185492	0.346889		0.0297677	0.919559	0.129033	0.831086
CCR1	0.4993	0.704043	0.294691	0.597312	-0.31093	0.450446	-0.212832	0.782	0.4993	0.504985	-0.0490491	0.981671	-0.329756	0.836194	-0.578213	0.0640867		0.130348	0.824176	0.150418	0.163103
CCR2	0.2416	0.287495	0.142724	0.465686	0.211078	0.0740899	0.187291	0.326556	0.187291	0.238204	0.291529	0.161093	0.352512	0.123744	0.566196	0.00921191		-0.15368	0.396264	0.169744	0.246689
CCR10	0.511695	0.224145	0.742057	0.00447474	0.158788	0.351976	-0.0388867	0.880027	0.590753	0.0513291	0.666405	0.0258497	0.0306326	0.448369	-0.229172	0.519838		0.176493	0.544557	-0.275625	0.151547
CCR7	-0.566078	0.494125	-0.0580745	0.562871	-0.0758104	0.40646	-0.585629	0.124907	-0.608807	0.259233	-0.46335	0.395307	-0.738036	0.161093	-0.129696	0.69938		-0.496068	0.824176	0.362502	0.342924
CCR8	0.306696	0.93944	0.605136	0.0968584	-0.192925	0.497008	-0.101802	0.40646	0.260439	0.538301	0.283567	0.535064	-0.267707	0.34623	-0.605073	0.140127		-0.0520918	0.871634	0.541498	0.624864
CCRL1	0.583697	0.224145	0.693115	0.0701078	0.563587	0.0701078	-0.153199	0.899907	0.644592	0.182422	0.756422	0.0158543	0.614145	0.241331	0.0212777	0.194599		0.3607	0.701156	0.125169	0.548143
CCRN4L	-0.354629	1	-0.524539	0.314305	-0.21413	0.65069	-0.367966	0.724703	-0.872979	0.504985	-0.435547	0.730389	-0.271475	0.908549	-0.223786	0.774003		0.214523	0.887566	-0.00183708	0.986909
CCT2	-0.261921	0.0805688	-0.131775	0.124907	-0.043448	0.614884	-0.116006	0.40646	-0.255647	0.100792	-0.120555	0.175272	-0.0931542	0.448369	-0.0696816	0.627554		-0.19205	0.454869	0.0743273	0.820863
CCT5	-1.2942	0.00623701	-0.579444	0.131211	-1.0753	0.00253871	-0.498378	0.0391344	-1.23608	0.0240449	-1.02817	0.00471653	-1.38977	0.0016472	-1.26955	0.00236772		-0.498378	0.0603258	-0.16384	0.464283
CCT6A	-0.328987	0.0682475	-0.566081	0.00275768	-0.31822	0.174334	0.0299029	0.597312	-0.286395	0.0905873	-0.490495	0.00625915	-0.20258	0.696126	0.264472	0.507075		-0.638359	0.0500898	0.135152	0.882599
CD109	0.953353	0.0150506	0.925046	0.000683721	0.537125	0.0127593	0.391369	0.182448	0.97975	0.0089127	1.05375	0.000522303	0.548895	0.0122746	0.272934	0.378193		0.258494	0.396264	0.109982	0.846475
CD151	0.722638	0.494125	0.735988	0.0127593	0.220359	0.632679	-0.237782	0.705924	0.92379	0.238204	0.720507	0.062761	-0.0753558	1	-0.820727	0.0170209		0.0611717	0.671452	-0.61221	0.0861046
CD163	1.58131	0.00108744	0.771125	0.0268491	1.14649	0.0012822	0.889333	0.0180476	1.36567	0.00561888	1.2833	0.000522303	1.6601	0.00140626	-0.147214	0.881931		0.717438	0.110571	0.0712782	0.800509
CD1	-0.153566	0.32332	-0.255739	0.124907	0.0512965	0.801383	-0.260913	0.40646	-0.41107	0.136967	-0.182277	0.34623	-0.104808	0.7652	0.0151644	0.67028		-0.030579	0.312546	-0.0168683	0.81067
CD1C	-0.148579	0.93944	-0.392388	0.668908	-0.210903	0.529419	-0.114998	0.51308	-0.277821	0.918309	0.0586314	0.730389	-0.177921	0.448369	-0.68036	0.00129097		0.140746	0.80849	-0.19072	0.570219
CD200R1	0.0101411	0.93944	0.46382	0.0468888	-0.0196314	0.899907	-0.0196314	0.840506	0.344139	0.151032	0.398621	0.260285	-0.00491281	0.981671	-0.340575	0.0942585		0.0578169	0.746569	-0.252013	0.17953
CD207	-0.404132	0.0482322	0.216774	0.959874	-0.589722	0.0441716	-0.493966	0.0286296	-0.304156	0.151032	-0.0991351	0.175272	-0.77328	0.0094304	-0.324599	0.151084		0.253968	0.46715	0.157226	0.831086
CD209	-0.105555	0.819708	-0.090443	0.687322	-0.160625	0.40646	-0.153485	0.420829	-0.172274	0.411924	-0.106718	0.448369	-0.106718	0.34623	-0.0672904	0.928992		-0.181574	0.613596	0.321778	0.59271
CD248	-0.277553	0.403318	-0.33945	0.199512	-0.15411	0.687322	-0.289839	0.899907	-0.33945	0.441756	-0.4044	0.241331	-0.380924	0.981671	-0.781764	0.00371817		-0.184908	0.442772	0.112087	0.856766
CD274	0.234084	0.224145	0.145759	0.481208	0.234084	0.19084	0.110802	0.840506	0.145759	0.538301	0.232096	0.206388	0.330592	0.301219	0.473562	0.0586001		0.145759	0.544557	0.0635507	0.95551
CD300C	0.565061	0.0575194	0.697129	0.0180476	0.613719	0.0558972	0.0755727	0.435492	0.613719	0.0513291	0.80084	0.00543866	0.596506	0.062761	0.182635	0.162682		0.406534	0.0631397	0.375212	0.146007
CD302	0.0302024	0.93944	0.206102	0.217713	-0.243789	0.614884	-0.211097	0.529419	-0.0494519	0.797634	0.0121631	0.730389	-0.272848	0.505257	-0.119566	0.758885		-0.205741	0.407606	0.128793	0.861922
CD320	1.05206	0.00304681	0.787252	0.00710965	0.904162	0.00197374	0.49178	0.107405	0.904162	0.0089127	1.2797	0.000522303	0.700691	0.000864703	-0.0905563	0.469798		0.155665	0.430862	-0.0980385	0.648281
CD34	0.110814	0.761208	0.169725	0.268358	0.0224866	0.959874	0.0224866	0.614884	0.187808	0.305061	0.148594	0.505257	0.058762	0.730389	0.0563721	0.641667		-0.15764	0.585517	0.52034	0.0747578
CD36	0.491315	0.403318	0.0451404	0.279387	-0.0269896	0.351976	0.277728	0.597312	0.226187	0.259233	0.170951	0.223371	0.414607	0.323214	-0.119384	0.960515		-0.0374257	0.656787	-0.410346	0.114455
CD3G	-0.293191	0.403318	-0.346916	0.279387	-0.494547	0.0740899	0.0865611	0.632679	-0.293191	0.644412	-0.462463	0.062761	-0.355518	0.34623	-0.364857	0.27174		-0.202096	0.613596	-0.32819	0.216017
CD4	0.0420584	0.543327	0.211524	0.91985	0.1176	0.820889	0.374745	0.247205	0.38774	0.472789	-0.0231781	0.981671	0.301345	0.395307	0.354044	0.00686955		-0.0527462	0.671452	0.111261	0.610991
CD46	-0.202452	0.17146	-0.39974	0.144556	-0.208844	0.151607	-0.208844	0.351976	-0.334132	0.0812307	-0.39653	0.0695342	-0.301025	0.0848817	0.567702	0.00104772		-0.150625	0.210472	0.052824	0.579167
CD47	-0.191889	0.93944	0.213963	0.113009	-0.449932	0.247205	-0.20473	0.51308	0.0222627	0.644412	-0.135316	0.730389	-0.42672	0.260285	0.60729	0.0487933		-0.0127916	0.983886	0.0213637	0.908557
CD58	0.17806	0.819708	0.109352	0.880027	0.0412322	0.979931	0.586932	0.0826087	0.714774	0.305061	0.0687113	0.908549	0.239312	0.34623	0.346044	0.174939		0.737207	0.00114652	-0.0574027	0.903357
CD59	0.587387	0.17146	0.552477	0.227249	-0.00373191	0.339114	0.247588	0.174334	1.10414	0.111893	0.295591	0.206388	0.31842	0.175272	0.998025	0.00728996		0.435741	0.0936549	-0.10881	0.363338
CD2	0.261203	0.287495	0.146949	0.40646	0.189067	0.450446	-0.0889466	0.668908	0.0300339	0.837472	0.187295	0.421348	0.0814568	0.836194	0.034831	0.89758		-0.106606	0.627854	0.0176039	0.856766
CD7	0.468061	0.447412	0.258533	0.30236	-0.0434658	0.705924	-0.0158386	0.339114	0.522965	0.305061	0.119877	0.629486	-0.0066833	0.696126	0.348631	0.307799		0.277459	0.189229	0.160772	0.192635
CD72	-0.0732187	0.879228	-0.327833	0.435492	-0.221825	0.820889	0.266343	0.279387	-0.0732187	0.877731	-0.372299	0.597223	0.057818	0.662472	-0.314636	0.194599		0.200218	0.25802	-0.189451	0.448411
CD79A	0.746757	0.0482322	0.757158	0.0180476	0.746757	0.0324974	-0.100553	0.840506	0.663192	0.151032	0.94153	0.00543866	0.566861	0.241331	0.434619	0.0612926		0.18433	0.951683	0.161489	0.59271
CD81	0.576775	0.0805688	0.56439	0.00710965	0.0577391	0.529419	0.333381	0.290721	0.441124	0.0089127	0.561314	0.0508461	0.102087	0.421348	0.437199	0.215833		0.122081	0.671452	-0.18379	0.384496
CD84	0.298133	0.879228	0.146716	0.257631	-0.239386	0.339114	-0.146716	0.91985	-0.0434645	0.504985	0.0406764	0.7652	-0.172612	0.448369	-0.232254	0.140127		0.365575	0.110571	-0.387044	0.133686
CD8B	-0.665689	0.17146	0.426732	0.481208	-0.602452	0.0826087	-0.616542	0.166491	0.0198129	0.644412	0.0581999	0.629486	-0.663209	0.062761	-0.654591	0.00869316		-0.893797	0.0191316	-0.326923	0.425192
CD96	0.788976	0.594853	0.107931	0.860223	0.363633	0.820889	0.236583	0.51308	0.154538	0.797634	0.297943	1	0.51278	0.597223	0.161197	0.230886		0.150806	0.935608	-0.123548	0.436713
CD97	-0.0710568	0.361935	-0.0598211	0.632679	-0.0598211	0.51308	0.118624	0.979931	0.0759503	0.644412	0.0155901	0.597223	0.0791858	0.662472	0.305177	0.263197		0.0426732	0.983886	0.341765	0.220928
CD99	-0.0178688	0.819708	0.281156	0.820889	0.423232	0.30236	0.431031	0.392388	0.646152	0.608077	0.0803318	0.597223	0.445993	0.370264	-0.633391	0.0272423		0.374658	0.599482	-0.139656	0.583665
CDA	-1.05406	0.224145	0.0106461	0.979931	-0.342485	0.158918	-0.453658	0.314305	-0.315005	0.572684	-0.270709	0.421348	-0.723402	0.206388	-1.02372	0.00104772		0.215936	0.701156	-0.427411	0.254812
CDAN1	0.092708	0.648503	0.248914	0.102023	-0.0203682	0.597312	-0.0114008	0.801383	0.33765	0.199825	0.105827	0.565734	-0.178061	0.836194	0.343193	0.162682		-0.00919713	0.558051	-0.0476622	0.58818
CDC14C	0.0512191	0.704043	0.341651	0.151607	-0.356923	0.820889	0.120454	0.365144	0.685732	0.136967	0.0988879	0.421348	-0.0720621	0.597223	0.285874	0.208577		0.196237	0.241407	0.00159139	0.765221
CDC25B	-0.72996	0.110612	-0.313148	0.227249	-0.371029	0.107405	-0.403626	0.102023	-0.943387	0.0812307	-0.706833	0.0565428	-0.64399	0.0456382	0.635237	0.0699908		-0.0232534	1	0.281599	0.815762
CDC34	0.0364517	1	-0.223054	0.546018	-0.135302	0.820889	0.0364517	0.91985	-0.186291	0.644412	-0.16412	0.696126	-0.101118	0.872238	0.101601	0.944743		-0.799811	0.00565553	0.190689	0.274483
CDC37	-0.760256	0.0682475	-0.214296	0.107405	-0.200619	0.0268491	-0.0354979	0.687322	-0.306957	0.238204	-0.961183	0.0290716	-0.363591	0.147798	-0.0957506	0.9921		-0.0848843	0.419139	-0.364693	0.0524444
CDC40	0.368563	0.254451	0.269422	0.880027	0.0333076	0.959874	0.33056	0.0871568	0.330221	0.182422	0.272755	0.836194	0.330759	0.223371	0.490767	0.482053		0.33056	0.46715	-0.370036	0.0478332
CDC42	-0.349847	0.32332	-0.228697	0.91985	-0.165632	0.724703	-0.313747	0.40646	-0.300612	0.441756	-0.257739	0.981671	-0.269724	0.629486	0.840463	0.00647105		0.0852588	0.531226	0.397639	0.326484
CDC5L	-0.638992	0.0946384	-0.471431	0.0592033	-0.505125	0.078255	-0.29819	0.450446	-0.568198	0.123936	-0.735124	0.0203215	-0.572059	0.135359	-0.406381	0.357135		0.196014	0.761914	-0.255267	0.530791
CDC7	-0.582316	0.027578	-0.112976	0.392388	-0.418517	0.0235731	-0.159271	0.158918	-0.398004	0.16617	-0.541571	0.0768963	-0.570601	0.0258497	-0.0839058	0.976303		-0.112976	0.983886	0.298419	0.286178
CDCA8	-1.06136	0.0150506	-0.464479	0.326556	-0.797522	0.00117413	-0.613487	0.078255	-0.731049	0.0726741	-0.759587	0.0203215	-0.981404	0.00543866	-0.909021	0.000439715		0.206406	0.80849	-0.402515	0.346275
CDH13	-0.181786	0.594853	-0.111584	0.257631	0.106822	0.65069	0.0364915	0.668908	-0.111584	0.719614	-0.119496	0.730389	-0.0140032	0.7652	0.28388	0.0867208		-0.107527	0.3634	-0.0929575	0.356451
CDH20	-0.357451	0.224145	-0.283046	0.820889	-0.300228	0.579972	-0.821651	0.0235731	-0.499584	0.0905873	-0.316332	0.370264	-0.480427	0.062761	0.433792	0.0332694		-0.413248	0.0603258	0.176343	0.329731
CDH3	1.07699	0.17146	1.50631	0.00484077	1.025	0.107405	0.252273	0.497008	1.2352	0.0577704	1.56249	0.00718945	0.820131	0.112922	0.564207	0.835283		0.129843	1	-0.427902	0.117499
CDH5	1.23176	0.0121715	0.723694	0.00825757	0.773144	0.00324816	0.226976	0.378615	0.764947	0.0402395	1.08527	0.000864703	0.657903	0.0229413	0.505505	0.0349434		0.322237	0.332296	0.142085	0.29215
CDH6	0.79991	0.0482322	0.41626	0.174334	0.687927	0.0110621	0.391234	0.227249	0.64285	0.111893	0.571612	0.0122746	0.842724	0.0326332	0.543263	0.0301265		0.197601	0.855755	0.5065	0.00691698
CDH7	-0.234977	0.648503	0.768634	0.144556	0.27244	0.392388	-0.501912	0.420829	0.536577	0.644412	0.890766	0.147798	-0.12274	0.836194	0.225117	0.120058		0.367205	0.332296	0.336044	0.101515
CDK10	-0.404489	0.287495	-0.288901	0.481208	-0.147725	0.597312	-0.149092	0.19084	-0.404489	0.238204	-0.218996	0.448369	-0.276107	0.241331	0.0170304	0.758885		-0.439697	0.0477717	0.299841	0.59271
CDK11B	-0.240048	0.196512	-0.469361	0.00447474	-0.171594	0.237079	-0.0892675	0.65069	-0.514199	0.0648699	-0.445643	0.0203215	-0.125805	0.34623	-0.212871	0.27174		-0.264417	0.0576168	-0.0409927	0.6156
CDK13	-0.59039	0.00783543	-0.498826	0.0206497	-0.149213	0.217713	-0.473145	0.0663031	-0.538797	0.011977	-0.510354	0.0456382	-0.37121	0.0695342	-0.717342	0.0316645		-0.363717	0.544557	-0.0598932	0.892969
CDK18	0.274183	0.403318	-0.368888	0.420829	0.622071	0.118841	0.502902	0.0527463	0.341462	0.538301	0.269123	0.629486	0.544816	0.0326332	0.386657	0.168727		0.391662	0.233388	0.348875	0.17953
CDK19	0.708742	0.17146	0.274581	0.465686	0.187577	0.208469	0.171189	0.450446	0.331759	0.411924	0.425788	0.206388	0.44816	0.260285	-0.176924	0.65591		0.134741	0.903543	0.0963579	0.867083
CDK2	-0.448683	0.403318	-0.109882	0.497008	-0.279497	0.326556	-0.0146413	0.597312	-0.327294	0.355967	-0.495027	0.395307	-0.21061	0.476348	-0.62806	0.0535093		0.120002	0.322322	0.594316	0.0377741
CDK4	-0.586145	0.110612	-0.496902	0.227249	-0.387263	0.268358	-0.365598	0.182448	-0.644151	0.0726741	-0.567032	0.135359	-0.611653	0.123744	0.540933	0.0286531		-0.546862	0.00340388	-0.16701	0.790381
CDK6	-0.553421	0.0946384	-0.404198	0.0740899	-0.553421	0.0193104	-0.254253	0.724703	-0.404198	0.16617	-0.740454	0.0158543	-0.497404	0.147798	0.159139	0.194599		0.141088	0.903543	0.114515	0.976438
CDK1	-0.0496066	0.543327	-0.335448	0.078255	-0.374612	0.0919048	-0.260882	0.91985	-0.373034	0.281515	-0.35967	0.0326332	-0.395782	0.301219	0.207563	0.10654		-0.124374	0.951683	-0.0310307	0.657747
CDK9	-2.26369	0.0333981	-0.883512	0.0527463	-1.50687	0.00214776	-0.783901	0.199512	-1.26115	0.0355039	-1.99943	0.00824201	-1.63505	0.0122746	-0.370658	0.641667		0.141002	0.518064	-0.420712	0.323259
CDKL1	0.155964	0.494125	-0.117707	0.91985	0.259646	0.40646	0.155964	0.860223	0.0741814	0.918309	0.115073	0.696126	0.251385	0.535064	0.703665	0.00287925		0.0829658	0.716185	0.653291	0.0415582
CDKL3	0.787632	0.0682475	0.0124136	0.860223	0.215626	0.131211	0.31794	0.124907	0.35303	0.259233	0.0130882	0.323214	0.410257	0.062761	0.432113	0.0189431		0.0681591	0.585517	0.182496	0.0478332
CDKL4	-0.598427	0.0333981	-0.595345	0.0056552	-0.388886	0.392388	-0.342535	0.378615	-0.598427	0.0089127	-0.577225	0.0139635	-0.472454	0.323214	-0.291056	0.378193		0.0564689	0.342467	0.459347	0.0716025
CDKN1A	0.371682	0.648503	0.207132	0.899907	0.044569	0.687322	0.253237	0.40646	0.488508	0.538301	0.21185	0.730389	0.271841	0.421348	0.077286	0.641667		0.721651	0.0660611	0.204949	0.543779
CDKN1C	-0.20949	0.819708	0.268843	0.268358	0.268843	0.268358	-0.450025	0.131211	-0.235349	0.797634	0.0724989	0.206388	-0.252094	0.7652	0.229526	1		-0.0994713	0.746569	0.103201	0.705882
CDO1	0.23573	0.704043	-0.0821595	0.782	0.201934	0.880027	0.201934	0.860223	0.086689	0.719614	0.0996273	0.730389	0.203846	0.836194	0.137771	0.641667		0.125994	0.241407	-0.0055602	0.476389
CDS1	0.847783	0.17146	0.247719	0.465686	0.303563	0.174334	0.307007	0.131211	0.847783	0.238204	0.373608	0.223371	0.609094	0.0508461	0.189153	0.317287		-0.115902	0.558051	-0.120172	0.745268
CDX4	0.531627	0.027578	0.405637	0.0368045	0.391618	0.0268491	0.218235	0.137759	0.36219	0.0159413	0.545558	0.0094304	0.409647	0.0229413	0.204346	0.289391		-0.181399	0.627854	-0.0321003	0.800509
CEACAM1	0.26515	0.403318	0.33488	0.65069	0.255078	0.840506	0.245446	0.497008	0.254361	0.38332	0.290163	0.629486	0.339065	0.597223	0.418208	0.0640867		-0.517452	0.0115785	0.0868228	0.388094
CEACAM22P	0.177061	0.879228	0.474813	0.279387	-0.181202	0.279387	-0.360173	0.91985	0.287208	0.472789	0.258266	0.945052	-0.355866	0.395307	-1.08827	0.0221818		-0.178971	0.731324	-0.721471	0.110004
CEACAM3	-0.183808	0.704043	-0.0500836	0.497008	-0.0148223	0.562871	0.0570606	0.546018	0.0197382	0.959101	-0.21434	0.421348	-0.0620461	0.945052	-0.104571	0.422542		0.0148223	0.225561	0.122125	1
CEACAM6	-0.151171	0.704043	-0.157375	0.782	0.0511022	0.939843	-0.086083	0.668908	-0.125664	0.959101	-0.106102	0.800491	-0.109833	0.800491	-0.0588943	0.804493		-0.308068	0.0339404	0.0743164	0.56577
CEBPA	-0.601928	0.0333981	-0.601928	0.0136913	-0.379626	0.144556	-0.213889	0.314305	-0.410578	0.0402395	-0.678739	0.0290716	-0.317828	0.147798	-0.126803	0.208577		-0.120134	0.716185	-0.0225391	0.71566
CEBPD	-0.363992	0.128643	-0.30951	0.326556	-0.617022	0.0324974	-0.553145	0.0663031	-0.4668	0.0726741	-0.553228	0.0508461	-0.996817	0.0258497	-0.486689	0.0189431		-0.22658	0.642253	-0.0227098	0.986909
CEBPZ	0.191982	0.254451	0.473406	0.0391344	-0.13641	0.782	0.139017	0.365144	0.446822	0.0402395	0.242683	0.190362	0.0640798	0.505257	0.378771	0.00327431		-0.100581	0.518064	0.18898	0.59271
CECR1	-0.320198	0.0946384	-0.210159	0.314305	-0.241481	0.0592033	-0.193703	0.247205	-0.289473	0.218409	-0.267719	0.062761	-0.337409	0.0565428	-0.951561	0.0152721		-0.275307	0.182512	0.304261	0.363338
CECR2	-0.265389	0.879228	-0.31099	0.365144	0.137362	0.724703	0.0617111	0.378615	-0.268644	0.959101	-0.133789	0.662472	0.124522	0.448369	0.226697	0.326965		-0.268644	0.124774	0.193101	0.25756
CELA1	-0.778125	0.0333981	-0.650906	0.0441716	-0.402606	0.174334	-0.378563	0.217713	-0.652584	0.0240449	-0.810745	0.0365622	-0.63168	0.147798	-0.631427	0.0129453		-0.128092	0.599482	-0.244877	0.373824
CELA2A	-0.0129544	0.494125	-0.17048	0.0919048	-0.0594711	0.801383	-0.265493	0.137759	-0.272167	0.0812307	-0.124568	0.260285	-0.176831	0.476348	0.292041	0.162682		-0.258008	0.0722384	0.242143	0.710765
CELA2B	-0.389645	0.32332	-0.400599	0.279387	-0.353093	0.0871568	-0.106142	0.420829	-0.176979	0.281515	-0.568192	0.0848817	-0.146745	0.147798	-1.25514	0.001383		0.14288	0.935608	-0.178472	0.252084
CELF2	0.779848	0.0805688	0.301938	0.158918	0.213269	0.131211	0.52464	0.107405	0.637272	0.0812307	0.516366	0.10286	0.536622	0.062761	0.647497	0.0385078		0.346912	0.275411	0.475563	0.359884
CELF3	-0.10027	0.879228	-0.0112895	0.614884	0.282137	0.339114	-0.00419439	0.597312	-0.10027	0.719614	0.055921	0.836194	0.220075	0.836194	0.0644919	0.519838		-0.268943	0.430862	-0.00786533	0.484555
CELSR1	0.202988	0.403318	0.372393	0.118841	-0.18527	0.979931	-0.0475721	0.939843	0.594989	0.38332	0.398988	0.280244	-0.189397	0.872238	-0.498081	0.411178		0.0106519	0.839933	0.648465	0.377361
CENPA	-1.45413	0.00026559	-1.17438	3.31464e-05	-0.892737	0.00447474	-0.912147	0.00825757	-1.45413	2.60934e-05	-1.50803	0.000103354	-1.21434	0.000180584	0.000950497	0.758885		-0.179119	0.332296	-0.135041	0.676845
CENPF	-0.634057	0.447412	-0.565515	0.144556	-0.689957	0.0468888	-0.169854	0.840506	-0.90975	0.218409	-1.12527	0.0258497	-0.864691	0.190362	-0.465295	0.0904265		-0.632824	0.101833	-0.111516	0.976438
CENPJ	0.581733	0.0805688	0.133625	0.268358	0.20039	0.0701078	0.355206	0.078255	0.337922	0.0513291	0.49454	0.0695342	0.490948	0.0326332	0.79957	0.00573585		-0.0667651	0.871634	0.474781	0.496944
CENPN	-0.284013	0.93944	-0.215604	0.687322	0.186424	0.30236	-0.247948	0.782	-0.284013	0.959101	-0.0809975	0.448369	-0.093727	0.565734	-0.389273	0.289391		-0.0270522	1	-0.598925	0.0456584
CEPT1	-0.0167647	0.543327	0.312641	0.705924	0.13801	0.614884	0.125056	0.668908	-0.0882024	0.644412	0.125319	0.629486	0.0646311	0.535064	-0.0325502	0.422542		-0.172584	0.777353	0.162181	0.429012
CERS5	0.00314302	0.93944	0.045388	0.782	-0.168104	0.597312	0.045388	0.614884	0.127318	1	-0.0613579	0.981671	-0.0952152	0.535064	-0.991408	0.0332694		-0.0701705	1	-0.0207301	0.705882
CERS1	1.01354	0.0150506	0.884442	0.00197374	0.620815	0.102023	0.853285	0.0157373	1.07791	0.00408148	0.836415	0.00352649	0.945112	0.0158543	0.243058	0.156802		0.798892	0.0722384	0.0183964	0.95551
CES1	-0.447046	0.17146	-0.13284	0.51308	-0.281628	0.465686	-0.342625	0.420829	-0.41523	0.38332	-0.364337	0.395307	-0.337712	0.301219	-0.307399	0.336832		-0.825549	0.0322759	0.446629	0.986909
CES5A	0.241789	0.287495	0.272646	0.144556	0.230268	0.378615	0.170117	0.546018	0.241789	0.136967	0.322299	0.123744	0.183692	0.370264	0.408772	0.599737		-0.165707	0.701156	-0.390785	0.0922789
CETN3	0.603247	0.0946384	0.417194	0.0663031	0.417194	0.0441716	0.661759	0.0193104	0.842616	0.00766076	0.688124	0.0258497	0.879338	0.00625915	0.395025	0.0272423		0.385867	0.249617	0.0348115	0.820863
CETP	0.700257	0.361935	0.592972	0.166491	-0.121952	0.668908	0.40791	0.174334	0.557652	0.123936	0.398274	0.323214	0.355159	0.34623	0.305406	0.378193		0.540991	0.175973	0.161865	0.676845
CFD	-0.0674952	0.494125	-0.110619	0.279387	0.106275	1	-0.151451	0.144556	-0.195073	0.123936	-0.0897001	0.535064	-0.076073	0.370264	-0.417224	0.0487933		-0.0871805	0.951683	0.485778	0.41011
CFLAR	0.54881	0.224145	0.527775	0.00889152	0.139504	0.939843	-0.12382	0.91985	0.399564	0.0812307	0.545725	0.0695342	0.132439	0.872238	-0.452379	0.12485		0.127143	0.352836	-0.0796734	0.332998
CGB	-0.753465	0.00783543	0.101944	0.840506	-0.489711	0.0136913	-0.734076	0.00152637	-0.655623	0.0513291	-0.476176	0.147798	-0.998124	0.000732399	-0.288782	0.0942585		-0.185596	0.935608	-0.00510625	0.851617
CGB1	-0.753465	0.00783543	0.101944	0.840506	-0.489711	0.0136913	-0.734076	0.00152637	-0.655623	0.0513291	-0.476176	0.147798	-0.998124	0.000732399	-0.288782	0.0942585		-0.185596	0.935608	-0.00510625	0.851617
CGB2	-0.753465	0.00783543	0.101944	0.840506	-0.489711	0.0136913	-0.734076	0.00152637	-0.655623	0.0513291	-0.476176	0.147798	-0.998124	0.000732399	-0.288782	0.0942585		-0.185596	0.935608	-0.00510625	0.851617
CGB5	-0.753465	0.00783543	0.101944	0.840506	-0.489711	0.0136913	-0.734076	0.00152637	-0.655623	0.0513291	-0.476176	0.147798	-0.998124	0.000732399	-0.288782	0.0942585		-0.185596	0.935608	-0.00510625	0.851617
CGB7	-0.753465	0.00783543	0.101944	0.840506	-0.489711	0.0136913	-0.734076	0.00152637	-0.655623	0.0513291	-0.476176	0.147798	-0.998124	0.000732399	-0.288782	0.0942585		-0.185596	0.935608	-0.00510625	0.851617
CGB8	-0.753465	0.00783543	0.101944	0.840506	-0.489711	0.0136913	-0.734076	0.00152637	-0.655623	0.0513291	-0.476176	0.147798	-0.998124	0.000732399	-0.288782	0.0942585		-0.185596	0.935608	-0.00510625	0.851617
CHAF1A	-0.764138	0.594853	-0.646824	0.174334	-0.127324	0.529419	-0.127324	0.801383	-0.6911	0.329878	-0.772333	0.223371	-0.440325	0.476348	-0.629828	0.0179595		0.428219	0.419139	0.0820722	0.820863
CHD1	1.09207	0.254451	0.132632	0.378615	-0.0998918	1	0.132632	0.378615	0.224405	0.38332	0.344612	0.565734	0.121687	0.535064	0.693457	0.00112364		0.0252985	0.871634	-0.47382	0.155327
CHD2	0.494387	0.494125	0.421205	0.0871568	0.225482	0.51308	-0.278182	0.339114	0.375926	0.758316	0.72609	0.0695342	-0.180163	0.7652	0.247598	0.684772		-0.00932509	0.887566	0.0191798	0.825971
CHD5	-0.207053	0.32332	-0.00622289	0.546018	0.00622289	0.614884	-0.103448	0.562871	-0.225069	0.411924	-0.123991	0.421348	-0.256336	0.476348	-0.0413563	0.684772		-0.358082	0.352836	0.0971152	0.815762
CHD3	-0.298362	0.0946384	-0.298606	0.0305109	-0.268595	0.217713	-0.296796	0.137759	-0.543914	0.0355039	-0.407418	0.0365622	-0.322252	0.0695342	-0.330546	0.2985		-0.542417	0.00864642	0.314176	0.181667
CHD6	0.560045	0.148879	-0.0400742	0.392388	0.422514	0.0527463	0.449459	0.0441716	0.0570387	0.472789	0.0720192	0.565734	0.535372	0.0229413	0.293474	0.134882		-0.267807	0.967778	0.296701	0.131994
CHD8	0.219161	0.594853	-0.246606	0.465686	0.126393	0.743649	0.361352	0.279387	0.0127558	0.837472	-0.193474	0.565734	0.230547	0.696126	0.247381	0.69938		-0.011705	0.887566	-0.116213	0.648281
CHD9	-0.0777206	0.819708	0.380202	0.247205	-0.304385	0.939843	-0.142261	1	0.237941	0.441756	0.2172	0.565734	-0.367436	0.981671	-0.371975	0.120058		-0.115588	0.642253	-0.027315	0.755224
CHD4	-0.276319	0.254451	-0.525894	0.0468888	-0.195324	0.65069	-0.51859	0.339114	-0.547673	0.0577704	-0.39678	0.0935248	-0.251038	0.34623	0.0661322	0.743858		-0.411361	0.275411	0.165103	0.429012
CHDH	-0.0605046	0.648503	0.192592	0.435492	-0.15148	0.279387	0.0408147	0.880027	0.171844	0.644412	0.0447689	0.872238	-0.273858	0.535064	-0.427352	0.0831387		0.141583	0.544557	-0.352777	0.188191
CHEK1	0.117185	0.879228	0.194652	0.65069	0.315851	0.118841	-0.067795	1	0.117185	0.797634	0.227385	0.34623	0.267919	0.370264	0.252128	0.789208		-0.293985	0.46715	0.174153	0.648281
CHEK2	0.305962	0.0805688	0.0150523	0.860223	0.337771	0.078255	0.401427	0.0206497	0.322506	0.0905873	0.366727	0.260285	0.528849	0.0139635	0.0463498	0.246671		0.255401	0.275411	0.0123693	0.997382
CHEK3	-0.979402	0.0575194	-0.455707	0.0626701	-0.282744	0.151607	-0.0932181	0.314305	-0.717538	0.0726741	-0.75256	0.062761	-0.318813	0.112922	0.139234	0.254841		-0.0251645	0.903543	0.589211	0.00719485
CHEK2P2	-0.92632	0.0575194	-0.346061	0.0740899	-0.464436	0.0368045	-0.0786166	0.579972	-0.515677	0.136967	-0.736568	0.0158543	-0.498835	0.161093	0.726318	0.00181488		-0.445059	0.145877	0.0528999	0.274483
CHERP	0.00619986	0.648503	0.180793	0.820889	0.180793	0.597312	-0.174593	0.860223	-0.0482072	0.837472	0.0997121	0.696126	-0.00184907	0.696126	-0.00217513	0.758885		-0.00655436	0.558051	0.160566	0.971204
CHFR	1.24393	0.00623701	0.249267	0.107405	0.689617	0.00710965	0.17118	0.151607	0.539421	0.0355039	0.698527	0.00543866	0.76902	0.0139635	0.0565665	0.280471		-0.368756	0.203207	-0.543499	0.0582882
CHGA	0.245073	0.594853	0.603325	0.0305109	0.0927577	0.668908	0.0297022	0.782	0.350389	0.100792	0.503904	0.123744	0.141868	0.597223	0.0938296	0.445813		0.166081	0.518064	0.051649	0.908557
CHI3L1	-0.192905	0.761208	0.310898	0.481208	-0.282067	0.217713	-0.0281423	0.939843	0.310898	0.644412	-0.0126824	0.872238	-0.181908	0.476348	-0.00852775	0.866328		-0.17091	0.903543	-0.14547	0.391712
CHI3L2	0.765572	0.17146	0.437278	0.365144	-0.0148705	0.392388	0.373243	0.326556	0.740962	0.218409	0.521605	0.260285	0.522231	0.280244	-0.186451	0.129791		0.192698	0.951683	-0.522103	0.440593
CHID1	0.0316486	0.32332	-0.203711	0.705924	0.199756	0.351976	0.118222	0.227249	-0.0979381	0.644412	-0.0347842	0.7652	0.148009	0.147798	0.118081	0.641667		0.051028	0.454869	0.215946	0.472334
CHML	-0.322474	0.361935	-0.270213	0.158918	-0.178558	0.30236	0.0248931	0.743649	-0.421936	0.182422	-0.403976	0.10286	-0.152624	0.421348	0.173214	0.586042		-0.0248931	0.571706	0.27278	0.188191
CHN1	-0.651538	0.0482322	-0.238758	0.144556	-0.0377954	0.326556	-0.415543	0.00523369	-0.398519	0.011977	-0.296998	0.175272	-0.464217	0.0290716	0.0650412	0.389002		0.00605428	0.903543	-0.0491542	0.820863
CHN2	-0.142982	0.403318	-0.199017	0.481208	-0.0890599	0.724703	-0.0960626	0.339114	-0.409173	0.329878	-0.161433	0.505257	-0.163591	0.448369	-0.307927	0.215833		0.1842	0.302966	-0.156315	0.691307
CHRD	0.0250149	0.819708	0.0889039	0.481208	0.0751015	0.743649	0.0751015	0.687322	0.114966	0.472789	-0.00462704	0.945052	0.0577925	0.981671	-0.153702	0.866328		0.368691	0.241407	0.0102333	0.91897
CHRFAM7A	-0.0571554	0.648503	-0.57143	0.0468888	0.216975	1	-0.10427	0.481208	-0.141023	0.538301	-0.345539	0.323214	0.0864214	0.696126	-0.727594	0.0109378		0.265656	0.342467	0.12186	0.992145
CHRM4	-0.71023	0.027578	-0.238696	0.0324974	-0.151133	0.151607	-0.175725	0.0740899	-0.776659	0.0159413	-0.260073	0.0258497	-0.244361	0.0456382	-0.58463	0.0233635		0.118818	0.613596	-0.311737	0.535103
CHRNA1	-0.146514	0.648503	-0.0717118	0.762752	-0.132213	0.326556	-0.41591	0.392388	-0.208792	0.719614	-0.127446	0.800491	-0.35487	0.34623	0.396087	0.246671		-0.270891	0.479612	-0.604227	0.0046246
CHRNA3	0.640302	0.648503	0.644424	0.0871568	0.251283	0.959874	0.498544	0.465686	0.718501	0.151032	0.499113	0.370264	0.437308	0.800491	-0.470607	0.12485		0.214125	0.37416	-0.254045	0.370308
CHRNA4	0.00967744	0.594853	-0.352554	0.326556	-0.121357	0.546018	0.494827	0.268358	0.0235907	0.877731	-0.430157	0.323214	0.356267	0.662472	0.604959	0.0349434		0.388954	0.284399	0.0891417	0.992145
CHRNA5	-0.0199652	0.543327	0.226214	0.668908	0.122142	0.497008	-0.0514139	0.51308	0.19591	0.837472	0.0870637	0.945052	-0.190797	0.421348	-0.541113	0.0233635		0.359756	0.385115	-0.642234	0.115969
CHRNB1	-0.0880188	0.594853	0.180533	0.562871	-0.25507	0.687322	0.226964	0.51308	-0.0880188	0.355967	-0.171545	0.872238	-0.158754	0.836194	-0.158662	0.346889		-0.137614	0.332296	-0.193604	0.425192
CHRNB2	-1.17892	0.224145	-0.660177	0.124907	-0.187946	0.365144	0.0556938	0.65069	-1.17875	0.238204	-1.09738	0.190362	-0.881261	0.370264	0.518674	0.134882		-0.897055	0.189229	0.878181	0.634187
CHRNG	-1.07963	0.027578	-0.850023	0.0391344	-0.76937	0.378615	-0.546694	0.279387	-0.984493	0.0648699	-0.888915	0.0565428	-0.875501	0.301219	-0.388263	0.215833		0.26696	0.731324	0.0589344	0.795441
CHST1	0.0654582	0.879228	0.307614	0.465686	-0.171348	0.939843	-0.476333	0.227249	-0.303043	0.797634	0.114208	0.597223	-0.280972	0.565734	-0.31068	0.0982197		-0.279823	0.951683	-0.0654921	0.277376
CHST10	0.0791489	0.447412	0.089727	0.166491	0.0129239	0.705924	0.0791489	0.199512	0.443674	0.100792	0.0556419	0.260285	0.0727856	0.395307	0.419153	0.434087		0.089727	0.124774	0.23694	0.440593
CHST12	-0.527257	0.287495	-0.216431	0.290721	-0.178615	0.339114	-0.218049	0.151607	-0.500416	0.111893	-0.45217	0.241331	-0.469563	0.175272	0.410721	0.223269		-0.103804	0.558051	-0.0603706	0.425192
CHST14	-0.787478	0.254451	-0.618998	0.0701078	-0.752874	0.0592033	-0.303967	0.268358	-0.813876	0.111893	-0.800677	0.0290716	-0.809395	0.0848817	-0.391104	0.0731062		-0.551138	0.145877	0.295962	0.304344
CHUK	-0.0055241	0.879228	-0.259885	0.314305	0.21437	0.465686	-0.0055241	0.840506	-0.140247	0.411924	-0.00619015	0.908549	0.104423	0.800491	-0.0888272	0.913269		0.258478	0.312546	0.0463784	0.785331
CIAO1	-0.402314	0.254451	0.189038	1	-0.784139	0.0110621	0.0753062	0.743649	0.0927942	0.959101	-0.295074	0.112922	-0.593227	0.0848817	-0.0204956	0.866328		-0.233518	0.824176	0.23217	0.898161
CIB2	0.840781	0.00979151	0.910878	0.0157373	0.879891	0.0206497	0.691345	0.137759	0.881418	0.00561888	0.91906	0.00192563	0.89704	0.0229413	1.13203	4.3266e-05		0.661039	0.16961	0.29544	0.517963
CIB3	0.288744	0.254451	0.592023	0.529419	0.24624	0.465686	0.454781	0.131211	0.642867	0.100792	0.477201	0.476348	0.398933	0.190362	0.729399	0.00396002		-0.163211	0.613596	0.0593435	0.913762
CIB4	-0.252483	0.93944	-0.101382	0.51308	0.258402	0.899907	-0.0817716	0.899907	-0.101382	0.837472	-0.377071	0.597223	-0.0114462	0.945052	-0.329982	0.0316645		-0.34486	0.505072	-0.130337	0.59271
CIC	-0.0562897	0.879228	0.133809	1	0.179207	0.959874	-0.493399	0.0740899	-0.356999	0.305061	-0.0127664	0.981671	-0.237059	0.34623	-0.894368	0.000258544		-0.310355	0.217922	-0.493162	0.155327
CIITA	-0.126003	0.494125	0.238139	0.279387	-0.238139	0.979931	-0.067597	0.326556	0.0709819	0.218409	0.00504913	0.505257	-0.191635	0.476348	-0.081851	0.627554		0.138579	0.293584	0.0679599	0.332998
CIR1	0.0758488	0.819708	0.210271	0.268358	0.0758488	0.435492	-0.0997111	0.481208	0.168114	0.877731	0.495463	0.241331	-0.190632	1	0.28846	0.519838		-0.0205695	0.46715	0.00888352	0.851617
CIRH1A	-0.572379	0.196512	-0.925798	0.0871568	-0.48383	0.151607	0.0124328	0.782	-0.572379	0.238204	-1.21135	0.0565428	-0.247027	0.241331	0.304126	0.613576		0.0306277	0.967778	-0.309579	0.163103
CISH	-0.364392	0.594853	-0.561573	0.435492	0.725528	0.860223	-0.557821	0.481208	-0.749945	0.355967	-0.0317518	0.730389	-0.0863357	0.696126	-0.46428	0.0763341		0.537157	0.322322	0.0185907	0.91897
CITED2	0.0985584	0.648503	0.334118	0.102023	0.0336087	0.65069	-0.0114694	0.687322	0.334118	0.504985	0.128612	0.421348	0.0302236	0.629486	-0.251488	0.36757		0.0345964	0.824176	-0.233299	0.252084
CITED4	-0.494425	0.704043	-0.279648	0.420829	-0.572414	0.0919048	-0.176133	0.597312	-0.494425	0.504985	-0.618605	0.190362	-0.474447	0.147798	-0.366449	0.223269		-0.0386101	0.887566	-0.457578	0.0758345
CKAP5	-0.0264125	0.594853	-0.0898845	0.465686	0.453746	0.939843	0.0228098	0.801383	-0.0670747	0.441756	-0.168229	0.662472	0.237819	0.908549	-0.36505	0.357135		-0.549169	0.124774	0.219381	0.399011
CKLFCMTM1	-0.591313	0.00237405	-0.286079	0.199512	-0.642839	0.00107454	-0.140331	0.131211	-0.501981	0.0812307	-0.637682	0.00261615	-0.662595	0.00192563	-0.316766	0.0423766		0.460161	0.157405	0.0635744	0.548143
CKM	0.226628	0.594853	0.412403	0.217713	0.147117	0.365144	-0.0851644	0.91985	0.0251671	0.608077	0.337368	0.280244	0.0488295	0.696126	-0.188295	0.599737		0.289213	0.407606	-0.341541	0.535103
CKS2	-0.151816	0.361935	-0.199269	0.078255	0.010132	0.860223	0.0650326	0.481208	-0.147425	0.411924	-0.171067	0.280244	0.09119	0.535064	0.425352	0.0487933		-0.00468172	0.824176	0.161146	0.29215
CLASP1	0.858168	0.0575194	0.720382	0.0095686	0.438003	0.290721	0.710453	0.0968584	0.75355	0.0089127	0.805859	0.0695342	0.648392	0.0848817	0.556671	0.0831387		-0.134618	0.385115	-0.261601	0.26876
CLASP2	-1.15666	0.027578	-0.937229	0.0558972	-0.624578	0.144556	-0.406783	0.268358	-0.983318	0.0812307	-0.810525	0.0290716	-0.639356	0.135359	-0.186807	0.346889		-0.603331	0.0339404	-0.424362	0.316871
CLASRP	-0.0603624	0.93944	-0.245459	0.51308	0.131395	0.668908	0.155063	0.597312	-0.0784787	0.877731	-0.230522	0.535064	0.0640938	0.981671	0.225018	0.223269		-0.12934	0.919559	0.394758	0.0988038
CLCA1	-0.73837	0.361935	-0.654822	0.435492	-0.710802	0.151607	-0.26882	0.614884	-0.677325	0.837472	-0.702153	0.135359	-0.700542	0.696126	-0.195174	0.469798		-0.0904076	0.919559	-0.168155	0.395351
CLCA2	-0.248273	0.196512	-0.248273	0.182448	-0.0677863	0.801383	-0.0677863	0.762752	-0.262062	0.259233	-0.182345	0.241331	-0.0623975	0.696126	-0.204306	0.399998		-0.168175	0.716185	-0.102311	0.468299
CLCA3P	-0.235333	0.403318	-0.496119	0.0268491	-0.330447	0.40646	-0.212662	0.91985	-0.484522	0.111893	-0.57682	0.0768963	-0.187476	0.872238	0.490814	0.0612926		0.136234	0.613596	0.153804	0.301264
CLCA4	0.490607	0.704043	0.400835	0.268358	0.400835	0.30236	0.354658	0.378615	0.49252	0.305061	0.410613	0.223371	0.452286	0.241331	0.230676	0.494479		0.442301	0.0109298	0.278871	0.238749
CLCN1	-0.0228284	0.704043	0.0928339	0.959874	0.0928339	0.899907	-0.202191	0.579972	-0.117844	0.797634	-0.180661	0.908549	-0.14209	0.696126	0.0931706	0.36757		-0.601055	0.0631397	-0.21644	0.115969
CLCNKB	-0.0438316	0.594853	0.210733	0.481208	-0.342894	0.465686	0.420156	0.144556	0.627538	0.16617	-0.115449	0.981671	-0.115449	0.696126	-0.284006	0.194599		0.92172	0.0145276	-0.14457	0.263119
CLDN14	-1.64129	0.0946384	-1.15135	0.199512	-1.63477	0.0118839	-1.34893	0.0095686	-1.7723	0.0159413	-1.51495	0.0107693	-1.80985	0.00625915	-0.351086	0.187873		-0.795602	0.203207	-0.201421	0.795441
CLDN18	0.954556	0.224145	0.293373	0.227249	-0.18679	0.614884	0.578694	0.0919048	0.837169	0.0726741	0.25638	0.696126	0.441205	0.448369	0.403668	0.27174		0.434724	0.151558	0.0413132	0.492796
CLDN3	0.704942	0.361935	0.0302644	0.979931	0.586985	0.0826087	0.0564868	0.705924	0.0579992	1	0.608864	0.421348	0.27991	0.190362	0.436569	0.110905		0.0609128	0.855755	-0.062417	0.750241
CLDN8	0.494088	0.704043	-0.215704	0.481208	0.23532	0.392388	0.159964	0.668908	0.0359172	0.959101	0.050118	0.836194	0.180111	0.505257	0.311527	0.389002		-0.215704	1	0.325265	0.271611
CLEC2D	0.0232982	0.879228	-0.17774	0.174334	0.066536	0.268358	0.133072	0.19084	-0.0246308	1	-0.0106653	0.836194	0.367412	0.135359	0.147689	0.507075		-0.00849806	0.627854	0.0466468	0.872249
CLEC2D1	-0.174242	0.704043	0.264252	0.326556	-0.17982	0.91985	-0.113113	0.801383	0.233205	0.38332	0.042689	0.505257	-0.185179	0.872238	0.298448	0.0831387		0.264252	0.233388	-0.043997	0.765221
CLEC3B	-0.0989933	0.93944	-0.174285	0.762752	0.268467	0.0701078	-0.0322582	0.614884	-0.10755	1	0.129311	0.34623	0.12585	0.147798	0.203097	0.599737		0.191535	0.140361	-0.320568	0.310565
CLEC4D	0.391728	0.761208	0.623952	0.435492	0.193722	0.705924	-0.204496	0.820889	0.391728	0.719614	0.408837	0.476348	-0.0111693	0.945052	-0.793779	0.00975811		-0.348979	0.558051	0.0639918	0.648281
CLEC4D1	-0.398078	0.0333981	-0.521487	0.00825757	-0.148288	0.247205	-0.220558	0.339114	-0.537023	0.0274451	-0.439656	0.0179666	-0.218885	0.190362	-0.249858	0.346889		-0.350959	0.135007	0.0342942	0.432853
CLEC4F	-0.057423	0.93944	0.440972	0.078255	-0.115859	0.632679	0.0432779	0.860223	0.405882	0.199825	0.228078	0.34623	-0.0576812	0.836194	-0.506377	0.0221818		0.408417	0.106131	0.0508283	0.997382
CLEC7A	-0.327507	0.543327	-0.30236	0.268358	-0.30236	0.465686	-0.30236	0.546018	-0.370395	0.329878	-0.277363	0.241331	-0.417062	0.565734	0.404736	0.238687		-0.201475	0.544557	0.359352	0.230991
CLEC7A1	0.149659	0.196512	0.304615	0.078255	0.205314	0.30236	-0.00620962	0.860223	0.149659	0.305061	0.323101	0.0695342	0.0768381	0.696126	0.36978	0.215833		0.113936	0.746569	0.250927	0.377361
CLIC2	-0.752839	0.0946384	-0.453199	0.113009	-0.351079	0.435492	-0.641789	0.0441716	-0.753546	0.0312522	-0.641244	0.161093	-0.641244	0.062761	0.681018	0.0731062		-0.319517	0.284399	0.27625	0.0791407
CLIP1	-0.424482	0.17146	-0.435478	0.392388	-0.477912	0.166491	-0.0343987	0.529419	-0.564696	0.329878	-0.549139	0.123744	-0.388925	0.147798	-0.182787	0.399998		0.151158	0.701156	0.083657	0.429012
CLK1	-0.149427	0.403318	0.165046	0.762752	0.180856	0.497008	0.165046	0.392388	-0.0492424	0.504985	0.460325	0.629486	-0.0379917	0.395307	-0.425263	0.129791		0.420084	0.0455443	-0.442855	0.119045
CLK2	0.367748	0.494125	-0.0264579	0.899907	0.246609	0.118841	0.11799	0.614884	0.335251	0.758316	0.367157	0.421348	0.331426	0.260285	0.189304	0.36757		-0.138412	0.419139	0.133633	0.399011
CLK2P	-0.00231553	0.879228	0.00559257	0.743649	0.240403	0.782	-0.133031	0.668908	-0.00231553	0.681618	0.181665	0.945052	-0.0054837	0.981671	0.271725	0.326965		-0.376966	0.531226	-0.0213206	0.730414
CLK3	0.0377154	0.819708	0.0377154	0.705924	0.0376885	0.820889	0.0126955	0.840506	0.0377154	0.719614	0.0614848	0.730389	0.0422347	0.7652	-0.0387177	0.67028		-0.0945087	0.110571	-0.390654	0.028606
CLN8	-0.30165	0.403318	0.420188	0.51308	-0.328576	0.481208	-0.30165	0.365144	-0.00315249	0.797634	-0.190881	0.981671	-0.392587	0.301219	0.0908585	0.9921		0.234289	0.454869	-0.0626931	0.336286
CLNK	0.53443	0.819708	0.253746	0.597312	0.0814556	0.51308	-0.0695381	0.562871	0.0814556	1	0.167601	0.945052	-0.103289	0.421348	0.57903	0.0904265		-0.0957667	0.671452	-0.254913	0.192635
CLNS1A	-0.311655	0.879228	-0.280512	0.632679	0.323061	0.51308	-0.323061	0.743649	-0.311655	0.918309	0.0884914	0.535064	-0.0915781	0.872238	0.52947	0.0144586		0.00530762	0.777353	0.155207	0.981673
CLPB	0.145739	0.447412	0.32634	0.351976	0.172059	0.247205	-0.0643965	0.762752	0.346194	0.411924	0.342009	0.223371	0.236526	0.323214	0.57854	0.0144586		0.158515	0.479612	-0.00151583	0.720566
CLSTN2	-1.03469	0.704043	-0.740239	0.840506	-0.749914	0.959874	-1.02491	0.199512	-1.26	0.355967	-0.607928	0.836194	-1.0298	0.395307	-1.4879	0.0535093		-0.879811	0.642253	-0.331639	0.363338
CLTA	0.0407332	1	-0.171215	0.705924	0.12031	0.762752	0.304511	0.351976	-0.0675762	0.719614	0.0897776	0.730389	0.281085	0.597223	-0.0776854	0.65591		0.213019	0.157405	-0.396897	0.199445
CNBP	-0.0199525	0.761208	-0.0176145	0.959874	-0.0824498	0.481208	-0.0176145	0.820889	0.218138	1	-0.0953671	0.662472	-0.0500321	0.565734	0.510267	0.0332694		-0.588943	0.0936549	-0.0566631	0.908557
CNDP2	0.341851	0.17146	0.185135	0.217713	0.115891	0.227249	0.0103851	0.65069	0.154424	0.305061	0.479613	0.135359	0.138417	0.323214	0.879689	0.00371817		-0.212274	0.189229	-0.1472	0.815762
CNDP1	-0.876263	0.00783543	-0.705541	0.00825757	-0.52597	0.0626701	-0.476784	0.0168578	-0.876263	0.00147536	-0.826331	0.00471653	-0.826331	0.0139635	-0.0115871	0.434087		-0.235948	0.115156	0.0556425	0.825971
CNGA1	-0.00258337	0.32332	-0.168204	0.314305	-0.00258337	0.450446	0.0897976	0.860223	-0.0301451	0.681618	-0.0853935	0.260285	0.044869	0.696126	0.474495	0.00773331		-0.0273645	0.656787	-0.00307371	0.95551
CNGA2	-0.27122	0.704043	-0.548092	0.0626701	0.0284748	0.979931	-0.292303	0.820889	-0.548092	0.218409	-0.453202	0.323214	-0.319529	0.836194	0.187684	0.519838		-0.435853	0.233388	0.213495	0.163103
CNGA3	1.01216	0.110612	1.17852	0.0497453	0.207434	0.351976	0.587232	0.860223	1.09065	0.16617	1.01113	0.10286	0.554177	0.476348	-0.178963	0.913269		0.593844	0.430862	0.033921	0.496944
CNGB1	-0.658924	0.0333981	-0.566076	0.0095686	-0.528546	0.0324974	-0.487138	0.0871568	-0.658924	0.0159413	-0.643957	0.0094304	-0.569089	0.0158543	-0.0635785	0.684772		-0.0837359	0.80849	0.212654	0.513722
CNGB3	-1.00575	0.027578	-0.895223	0.00381691	-0.38002	0.0527463	-0.266848	0.078255	-1.11083	0.00766076	-0.869275	0.00119819	-0.630962	0.0258497	-0.337521	0.194599		-0.499321	0.0860118	0.654197	0.0449523
CNKSR2	-0.484118	0.648503	0.0846038	0.597312	-0.172313	0.51308	-0.0846038	0.65069	-0.128725	0.918309	-0.0960258	0.476348	-0.105606	0.981671	0.242894	0.913269		-0.0432423	0.558051	-0.0387865	0.373824
CNNM1	0.369012	0.0226545	0.490999	0.0146829	0.456975	0.0527463	0.0349861	0.820889	0.45379	0.100792	0.567267	0.00718945	0.324846	0.147798	0.227242	0.507075		-0.0349861	0.175973	0.0692221	0.448411
CNNM4	1.19124	0.17146	0.8835	0.00825757	0.171354	0.899907	0.281215	0.450446	1.3869	0.0312522	0.987379	0.112922	0.741871	0.535064	1.33389	0.0640867		0.382292	0.0897679	0.290898	0.861922
CNOT4	0.0769293	0.761208	0.314929	0.481208	-0.0679932	0.801383	-0.172133	0.217713	-0.189867	0.797634	0.136418	0.872238	-0.241907	0.421348	-0.452339	0.00869316		-0.219896	0.101833	0.0121931	0.464283
CNOT7	0.223219	0.447412	0.223219	0.546018	0.0553308	0.860223	-0.144839	0.497008	-0.104317	0.959101	0.221067	0.565734	-0.170093	0.836194	-0.449076	0.168727		0.260261	0.671452	0.168343	0.484555
CNP	0.166952	0.879228	-0.214637	0.860223	0.1622	0.529419	0.348986	0.51308	0.331617	0.719614	-0.0459171	0.872238	0.360325	0.421348	-0.354367	0.181321		0.703649	0.00412943	0.383306	0.0705753
CNTF	0.270284	0.761208	-0.0335936	0.91985	0.195185	0.562871	0.0956981	0.497008	0.126898	0.681618	0.162482	0.836194	0.334066	0.565734	0.0185041	0.881931		0.187109	1	-0.392347	0.204082
CNTFR	0.197268	1	0.615037	0.314305	0.0699513	0.743649	-0.0255277	0.614884	0.224293	0.758316	0.54248	0.421348	0.201358	0.872238	-0.127445	0.336832		-0.278142	0.37416	-0.280168	0.140624
CNTRL	-0.137886	1	-0.177583	0.762752	0.247966	0.65069	-0.311209	0.597312	-0.296517	0.877731	0.110704	0.662472	-0.0526224	1	-0.0651563	0.65591		0.203243	0.761914	-0.252458	0.105692
COBL	1.11229	0.361935	0.0639228	0.705924	-0.195861	0.217713	-0.201069	0.481208	-0.0587199	0.472789	0.193053	0.323214	0.0359954	0.34623	-0.590202	0.00047367		0.385257	0.0897679	-0.0612781	0.526497
COG2	0.579665	0.0226545	0.437057	0.182448	0.698268	0.00710965	0.879235	0.0056552	0.980233	0.0103443	0.647046	0.00718945	1.01032	0.00140626	0.0233307	0.928992		0.248618	0.558051	-0.224871	0.40269
COG3	0.547374	0.0805688	0.244767	0.151607	0.589323	0.0193104	0.269458	0.529419	0.491638	0.182422	0.617641	0.0158543	0.576031	0.062761	0.467101	0.0763341		0.0965667	0.839933	-0.737914	0.0203332
COL11A1	-0.0482919	0.543327	-0.205082	0.91985	-0.542432	0.158918	-0.240292	0.65069	-0.240292	0.681618	-0.172409	0.34623	-0.172409	0.206388	0.358595	0.494479		0.246302	0.919559	0.00601565	0.800509
COL11A2	-0.449375	0.0946384	-0.400303	0.0558972	-0.369203	0.0663031	-0.0488528	0.782	-0.400303	0.16617	-0.458096	0.0179666	-0.230961	0.147798	0.0381046	0.65591		-0.228947	0.145877	0.218357	0.0897678
COL13A1	0.760016	0.128643	0.125184	0.30236	0.62635	0.0701078	0.129037	0.546018	0.632297	0.305061	0.770031	0.123744	0.457538	0.123744	0.256001	0.129791		-0.323554	0.37416	0.105951	0.820863
COL14A1	0.723849	0.00783543	0.64698	0.0168578	0.620338	0.0740899	0.449097	0.113009	0.723849	0.011977	0.732001	0.0094304	0.685557	0.0365622	0.507074	0.0385078		-0.0429146	0.558051	0.444683	0.0478332
COL4A2	0.306619	0.594853	0.260651	0.40646	0.235985	0.144556	-0.207353	0.481208	0.231646	0.918309	0.359813	0.206388	0.0270347	0.730389	-0.853884	0.0245995		0.135222	0.919559	-0.244877	0.460286
COL4A3BP	-0.0519118	0.93944	0.283729	0.137759	-0.0970958	0.939843	-0.0970958	0.597312	0.0233617	0.608077	0.150546	0.448369	-0.0774529	0.662472	0.256642	0.0487933		0.431117	0.175973	0.0703121	0.96074
COL5A2	-0.880926	0.0185135	-0.586845	0.0701078	-1.24682	0.000820712	-0.743416	0.19084	-0.87238	0.0355039	-1.0404	0.00192563	-1.20446	0.00408232	-0.148866	0.346889		-0.133977	1	0.284664	0.140624
COL7A1	0.617198	0.32332	0.253706	0.435492	0.226943	0.450446	-0.0299763	0.227249	0.709969	0.218409	0.665962	0.241331	0.606518	0.175272	0.223226	0.223269		0.626495	0.0291558	0.154554	0.750241
COL8A1	-0.100254	0.594853	-0.285346	0.314305	-0.102414	0.959874	0.010231	0.91985	-0.100254	0.472789	-0.207812	0.597223	-0.0432321	1	0.13094	0.804493		0.166451	0.627854	-0.0193037	0.701011
COMMD3BMI1	0.282115	1	0.236418	0.899907	-0.42632	0.124907	0.554937	0.0919048	0.371494	0.281515	-0.322867	0.323214	0.131699	0.945052	0.232685	0.422542		0.676299	0.0936549	-0.228749	0.370308
COMT	-0.405998	0.361935	-0.316618	0.326556	0.17722	0.497008	-0.348529	0.279387	-0.423112	0.199825	-0.207781	0.836194	-0.262092	0.836194	0.0284234	0.7141		0.182167	0.761914	0.00601835	0.750241
COPA	-0.246556	0.494125	0.33124	0.497008	-0.175127	0.378615	-0.175127	0.562871	0.214403	0.918309	0.324865	0.981671	-0.12495	0.301219	0.0161738	1		0.255845	0.80849	0.464553	0.496944
COPB2	-0.265167	0.254451	-0.356185	0.199512	-0.341335	0.0468888	0.0694761	0.979931	-0.213365	0.38332	-0.549331	0.0508461	-0.180872	0.190362	-0.417011	0.10654		0.224425	0.249617	-0.079553	0.548143
COPE	-0.214671	0.761208	0.0581	1	-0.494993	0.0701078	0.225309	0.40646	0.152591	0.538301	-0.293958	0.241331	-0.157175	0.597223	-0.413302	0.12485		0.990245	0.00162784	0.0599273	0.841338
COPS2	-0.415241	0.110612	-0.247223	0.137759	-0.197632	0.199512	-0.116067	0.743649	-0.224686	0.281515	-0.289512	0.0848817	-0.231884	0.223371	-0.370748	0.223269		-0.224686	0.140361	-0.0234274	0.329731
COPS5	-0.784696	0.704043	-0.629461	0.137759	-0.368922	0.668908	0.362085	0.30236	-0.487468	0.758316	-0.710263	0.280244	0.26503	0.696126	-0.221447	0.913269		-0.332233	0.293584	-0.285021	0.997382
COPS8	0.224254	0.704043	-0.0584599	0.743649	0.0584599	0.632679	0.0429326	0.65069	-0.0250427	0.608077	0.179479	0.908549	0.140399	1	-0.493714	0.110905		0.0220732	0.935608	-0.251735	0.543779
COPZ1	-0.773309	0.0226545	-0.659839	0.00324816	-0.469884	0.0558972	-0.239257	0.0871568	-0.693404	0.00561888	-0.750242	0.00718945	-0.567347	0.0326332	-0.422473	0.389002		-0.170062	0.613596	-0.187664	0.831086
COQ10B	-0.0199652	0.543327	0.226214	0.668908	0.122142	0.497008	-0.0514139	0.51308	0.19591	0.837472	0.0870637	0.945052	-0.190797	0.421348	-0.541113	0.0233635		0.359756	0.385115	-0.642234	0.115969
COQ3	-1.07913	0.00979151	-0.932115	0.00181274	-0.698387	0.0127593	-0.651826	0.107405	-1.02853	0.00346591	-1.01372	0.00101889	-0.952641	0.0139635	-0.0514101	0.532764		-0.647683	0.16961	0.118015	0.513722
COTL1	-0.758853	0.0185135	-0.695974	0.0305109	-0.549865	0.465686	-0.67649	0.144556	-0.775766	0.0183255	-0.664101	0.0365622	-0.643225	0.147798	-0.0175988	0.976303		0.00678293	0.599482	0.061763	0.413851
COX10	-0.759158	0.128643	-0.601987	0.124907	-0.439554	0.137759	-0.229941	0.614884	-0.701967	0.136967	-0.766509	0.062761	-0.388011	0.206388	-0.197397	0.7141		-0.568584	0.124774	-0.520425	0.0147573
COX11	-0.770499	0.128643	-0.621846	0.0157373	-0.127158	0.290721	0.0341547	0.392388	-0.8146	0.0726741	-0.888105	0.0456382	-0.410579	0.190362	0.346705	0.317287		-0.041025	0.642253	-0.682419	0.0791407
COX4I1	-1.41324	0.0333981	-0.838941	0.0127593	-0.906146	0.00484077	-0.206784	0.339114	-1.06692	0.0312522	-1.32622	0.00352649	-1.12735	0.0290716	-1.1081	0.000549039		0.0447919	0.332296	-0.261122	0.102892
COX6A1	-0.0749571	0.494125	-0.162234	0.113009	-0.107843	0.279387	0.032886	0.979931	-0.0898419	0.329878	-0.325098	0.10286	-0.0552041	0.476348	0.361542	0.145526		-0.266049	0.25802	-0.584231	0.0600539
COX6B1	-1.04807	0.0482322	-0.586424	0.0701078	-0.938429	0.000683721	-0.567675	0.107405	-0.907031	0.0402395	-1.16702	0.00352649	-1.04933	0.00352649	-0.0602496	0.246671		-0.0982554	0.599482	0.532073	0.111472
COX6B2	-0.870266	0.110612	-0.210624	0.268358	-0.331017	0.137759	-0.222839	0.40646	-0.222839	0.16617	-0.80033	0.10286	-0.498033	0.112922	-0.336458	0.728928		0.323101	0.855755	-0.0642273	0.913762
COX7A1	0.521495	0.196512	0.344915	0.465686	0.394644	0.078255	-0.0202749	0.632679	0.122912	0.538301	0.490467	0.161093	0.319222	0.190362	-0.0967923	0.572493		0.268897	0.613596	-0.0152052	0.96074
COX7B2	-0.140048	0.648503	-0.490494	1	0.190147	0.290721	-0.0146241	0.801383	-0.198296	0.758316	-0.122309	0.505257	0.0366934	0.597223	-0.1339	0.0982197		0.0540598	0.531226	-0.328097	0.230991
COX7C	-1.16951	0.0482322	-0.290252	0.0468888	-0.64592	0.124907	-0.258982	0.199512	-0.801662	0.0455003	-0.759531	0.062761	-0.774869	0.10286	0.00390723	0.743858		0.068368	0.544557	-0.346014	0.111472
COX8A	0.140993	0.594853	0.248433	0.939843	0.175939	0.614884	-0.274347	0.880027	0.179765	0.959101	-0.365306	0.7652	-0.212587	0.730389	-0.251825	0.238687		0.189391	0.903543	0.547975	0.208797
CP	-0.250531	0.361935	0.122216	0.579972	-0.0459458	0.208469	-0.22465	0.113009	-0.479052	0.136967	-0.415801	0.206388	-0.572213	0.0695342	0.0876437	0.944743		-0.510028	0.266618	0.227705	0.464283
CPA1	-0.241594	0.361935	-0.0965535	0.899907	-0.321635	0.579972	-0.102895	0.481208	-0.102895	0.572684	-0.231267	0.662472	-0.31086	0.370264	0.593952	0.00728996		-0.00740729	0.746569	-0.199671	0.606398
CPA2	0.260766	0.704043	-0.246859	0.247205	0.104908	0.979931	0.273208	0.326556	0.0812957	1	-0.161688	0.476348	0.266987	0.448369	0.300118	0.174939		-0.193362	0.571706	0.213547	0.643568
CPA4	2.14389	0.0333981	1.01087	0.00659125	1.15019	0.00484077	0.308717	0.365144	1.36135	0.0312522	1.902	0.0016472	1.25671	0.0326332	0.384542	0.346889		-0.42001	0.951683	-0.313732	0.5095
CPA6	-0.90134	0.0482322	-0.703039	0.078255	-0.593218	0.0626701	-0.549242	0.614884	-0.703039	0.238204	-0.802189	0.0179666	-0.962779	0.10286	-0.84436	0.00396002		-0.029301	0.777353	-0.344407	0.653007
CPB1	-0.0957827	0.254451	-0.183262	0.0826087	-0.0957827	0.290721	-0.168026	0.351976	-0.229871	0.111893	-0.326194	0.0935248	-0.154895	0.190362	-0.149046	0.613576		-0.0545089	0.80849	0.161717	0.526497
CPB2	0.260168	0.128643	0.0675912	0.579972	0.0789158	0.131211	0.385721	0.0345937	0.262642	0.0726741	0.242348	0.175272	0.364895	0.0408872	0.722442	0.010333		0.285087	0.110571	0.0181874	0.861922
CPE	-0.702415	0.0185135	-0.349966	0.0146829	-0.415694	0.0701078	-0.274234	0.0701078	-0.706427	0.0159413	-0.578282	0.00625915	-0.557514	0.0179666	-0.89212	4.3266e-05		0.00947986	0.887566	0.192081	0.653007
CPM	1.05796	0.648503	-0.0699563	0.899907	-0.305044	0.378615	0.625233	0.151607	0.625233	0.411924	-0.503163	0.421348	0.339227	0.7652	-0.0513386	0.129791		0.081923	0.919559	-0.0315628	0.283223
CPM1	-0.552419	0.027578	-0.25997	0.025165	-0.238027	0.0592033	-0.114347	0.174334	-0.505802	0.0183255	-0.426689	0.00824201	-0.471127	0.0508461	-0.0166744	0.507075		0.114684	0.887566	-0.0278373	0.836209
CPN1	0.382532	0.0805688	0.197172	0.30236	0.617747	0.124907	0.389521	0.137759	0.382532	0.0812307	0.424445	0.123744	0.532178	0.0695342	0.278829	0.445813		-0.123116	0.613596	-0.240101	0.448411
CPNE3	-0.901341	0.148879	-0.251559	0.65069	-0.34925	0.339114	-0.181367	0.65069	-0.657034	0.572684	-0.412122	0.323214	-0.677076	0.421348	0.400853	0.789208		-0.0694136	0.671452	0.327372	0.0814092
CPPED1	-0.482944	0.403318	-0.416086	0.290721	-0.216561	0.65069	-0.436531	0.392388	-0.482944	0.238204	-0.445614	0.448369	-0.326546	0.421348	0.420169	0.11541		-0.29508	0.312546	0.0289504	0.413851
CPQ	0.799077	0.00388933	0.701198	0.000749314	0.656011	0.0102913	0.558165	0.137759	0.840037	0.000858121	0.817831	0.000439758	0.701215	0.00718945	0.399018	0.399998		0.139524	0.855755	0.376213	0.388094
CPSF1	-0.252612	0.196512	-0.649507	0.000820712	-0.118919	0.481208	-0.097485	0.420829	-0.649507	0.0159413	-0.476815	0.0158543	-0.136877	0.370264	-0.0131011	0.960515		-0.588616	0.0660611	-0.244641	0.903357
CPSF2	0.171009	1	-0.350448	0.0626701	0.169164	0.959874	0.169164	0.762752	-0.101675	0.259233	-0.218491	0.323214	0.0994795	0.908549	-0.258019	0.559094		-0.459555	0.0455443	0.231	0.101515
CPSF3	-1.03246	0.0333981	-0.365003	0.00484077	-0.0608982	0.217713	-0.2581	0.137759	-0.55503	0.00766076	-0.751372	0.0122746	-0.232899	0.112922	-0.230146	0.0316645		-0.0674895	0.46715	0.202009	0.945057
CPT1B	1.08844	0.0482322	0.190577	0.290721	0.279554	0.131211	0.0798312	0.450446	0.380123	0.259233	0.682544	0.10286	0.29327	0.161093	0.388258	0.684772		0.143755	0.266618	-0.0882851	0.363338
CRADD	0.245294	0.704043	0.0931265	0.497008	0.308515	0.025165	0.0350131	0.762752	0.0193044	0.608077	0.322709	0.0935248	0.659213	0.123744	-0.564095	0.0301265		0.0350131	0.531226	0.143205	0.21359
CRCP	-0.126393	0.761208	0.0808608	0.743649	-0.300572	0.450446	0.219528	0.820889	0.191201	0.681618	-0.0642587	0.800491	0.0898517	0.730389	-0.313475	0.246671		0.109166	0.656787	-0.126162	0.363338
CREG1	0.525973	0.0575194	0.068856	0.217713	0.532839	0.00233576	0.0153485	0.465686	0.0195336	0.218409	0.53117	0.00824201	0.570806	0.0290716	0.207115	0.36757		-0.174589	0.249617	0.254579	0.220928
CRELD1	0.19658	0.254451	0.40705	0.0415885	0.61625	0.102023	0.082874	0.840506	0.19658	0.218409	0.533009	0.0326332	0.427774	0.370264	0.702516	0.00158545		-0.0727544	0.903543	0.00694026	0.6156
CRELD2	-0.211174	0.403318	-0.227455	0.326556	-0.0333336	0.959874	0.0100072	1	-0.211174	0.538301	-0.14522	0.421348	-0.0317128	0.908549	0.504988	0.0144586		-0.0253438	0.871634	-0.0194686	0.872249
CRK	-0.450009	0.361935	-0.759302	0.0206497	0.00665652	0.899907	-0.0635953	0.782	-0.529617	0.123936	-0.574974	0.206388	-0.12529	0.981671	-0.00259253	0.758885		0.164543	0.983886	-0.143297	0.760217
CRKL	-0.271719	0.447412	-0.294067	0.0268491	-0.0545271	0.579972	-0.0100539	0.724703	-0.29312	0.305061	-0.302349	0.10286	-0.0719308	0.908549	-0.186211	0.280471		-0.166341	0.25802	-0.356943	0.0736937
CRLF3	0.117801	1	0.130701	0.899907	-0.193594	0.840506	0.389497	0.182448	0.311395	0.411924	-0.100181	1	0.141774	0.301219	0.232472	0.613576		0.170905	0.571706	0.254125	0.606398
CRMP1	1.20064	0.027578	0.331559	0.137759	0.466767	0.078255	0.72336	0.00889152	1.0012	0.0210163	0.733431	0.0508461	0.843031	0.0107693	0.658802	0.000909915		-0.407753	0.531226	0.0374495	0.570219
CRNN	-0.197382	0.648503	-0.144487	0.91985	0.00987495	0.820889	-0.197382	0.351976	-0.197382	0.441756	0.0593311	1	-0.206003	0.662472	-0.731944	0.00539727		-0.224499	0.196127	-0.431456	0.157244
CRP	-0.334348	0.0482322	-0.135252	0.151607	-0.274154	0.0235731	-0.156172	0.351976	-0.248363	0.123936	-0.397845	0.0229413	-0.286447	0.0365622	0.217671	0.389002		0.221238	0.129812	-0.0892473	0.380918
CRX	-0.488139	0.32332	-0.160406	0.378615	-0.2187	0.227249	-0.125358	0.166491	-0.46276	0.16617	-0.430275	0.161093	-0.625377	0.161093	-0.26286	0.54585		-0.205301	0.16961	-0.0884428	0.349646
CRY1	-0.448483	0.0805688	-0.449715	0.0415885	-0.320064	0.166491	-0.488884	0.0919048	-0.430061	0.0355039	-0.439272	0.0326332	-0.49943	0.0508461	0.00985828	0.728928		-0.504174	0.124774	0.349971	0.173232
CRYAA	-0.0559804	0.594853	0.197193	0.743649	-0.0132194	0.979931	-0.150183	0.497008	-0.115852	0.411924	-0.00926463	0.696126	-0.141646	0.730389	0.254651	0.422542		-0.422916	0.0576168	-0.0765404	0.785331
CRYBB1	0.012718	0.648503	0.0878462	0.562871	0.0495687	0.860223	-0.0709986	0.497008	-0.138582	0.918309	0.103838	0.597223	-0.0253795	0.800491	-0.0638808	0.774003		-0.0919413	0.225561	-0.00770049	0.836209
CRYBB2	-0.441163	1	-0.551225	0.450446	-0.0993692	0.801383	0.41062	0.597312	-0.441163	0.918309	-0.352059	0.662472	0.295167	0.597223	-0.869438	0.0179595		-0.0065204	0.396264	0.971914	0.163103
CSAD	0.162667	0.361935	0.158149	0.378615	0.162667	0.19084	0.158614	0.481208	0.176881	0.38332	0.165225	0.161093	0.145249	0.190362	-0.109934	0.743858		0.0580988	0.935608	0.179724	0.208797
CSE1L	-1.6917	0.148879	-0.976753	0.0592033	-0.285279	0.465686	-0.383294	0.107405	-1.55368	0.0455003	-0.818579	0.135359	-0.474518	0.190362	-0.556917	0.181321		0.168826	0.951683	-0.107925	0.790381
CSF1	0.374637	0.543327	0.417434	0.314305	-0.121659	0.782	-0.0669602	0.820889	0.374637	0.681618	0.261632	0.476348	-0.197256	1	0.162693	0.960515		0.466555	0.203207	0.557801	0.370308
CSF2	-0.131683	0.447412	0.14329	0.939843	-0.101152	0.959874	-0.157457	0.481208	-0.00192427	0.608077	0.0619751	0.981671	-0.14457	0.7652	-0.073594	0.36757		-0.412899	0.0897679	-0.257506	0.181667
CSF2RA	-0.362794	0.494125	-0.0939499	0.65069	-0.246346	0.247205	-0.246346	0.51308	-0.362794	0.538301	-0.423235	0.370264	-0.30457	0.223371	-0.00711967	0.789208		0.158277	0.518064	0.123302	0.775257
CSF2RA1	-0.223779	0.403318	-0.428745	0.378615	-0.369798	0.326556	-0.39596	0.166491	-0.573301	0.199825	-0.576339	0.241331	-0.283548	0.147798	-0.398749	0.0316645		-0.272336	0.151558	-0.0166801	0.780289
CSF3	0.627909	0.761208	0.818794	0.217713	0.459498	0.880027	0.536648	0.840506	0.627909	0.281515	0.757435	0.476348	0.582279	0.800491	-0.203812	0.599737		0.245673	1	-0.10267	0.574685
CSF3R	0.0917433	0.594853	0.202255	0.351976	0.261186	0.0558972	-0.152445	0.326556	-0.0455732	1	0.314001	0.062761	0.150437	0.395307	0.24283	0.145526		0.142593	0.266618	0.275812	0.543779
CSGALNACT1	-0.358314	0.361935	-0.543572	0.0663031	0.0496188	0.899907	-0.361035	0.30236	-0.549034	0.0402395	-0.367617	0.260285	-0.175266	0.505257	0.226679	0.65591		-0.297202	0.871634	0.269093	0.149683
CSK	-0.142508	0.704043	0.099348	0.65069	-0.177337	0.562871	-0.256212	0.497008	-0.188834	0.837472	0.0637277	0.908549	-0.285492	0.448369	-0.407332	0.102313		-0.208896	0.903543	0.107503	0.468299
CSNK1A1	-1.37634	0.0150506	-1.03299	0.00166389	-0.894238	0.00659125	0.0941769	0.705924	-1.12981	0.0183255	-1.64765	0.000864703	-0.941637	0.0408872	-0.174302	0.336832		0.560877	0.3634	-0.424752	0.0935554
CSNK1A2	-0.446844	0.0682475	-0.619212	0.0127593	-0.127741	0.151607	0.145196	0.632679	-0.446844	0.0455003	-0.451932	0.0179666	-0.194796	0.260285	-0.24285	0.254841		-0.630393	0.0434052	-0.0712186	0.710765
CSNK1E	-0.0138311	0.594853	-0.0740075	0.724703	-0.0760685	0.820889	0.095629	0.497008	-0.0607667	0.837472	-0.0413753	0.662472	0.0449358	0.730389	0.126184	0.357135		0.258681	0.119889	0.2086	0.286178
CSNK1G3	1.85949	0.00304681	1.12686	0.000389705	0.961107	0.0095686	0.693342	0.124907	1.54109	0.00209149	1.6976	0.000619108	1.24568	0.0229413	0.51299	0.0586001		0.146524	0.312546	0.342695	0.570219
CSNK2B	0.125739	0.648503	-0.102261	0.378615	0.102261	0.91985	0.102261	0.782	-0.0387432	0.681618	-0.0276699	0.565734	0.211567	0.730389	-0.432758	0.389002		0.403641	0.505072	-0.24629	0.26876
CSRP2BP	-0.0379706	0.361935	-0.251644	0.0415885	-0.0107252	0.939843	0.150874	0.959874	-0.0276451	0.259233	-0.171864	0.223371	0.188077	0.981671	-0.0879587	0.599737		0.0186594	0.671452	0.0957463	0.903357
CSRP2BP1	-0.229973	0.17146	-0.181717	0.227249	-0.263481	0.0268491	-0.109639	0.435492	-0.151562	0.199825	-0.362573	0.0408872	-0.361051	0.0768963	-0.562908	0.0161257		-0.123134	0.656787	-0.0821999	0.965971
CST11	0.278353	0.403318	0.158467	0.562871	0.120733	0.743649	0.251336	0.450446	0.170143	0.355967	0.140536	0.872238	0.224248	0.872238	-0.2084	0.280471		0.253411	0.716185	-0.304197	0.425192
CST2	0.0998954	0.93944	-0.342084	0.579972	0.174098	0.481208	0.555064	0.166491	0.268076	0.608077	-0.0417864	0.448369	0.2073	0.629486	0.00400747	0.89758		0.185968	0.233388	-0.147697	0.60182
CST3	0.613236	0.17146	0.141905	0.199512	0.217432	0.182448	0.107282	0.30236	0.613236	0.182422	0.37757	0.112922	0.402432	0.175272	0.325567	0.215833		-0.107282	0.518064	0.0472943	0.903357
CST4	0.0165196	0.543327	-0.0746655	0.614884	0.0984779	0.237079	0.0465258	0.268358	-0.0746655	0.644412	0.020166	0.629486	0.294361	0.123744	0.0590739	0.389002		0.301951	0.275411	-0.037986	0.981673
CSTB	-0.376721	0.110612	-0.642782	0.0127593	-0.0754892	1	-0.269578	0.365144	-0.433882	0.0183255	-0.50771	0.161093	-0.189578	0.448369	-0.126883	0.684772		-0.186487	0.419139	-0.805422	0.018956
CTAGE1	-1.05194	0.0482322	-0.739294	0.0146829	-0.215094	0.614884	-0.188766	0.597312	-0.657665	0.0513291	-0.75025	0.0695342	-0.331679	0.535064	-0.338823	0.0179595		-0.261657	0.175973	-0.482932	0.0114008
CTAGE2	-0.296312	0.0805688	-0.514864	0.00214776	-0.252759	0.217713	-0.215428	0.880027	-0.55925	0.0355039	-0.58022	0.0107693	-0.210724	0.370264	0.051471	0.743858		-0.470752	0.101833	0.124628	0.208797
CTCF	-0.357486	0.0682475	0.00657015	0.51308	-0.371576	0.0268491	-0.0633414	0.208469	-0.283943	0.238204	-0.296521	0.0565428	-0.408442	0.0456382	-0.228043	0.162682		0.0228922	0.642253	-0.0811344	0.676845
CTDNEP1	0.290478	0.17146	0.449204	0.124907	0.354545	0.131211	-0.0780073	0.762752	0.268908	0.238204	0.357325	0.0408872	0.223244	0.34623	0.336864	0.00539727		0.362314	0.129812	0.183193	0.280289
CTDNEP2	-0.434886	0.224145	-0.532442	0.102023	-0.205383	0.51308	-0.243815	0.465686	-0.483185	0.151032	-0.466203	0.10286	-0.261626	0.370264	-0.0469426	0.641667		-0.532442	0.0788808	-0.0111902	0.91897
CTDSP1	-0.298728	0.17146	-0.428273	0.257631	-0.685121	0.0268491	-0.199432	0.562871	-0.372331	0.259233	-0.404328	0.0365622	-0.721378	0.0768963	-0.74855	0.00047367		-0.0359067	0.585517	-0.0408007	0.765221
CTNNB1	0.555973	0.761208	0.217386	0.801383	0.188682	0.668908	0.17379	0.632679	0.212338	0.608077	0.239877	0.872238	0.127694	0.908549	0.300579	0.532764		0.588957	0.0103136	0.267795	0.277376
CTNNBL1	-0.989562	0.0185135	-0.80095	0.0157373	-0.698075	0.314305	-0.693027	0.30236	-1.03891	0.0274451	-0.948978	0.0290716	-0.863292	0.147798	-0.884749	0.0233635		-0.384973	0.182512	-0.155562	0.570219
CTPS2	0.057404	0.543327	-0.127787	0.687322	0.0146972	0.562871	-0.0497419	1	-0.04653	0.959101	-0.07981	1	0.0369493	0.696126	0.322856	0.0487933		-0.0765204	0.983886	-0.634257	0.0383836
CTR9	0.0850439	0.494125	0.0376126	0.979931	0.132329	0.801383	-0.147999	0.687322	-0.110386	0.797634	0.108687	0.945052	-0.0165776	0.7652	0.257555	0.684772		-0.039256	0.332296	0.123685	0.662501
CTRL	0.251489	0.761208	0.297975	0.151607	0.180008	0.144556	0.0313093	1	0.272845	0.329878	0.617468	0.123744	0.155974	0.448369	0.193236	0.00728996		0.147116	0.824176	-0.130369	0.67205
CTSA	-0.207466	0.761208	-0.148479	0.579972	0.346046	0.137759	-0.38935	0.497008	-0.231523	0.758316	0.278344	0.241331	-0.133438	0.629486	-0.274179	0.494479		-0.676722	0.0339404	0.225927	0.63887
CTSB	0.078067	0.879228	0.078067	0.840506	0.333794	0.279387	-0.0427869	0.529419	0.0173656	0.572684	0.209319	0.730389	0.0709187	0.662472	0.111345	0.572493		-0.078067	0.352836	0.0938084	0.908557
CTSC	0.256348	0.254451	-0.0185597	0.392388	0.408994	0.137759	0.306226	0.102023	0.256348	0.136967	0.200198	0.190362	0.472455	0.0565428	-0.0153772	0.317287		0.149309	0.544557	-0.178828	0.887782
CTSD	0.535715	0.819708	-0.0751013	0.743649	0.253414	0.435492	0.207152	0.724703	0.460575	1	0.430163	0.872238	0.413775	0.535064	-0.516334	0.0586001		-0.0552071	0.919559	0.10708	0.606398
CTSE	0.10742	0.648503	0.21125	0.546018	-0.0895409	0.668908	0.24823	0.326556	0.346233	0.259233	-0.0396754	0.981671	0.0351988	0.7652	-0.485073	0.0136835		0.327269	0.129812	-0.299443	0.0716025
CTSG	-0.462751	0.224145	-0.327525	0.124907	-0.111233	0.481208	0.0319157	0.632679	-0.712001	0.151032	-0.30761	0.161093	-0.253612	0.34623	-0.838514	0.000117313		-0.0153962	0.492254	-0.0389874	0.720566
CTSH	0.0081539	0.93944	0.239689	0.151607	0.26721	0.481208	-0.284224	0.131211	0.0081539	0.918309	0.230497	0.147798	-0.0863534	0.565734	0.0587244	0.976303		-0.231535	0.419139	-0.0324585	0.924181
CTTN	-0.176523	1	-0.559155	0.118841	0.00664165	0.65069	0.107195	0.860223	-0.401614	0.38332	-0.296504	0.448369	0.199199	0.730389	-0.210666	0.0904265		-0.418969	0.189229	-0.238516	0.17953
CTU1	-0.324004	0.819708	0.0729346	0.782	-0.430664	0.762752	0.523366	0.529419	0.0893099	0.608077	-0.350027	0.981671	-0.171162	1	-0.796572	0.00573585		0.0729346	0.505072	-0.348234	0.142401
CUL1	-0.548983	0.287495	-0.250623	0.174334	-0.0569437	1	-0.195931	0.144556	-0.548983	0.0905873	-0.363071	0.476348	-0.312348	0.421348	-0.989344	0.00112364		0.147322	0.731324	-0.209972	0.924181
CUL3	-0.37848	0.110612	-0.664781	0.00275768	-0.0148023	0.365144	0.00436186	0.687322	-0.37848	0.0159413	-0.671764	0.0179666	-0.242333	0.395307	-0.103954	0.246671		-0.0104405	0.731324	0.00903082	0.548143
CUL5	-0.383455	0.447412	-0.231659	0.705924	-0.454429	0.0626701	-0.215682	0.801383	-0.0496473	0.959101	-0.556009	0.135359	-0.356432	0.301219	0.286693	0.336832		-0.231659	0.332296	-0.0670184	0.395351
CUL9	1.16186	0.00304681	0.604835	0.0012822	0.822542	0.00026472	0.597786	0.0826087	0.942026	0.00147536	1.15736	0.000180584	0.984107	0.00101889	0.474142	0.0699908		0.641328	0.157405	0.2433	0.388094
CUTC	0.541536	0.254451	0.102005	0.562871	0.42157	0.174334	0.269653	0.151607	0.20029	0.259233	0.357853	0.241331	0.794279	0.135359	0.423021	0.0535093		-0.28933	0.241407	-0.0825985	0.634187
CWC15	-0.307696	0.254451	-0.248244	0.137759	0.0622889	0.820889	-0.079018	0.820889	-0.307696	0.281515	-0.102241	0.260285	-0.165504	0.730389	-1.11131	0.000909915		-0.323126	0.233388	-0.609572	0.0170432
CWC22	-1.16684	0.128643	-0.189963	0.290721	-0.189963	0.158918	-0.424517	0.19084	-0.52715	0.151032	-0.720746	0.123744	-0.895615	0.123744	-0.562425	0.129791		-0.648884	0.110571	-0.667315	0.45235
CWF19L1	-0.0227776	0.704043	0.289012	0.0663031	-0.0898987	0.899907	-0.0902514	1	0.242878	0.281515	0.405902	0.206388	-0.0750488	0.981671	0.00432277	0.758885		-0.296234	0.163422	-0.15237	0.846475
CX3CL1	-0.428441	0.361935	0.105859	0.91985	-0.199634	0.107405	-0.661393	0.0740899	-0.456554	0.259233	-0.366799	0.260285	-0.56809	0.0565428	-0.368703	0.0179595		0.0185574	0.80849	-0.0271477	0.820863
CX3CR1	-0.210885	0.819708	-0.190976	0.365144	-0.106197	0.579972	0.0417035	0.562871	-0.137596	0.877731	-0.342652	0.370264	-0.0322467	0.981671	-0.035516	0.307799		0.381007	0.157405	0.470726	0.686473
CXCL1	-0.0678034	0.704043	-0.0678034	0.668908	-0.0678034	0.801383	-0.217909	0.465686	-0.116676	0.472789	-0.0943258	0.730389	-0.235917	0.535064	-0.169668	0.434087		-0.632421	0.106131	-0.000487808	0.924181
CXCL10	-0.0477426	0.403318	0.0973196	0.579972	0.101249	0.465686	0.295239	0.144556	0.298086	0.16617	0.0641501	0.448369	0.396963	0.260285	0.379799	0.0535093		-0.107591	0.777353	-0.411815	0.0173497
CXCL11	0.330324	0.17146	0.404562	0.078255	-0.0830086	0.979931	0.151649	0.40646	0.34027	0.100792	0.199018	0.280244	0.160777	0.662472	0.39519	0.0942585		-0.063518	0.80849	0.116852	0.770234
CXCL16	0.515751	0.128643	0.242815	0.579972	0.303176	0.237079	0.938266	0.00889152	0.697085	0.111893	0.371634	0.696126	0.843223	0.0158543	0.44997	0.156802		-0.496454	0.0936549	-0.265094	0.140624
CXCL2	-0.306439	0.494125	0.198438	0.279387	-0.199244	0.465686	-0.516049	0.217713	-0.132977	0.877731	-0.00665222	0.872238	-0.438939	0.241331	0.159961	0.866328		-0.0154241	0.716185	-0.0930956	0.657747
CXCL6	-0.230522	0.254451	-0.0742183	0.529419	-0.178617	0.217713	0.050303	0.30236	-0.0636913	0.305061	-0.207945	0.280244	-0.217056	0.175272	-0.276966	0.129791		0.136627	0.686244	0.0499855	0.95551
CXCR1	-0.233988	0.93944	-0.0831255	0.979931	0.169328	0.151607	-0.449204	0.257631	-0.373951	0.355967	-0.0319069	0.421348	-0.162904	0.908549	0.433266	0.0560065		-0.548735	0.00468829	-0.0435696	0.701011
CXCR2	0.321074	0.361935	0.623109	0.0415885	0.0811522	0.782	0.0163841	0.840506	0.45318	0.123936	0.394849	0.323214	0.0618307	0.908549	0.0485493	0.599737		0.45318	0.115156	-0.794452	0.00250763
CXCR3	-0.739674	0.224145	-0.417191	0.0871568	-0.230568	0.840506	-0.277453	0.392388	-0.595182	0.100792	-0.31855	0.241331	-0.0925692	0.872238	0.132764	0.129791		-0.16875	0.3634	0.0394585	0.770234
CXCR5	-0.0161789	0.704043	NaN	0.456522	NaN	0.164277	NaN	0.683703	NaN	0.54437	NaN	0.13886	-0.521109	0.301219	NaN	0.19088		-0.0596836	0.53953	0.0125219	0.966011
CXCR6	0.700895	0.447412	0.353093	0.113009	-0.115296	0.801383	-0.137179	0.705924	0.553808	0.238204	0.6336	0.280244	-0.0898185	0.730389	0.855441	0.00194069		0.0322779	0.686244	-0.127032	0.924181
CXCR7	-0.11124	0.879228	0.0741148	0.979931	-0.0730551	0.465686	-0.0412321	0.91985	0.0328827	1	-0.00709397	0.730389	-0.124059	0.730389	-0.267265	0.0245995		-0.112122	0.407606	-0.017386	0.373824
CXorf23	0.54506	0.0575194	0.506669	0.118841	0.522233	0.137759	0.210948	0.687322	0.373497	0.199825	0.609089	0.0695342	0.461041	0.421348	0.220534	0.89758		0.29494	0.839933	-0.513929	0.0196341
CYB561	1.58676	0.027578	1.02489	0.00710965	0.464247	0.227249	0.251025	0.339114	1.14181	0.0274451	0.799632	0.00824201	0.947019	0.223371	0.401517	0.254841		0.189036	0.951683	-0.375658	0.388094
CYB5A	-0.467726	0.148879	-0.345979	0.0663031	-0.0774192	0.65069	0.143021	0.880027	-0.298357	0.238204	-0.37768	0.161093	0.0268702	0.872238	0.236782	0.27174		-0.298357	0.225561	0.00111146	0.298205
CYB5R3	0.101283	0.32332	-0.0255978	0.597312	0.291614	0.257631	0.0255978	0.724703	0.115232	0.572684	0.167314	0.280244	0.198441	0.323214	0.0625645	0.613576		-0.0241241	0.37416	0.0984181	0.831086
CYBA	-0.870317	0.17146	-0.584459	0.0826087	-0.534942	0.268358	0.286061	0.392388	-0.534942	0.538301	-0.902368	0.0508461	-0.310949	0.908549	-0.693772	0.0867208		0.314914	0.25802	0.315772	0.313708
CYBRD1	-0.221073	0.403318	-0.286936	0.40646	-0.180494	0.137759	0.00623169	0.899907	-0.237152	0.572684	-0.463223	0.161093	-0.260677	0.301219	-0.629843	0.0286531		0.0584658	0.746569	0.0602415	0.696153
CYC1	-0.598872	0.0482322	-0.702299	0.00447474	-0.681072	0.0286296	-0.105916	0.65069	-0.671591	0.0355039	-1.15157	0.00352649	-0.333965	0.0935248	-0.295611	0.507075		0.072759	0.80849	-0.49394	0.00678169
CYLD	-0.138682	0.648503	0.032171	0.365144	0.00952296	0.724703	0.0722889	0.562871	0.23099	0.355967	0.160344	0.448369	0.00234689	0.662472	0.0812942	0.774003		0.0722889	0.233388	0.16578	0.197156
CYP11A1	0.685294	0.17146	0.54103	0.0345937	0.387104	0.19084	-0.0570578	0.687322	0.441226	0.136967	0.692297	0.0508461	-0.0101009	0.395307	0.511787	0.0867208		0.488564	0.0356777	-0.0118099	0.892969
CYP11B2	-1.05133	0.0805688	-0.664519	0.124907	-0.888569	0.0305109	-0.53778	0.0968584	-0.918519	0.100792	-1.00691	0.0258497	-0.876339	0.0107693	0.0488535	0.928992		0.344772	0.571706	-0.155697	0.548143
CYP17A1	0.597551	0.594853	0.801449	0.166491	0.199242	0.597312	0.199242	0.481208	0.729214	0.504985	0.599175	0.597223	0.0949954	0.597223	-0.664808	0.0245995		-0.146705	0.716185	0.0695094	0.620224
CYP1A2	0.725213	0.0575194	0.774507	0.00523369	0.628681	0.0826087	0.493561	0.326556	0.725213	0.0183255	0.771195	0.00408232	0.810609	0.123744	0.22867	0.422542		0.55534	0.0823838	-0.0162201	0.696153
CYP20A1	0.464106	0.819708	0.372299	0.860223	0.536622	0.668908	0.536622	0.959874	0.536622	0.837472	0.500364	0.945052	0.56424	0.872238	-0.00904553	0.134882		0.455003	0.419139	-0.654382	0.111472
CYP21A1P	0.59773	0.0682475	0.470195	0.30236	0.516674	0.0391344	0.270682	0.102023	0.549061	0.123936	0.563318	0.0456382	0.542579	0.0179666	0.527659	0.27174		0.134156	0.518064	0.0556357	1
CYP21A2	0.179356	0.0946384	0.135908	0.365144	0.160057	0.124907	0.153808	0.113009	0.178401	0.123936	0.24147	0.112922	0.27289	0.0565428	0.247034	0.507075		-0.0891055	0.80849	-0.202712	0.289154
CYP24A1	1.48056	0.0121715	0.638904	0.107405	0.927268	0.00233576	0.193062	0.0626701	1.03789	0.0513291	1.04223	0.00408232	1.13171	0.00471653	1.02494	0.000325345		0.18725	0.442772	-0.289287	0.846475
CYP26A1	0.561525	0.287495	0.719166	0.0468888	0.258931	0.939843	0.258931	0.614884	0.831037	0.136967	0.53735	0.241331	0.325965	0.730389	0.24967	0.0640867		-0.461362	0.293584	0.577362	0.346275
CYP26B1	0.980793	0.0682475	0.980793	0.00253871	0.622536	0.0592033	0.143279	0.939843	0.926045	0.0513291	1.06699	0.00304038	0.565648	0.206388	0.0491742	0.469798		0.527546	0.140361	0.15505	0.686473
CYP27C1	0.205913	0.761208	-0.130129	0.632679	-0.0894512	0.840506	-0.0956258	0.959874	-0.136304	0.758316	0.0246981	0.872238	-0.0136687	0.945052	-0.0676353	0.507075		0.286957	0.163422	-0.141854	0.676845
CYP2A13	-0.228209	0.447412	-0.0689289	0.91985	-0.330577	0.102023	-0.0923576	0.880027	-0.0923576	0.877731	-0.170703	0.301219	-0.279393	0.370264	-0.446678	0.0366887		-0.0125913	1	-0.100913	0.71566
CYP2A6	-1.02815	0.0121715	-0.658582	0.0497453	-0.83783	0.00253871	-0.648193	0.450446	-0.714604	0.0513291	-1.0821	0.00140626	-0.931194	0.00718945	-0.838737	0.000909915		0.119657	0.342467	-0.149448	0.841338
CYP2B6	0.708535	0.447412	0.0354747	0.339114	0.823847	0.0968584	0.0183091	0.724703	0.0354747	0.441756	0.760987	0.112922	0.707876	0.147798	0.609744	0.0942585		-0.245749	0.951683	-0.0538631	0.676845
CYP2C9	-0.144076	0.648503	-0.444746	0.668908	-0.444746	0.290721	-0.189072	0.40646	-0.565368	0.538301	-0.397226	0.260285	-0.428448	0.260285	-0.433128	0.559094		-0.41876	0.951683	0.381899	0.283223
CYP2D6	-1.0181	0.0682475	-0.0794172	0.208469	-0.367556	0.00889152	-0.0346513	0.40646	-0.0348878	0.182422	-0.50875	0.0408872	-0.292276	0.0508461	-0.14817	0.422542		0.0667785	0.585517	-0.371284	0.800509
CYP2R1	-0.453894	0.879228	-0.00275941	0.782	-0.716112	0.562871	-0.0785293	0.959874	-0.0785293	0.837472	-0.558998	0.908549	-0.558998	0.696126	0.333384	0.346889		-1.06979	0.0603258	-0.175239	0.770234
CYP2W1	-0.58413	0.224145	-0.379665	0.19084	-0.262482	0.0919048	0.0334429	0.899907	-0.58413	0.329878	-0.801695	0.062761	-0.256939	0.241331	-0.873979	0.00129097		-0.115673	0.919559	-0.166995	0.634187
CYP3A4	0.369898	0.403318	0.241249	0.378615	0.241249	0.151607	0.132561	0.979931	0.369898	0.472789	0.320123	0.161093	0.233763	0.476348	-0.318805	0.357135		0.080365	0.627854	-0.0637888	0.676845
CYP3A43	0.626775	0.224145	0.2319	0.614884	0.611199	0.0441716	0.353846	0.326556	0.444745	0.355967	0.627593	0.161093	0.579831	0.0695342	0.561223	0.27174		-0.435321	0.442772	-0.248766	0.183823
CYP3A7	-0.617694	0.447412	-0.308425	0.497008	-0.162764	0.614884	-0.0309852	0.450446	-0.260493	0.959101	-0.447761	0.476348	-0.148265	0.872238	-0.56064	0.194599		0.464658	0.196127	0.0797597	0.800509
CYP3A7CYP3AP1	-0.617694	0.447412	-0.308425	0.497008	-0.162764	0.614884	-0.0309852	0.450446	-0.260493	0.959101	-0.447761	0.476348	-0.148265	0.872238	-0.56064	0.194599		0.464658	0.196127	0.0797597	0.800509
CYP4A22	-0.109869	0.287495	-0.0237513	0.579972	0.198268	0.237079	-0.0758229	0.19084	-0.0608241	0.218409	0.112279	0.7652	0.0945791	0.945052	0.163101	0.378193		0.0722131	0.839933	0.0525152	0.805585
CYP4F22	-0.10115	0.879228	0.0380422	0.724703	-0.0380422	0.860223	-0.0812443	0.743649	-0.0812443	1	0.0946188	0.800491	-0.069596	0.981671	0.065329	0.326965		0.0866728	0.627854	0.103971	0.556922
CYP51A1	0.426693	0.0482322	0.796464	0.00413396	0.0739704	0.632679	0.239773	0.339114	0.797098	0.0138343	0.654682	0.0408872	0.273982	0.280244	-0.49929	0.0179595		-0.0178608	0.919559	-0.252308	0.29215
CYP8B1	0.269219	0.196512	0.348656	0.0345937	-0.032965	0.979931	-0.0849647	0.820889	0.213952	0.281515	0.171545	0.161093	-0.137861	0.981671	0.185349	0.2015		0.190782	0.505072	0.158823	0.58818
CYSLTR1	0.0254021	0.761208	0.415462	0.0871568	-0.290302	0.51308	0.0591309	0.880027	0.192337	0.218409	0.184011	0.505257	-0.211885	0.730389	-0.82836	0.000683269		-0.0967375	0.951683	-0.566741	0.122185
D2HGDH	-0.376996	0.761208	0.0600562	0.743649	-0.0348454	0.314305	-0.143247	0.450446	0.0252107	1	-0.246229	0.535064	-0.300427	0.34623	-0.74146	0.0385078		-0.272055	0.430862	-0.419396	0.745268
DAG1	0.939544	0.0946384	0.53998	0.0740899	-0.275231	1	0.563905	0.124907	0.825693	0.0312522	0.350927	0.301219	0.258819	0.395307	-0.25597	0.928992		0.424031	0.935608	-0.261028	0.254812
DAP	0.0236968	0.93944	0.151398	0.579972	-0.0386731	0.91985	-0.0386731	0.762752	0.0503994	1	0.0586248	0.696126	-0.0128484	0.836194	-0.439256	0.145526		0.110748	0.225561	-0.00135713	0.610991
DARS	-1.32537	0.0226545	-0.219206	0.118841	-0.543527	0.0871568	-0.735294	0.0415885	-1.10471	0.0138343	-1.2538	0.0508461	-0.916664	0.0258497	0.473472	0.280471		0.625864	0.761914	-0.786166	0.0948461
DBH	0.5368	0.0946384	0.0464143	0.326556	0.396557	0.279387	-0.106928	0.782	-0.0718829	0.608077	0.50184	0.135359	0.165389	0.597223	0.655522	0.0199734		0.0113687	0.627854	-0.000829572	0.831086
DBN1	0.611682	0.110612	-0.0336887	0.579972	0.726409	0.0127593	0.269041	0.65069	0.341082	0.441756	0.564591	0.062761	0.7886	0.0935248	-0.0597455	0.866328		0.0835671	0.887566	0.0522597	0.740306
DBNL	-0.0949962	0.361935	-0.294348	0.102023	0.181373	0.290721	-0.0901133	0.546018	-0.292789	0.123936	-0.0965794	0.696126	0.0596309	0.7652	0.146365	0.586042		-0.174826	0.0788808	0.217292	0.115969
DCAF16	-0.0199652	0.543327	0.226214	0.668908	0.122142	0.497008	-0.0514139	0.51308	0.19591	0.837472	0.0870637	0.945052	-0.190797	0.421348	-0.541113	0.0233635		0.359756	0.385115	-0.642234	0.115969
DCHS1	-0.738386	0.819708	-0.148829	0.880027	-0.148829	0.435492	-0.383373	0.392388	-0.648346	0.681618	-0.342018	0.7652	-0.505937	0.370264	-0.166485	0.326965		0.376133	0.855755	-0.154321	0.63887
DCHS2	-0.00238688	0.648503	0.0991755	0.546018	0.0527442	0.724703	-0.091148	0.801383	-0.00238688	0.797634	0.033977	0.662472	-0.0352143	0.836194	0.0722161	0.89758		0.150825	0.887566	-0.088757	0.6156
DCLK3	-0.295945	0.287495	-0.193771	0.632679	-0.159363	0.597312	-0.293604	0.151607	-0.531947	0.238204	-0.174299	0.476348	-0.387885	0.147798	0.233026	0.280471		-0.29594	0.266618	0.343869	0.0837303
DCLRE1B	-0.120301	0.128643	-0.0547965	0.247205	-0.243706	0.0286296	-0.0658357	0.339114	-0.109261	0.136967	-0.329847	0.0565428	-0.219695	0.0565428	0.132519	0.758885		0.0645218	0.79288	-0.363325	0.120607
DCLRE1C	0.821862	0.0682475	0.668614	0.0415885	0.265675	0.314305	0.341697	0.166491	0.821862	0.0274451	0.748123	0.0848817	0.257089	0.190362	0.499943	0.00539727		0.320911	0.3634	-0.352555	0.391712
DCN	-0.360904	0.819708	0.337993	0.597312	-0.298412	0.899907	-0.304022	0.268358	0.17374	0.681618	0.117682	0.800491	-0.191258	0.565734	0.204259	0.494479		0.445364	0.396264	-0.486763	0.137121
DCP1A	0.811011	0.0805688	0.207529	0.199512	0.174579	0.339114	-0.100753	0.801383	0.424779	0.504985	0.324391	0.123744	0.195914	0.696126	0.259426	0.317287		0.14484	0.919559	0.0390551	0.770234
DCP1B	-0.706421	0.648503	-0.795528	0.131211	0.4382	0.420829	-0.189614	0.840506	-0.795528	0.199825	-0.595599	0.696126	-0.045753	0.800491	-0.424748	0.7141		-0.190637	0.558051	-0.0634583	0.790381
DCST1	-0.919051	0.361935	-0.263961	0.481208	0.0739777	0.880027	-0.276912	0.420829	-0.215832	0.329878	-0.192414	0.836194	-0.366506	0.730389	0.688486	0.00686955		-0.276912	0.505072	-0.0852093	0.851617
DCT	0.714592	0.543327	-0.392907	0.724703	0.699686	0.0468888	0.430379	0.378615	0.213749	0.644412	0.369869	0.421348	0.9177	0.123744	0.080795	0.850776		-0.8378	0.0393808	-0.202626	0.480462
DCTN1	0.286574	0.403318	0.0608045	0.40646	0.140582	0.481208	0.0952518	0.668908	0.241244	0.504985	0.312054	0.370264	0.190913	0.505257	0.567312	0.10654		-0.598977	0.0976757	-0.763645	0.0342872
DCTN4	0.269319	0.361935	0.481503	0.0235731	0.333461	0.19084	0.239783	0.979931	0.347767	0.111893	0.435853	0.0326332	0.272305	0.241331	-0.586855	0.0221818		-0.0792638	0.686244	-0.0347689	0.686473
DCX	0.400188	0.494125	-0.108745	0.705924	-0.108745	0.880027	0.804868	0.0193104	0.849132	0.0812307	0.0335275	0.836194	0.777817	0.123744	0.211083	0.378193		0.109155	0.903543	-0.0763249	0.867083
DDAH1	-0.157329	0.819708	-0.400897	0.687322	-0.74048	0.166491	0.458934	0.632679	0.00390232	1	-0.43719	0.370264	-0.424737	0.565734	-0.756188	0.00609347		0.527384	0.284399	-0.0186054	0.561338
DDB1	-0.720796	0.0946384	-0.120064	0.420829	-0.562038	0.0592033	-0.62429	0.113009	-0.42892	0.123936	-0.628855	0.10286	-0.812055	0.0508461	-0.613895	0.0423766		-0.0848318	0.505072	-0.763915	0.0415582
DDB2	0.620223	0.254451	0.262865	0.51308	-0.117209	0.705924	0.438645	0.314305	0.434588	0.38332	0.0942709	0.629486	0.249849	0.370264	0.0941578	0.378193		-0.662793	0.0603258	-0.137345	0.40639
DDHD2	0.249959	0.027578	0.106474	0.481208	0.516861	0.025165	0.516861	0.0391344	0.249959	0.0726741	0.37078	0.0565428	0.553682	0.00304038	-0.204498	0.378193		0.272826	0.505072	-0.0948114	0.81067
DDIT4	0.274253	0.704043	0.268103	0.705924	0.0173209	0.614884	0.179004	0.840506	0.268103	0.719614	0.234276	0.908549	0.177462	0.800491	-0.667825	0.0560065		-0.0520588	0.79288	0.259081	0.146007
DDOST	-0.196065	0.32332	-0.15949	0.597312	-0.132799	0.529419	-0.196065	0.30236	-0.196065	0.218409	-0.0784029	0.476348	-0.180939	0.421348	-0.258718	0.507075		-0.261431	0.203207	-0.138675	0.190403
DDR2	-0.0294654	0.819708	-0.132354	0.351976	-0.0212969	0.801383	0.205352	0.597312	-0.0212969	0.758316	-0.135563	0.448369	0.0283888	0.981671	-0.128529	0.357135		-0.132354	0.203207	0.173331	0.526497
DDX17	-0.0962184	0.648503	0.233963	0.217713	-0.253649	0.724703	-0.166991	0.208469	0.12475	0.959101	0.142693	0.696126	-0.331988	0.241331	0.0438702	0.881931		0.380975	0.196127	0.0568	0.624864
DDX18	-0.911329	0.0946384	-0.840264	0.00484077	-0.392884	0.182448	-0.377459	0.199512	-1.12705	0.0312522	-0.845926	0.0139635	-0.916875	0.147798	-0.346694	0.789208		-0.392884	0.0976757	0.251936	0.800509
DDX19B	-0.328194	0.819708	-0.0957402	0.782	0.128104	0.546018	0.431515	0.237079	0.00518538	0.472789	0.439124	0.597223	0.431575	0.280244	-0.0200056	0.89758		0.0976358	0.275411	-0.541836	0.25756
DDX21	0.760389	0.110612	0.436545	0.743649	-0.258463	0.880027	0.760389	0.0919048	0.680889	0.136967	-0.13386	0.945052	0.55722	0.280244	0.687818	0.187873		0.432603	0.716185	-0.878316	0.028606
DDX1	-0.600916	0.447412	-0.757517	0.0497453	-0.568627	0.290721	-0.210829	0.450446	-0.833216	0.123936	-0.717974	0.062761	-0.471363	0.301219	0.170886	0.36757		-0.453268	0.0525015	-0.0174914	0.908557
DDX24	0.0303739	1	0.130289	0.392388	-0.0101203	1	-0.130289	0.339114	0.0303739	0.918309	0.085898	0.696126	-0.168983	0.597223	0.355574	0.223269		-0.0684659	0.761914	0.238158	0.218463
DDX27	0.127321	0.594853	0.646626	0.166491	0.403606	0.237079	-0.355555	0.365144	0.24302	0.608077	1.04646	0.10286	0.12958	0.836194	-0.126724	0.774003		-0.394223	0.746569	-0.36745	0.0974702
DDX31	-0.337138	0.32332	-0.331133	0.124907	-0.186162	0.762752	-0.215292	0.481208	-0.34506	0.151032	-0.391252	0.323214	-0.165852	0.421348	-0.0555399	0.317287		-0.215153	0.505072	-0.0277074	0.913762
DDX39B	-0.264809	0.254451	-0.264809	0.392388	-0.247887	0.562871	-0.457551	0.144556	-0.463628	0.0812307	-0.233685	0.34623	-0.278937	0.175272	-0.685217	0.0831387		0.269786	0.761914	0.0932744	0.63887
DDX3X	-0.89862	0.0185135	-0.585964	0.166491	-0.811291	0.0968584	-0.880033	0.0235731	-0.834048	0.0047947	-0.826246	0.0935248	-1.02207	0.0203215	-0.36349	0.230886		-0.151397	0.627854	-0.0933852	0.67205
DDX3X1	0.616756	0.17146	0.845724	0.00413396	0.33017	0.339114	-0.0710009	0.782	0.470148	0.111893	1.00862	0.0229413	0.312398	0.800491	0.394192	0.0286531		0.129282	0.642253	0.413816	0.218463
DDX4	0.436127	0.027578	0.121748	0.124907	0.400837	0.0235731	0.430712	0.0441716	0.35991	0.0274451	0.295152	0.0365622	0.806323	0.0107693	1.13178	9.18833e-05		0.104327	0.442772	0.421815	0.244022
DDX41	0.582747	0.403318	0.246605	0.166491	0.169727	0.365144	0.188552	0.562871	0.644002	0.259233	0.430019	0.161093	0.239187	0.370264	-0.103148	0.346889		-0.13421	0.716185	-0.284195	0.111472
DDX46	0.0863657	0.494125	-0.202058	0.51308	-0.335891	0.208469	-0.202058	0.562871	-0.216371	0.472789	-0.106759	0.280244	-0.318314	0.223371	0.510529	0.445813		-0.0655535	0.627854	0.551821	0.388094
DDX47	-0.202794	0.287495	-0.542727	0.00484077	-0.233112	0.279387	0.164115	0.743649	-0.274648	0.123936	-0.483224	0.0139635	0.0306543	0.662472	0.159131	0.67028		-0.203702	0.233388	-0.0493415	0.501111
DDX49	-0.480581	0.361935	-0.419883	0.0468888	-0.321491	0.158918	-0.296463	0.257631	-0.473684	0.0812307	-0.39895	0.0565428	-0.38891	0.112922	-0.1371	0.572493		-0.0418018	0.46715	0.216817	0.380918
DDX5	0.473751	0.224145	0.369147	0.529419	-0.105719	1	0.397684	0.237079	0.473751	0.238204	0.190161	0.629486	0.145982	0.476348	-0.0693627	0.67028		0.269592	0.266618	-0.023486	0.892969
DDX50	-0.0327366	0.761208	-0.184314	0.158918	0.130963	0.279387	-0.0327366	0.217713	-0.261035	0.100792	-0.0954854	0.872238	0.036912	0.981671	0.365084	0.0258917		-0.23715	0.151558	0.183522	0.705882
DDX51	0.479708	0.494125	0.457865	0.351976	0.269417	0.801383	0.093457	0.91985	0.281906	0.572684	0.494053	0.7652	0.193187	0.730389	-0.40257	0.156802		0.102816	0.627854	-0.598923	0.114455
DDX52	-0.274973	0.0946384	-0.249255	0.137759	-0.0903157	0.237079	-0.0275277	0.465686	-0.139388	0.111893	-0.260604	0.0935248	-0.219133	0.241331	-0.0279205	0.36757		0.0488858	0.871634	0.346255	0.440593
DDX6	-0.368481	0.93944	0.300536	0.290721	0.0685062	0.91985	0.0685062	0.820889	0.61314	0.441756	0.217199	0.565734	-0.0567494	0.908549	0.925725	0.0487933		0.0685062	0.951683	-0.0571369	0.913762
DDX60	-0.0602973	0.879228	-0.135404	0.51308	-0.0598986	0.579972	0.120946	0.65069	-0.0602973	0.797634	-0.0728392	0.945052	0.137825	0.370264	-0.503513	0.00507684		0.0522896	0.887566	0.215279	0.448411
VarName1159	1.05334	0.0185135	0.603221	0.00275768	0.560112	0.0592033	0.39443	0.078255	0.950341	0.00561888	0.854816	0.00471653	0.706515	0.0565428	0.698877	0.0199734		0.431177	0.0897679	0.396289	0.304344
DECR1	-0.0972311	0.761208	-0.0728545	0.632679	-0.0749753	0.939843	0.0833157	0.762752	0.0104611	0.877731	0.0174301	0.7652	-0.034445	0.836194	0.19397	0.140127		0.585522	0.140361	0.0513267	0.484555
DEFA1	-0.159449	0.704043	0.223279	0.378615	-0.177206	0.378615	-0.159449	0.435492	0.000499086	1	0.00187257	1	-0.215241	0.323214	-0.460819	0.0301265		0.185724	0.233388	-0.0112914	0.795441
DEFA1B	-0.159449	0.704043	0.223279	0.378615	-0.177206	0.378615	-0.159449	0.435492	0.000499086	1	0.00187257	1	-0.215241	0.323214	-0.460819	0.0301265		0.185724	0.233388	-0.0112914	0.795441
DEFA3	-0.175128	0.128643	-0.150383	0.257631	-0.114759	0.365144	-0.301851	0.268358	-0.210752	0.136967	-0.151266	0.175272	-0.245921	0.190362	-0.425731	0.0272423		0.0665705	0.275411	0.00734253	0.548143
DEFB1	0.189698	0.361935	0.176375	0.435492	0.284091	0.0527463	-0.117148	0.546018	0.104184	0.918309	0.307863	0.0848817	0.14562	0.421348	-0.164829	0.944743		-0.120608	0.407606	0.218171	0.326484
DEFB4A	-0.0510654	0.543327	0.410856	0.131211	-0.498828	0.0441716	-0.134838	0.182448	0.178246	0.959101	0.0586685	0.7652	-0.675403	0.0456382	-0.76425	0.0047737		-0.152854	0.855755	-0.52204	0.128658
DEFB4B	-0.0510654	0.543327	0.410856	0.131211	-0.498828	0.0441716	-0.134838	0.182448	0.178246	0.959101	0.0586685	0.7652	-0.675403	0.0456382	-0.76425	0.0047737		-0.152854	0.855755	-0.52204	0.128658
DEGS1	0.0232441	0.447412	0.497048	0.0558972	-0.293458	0.91985	-0.39863	0.880027	0.149972	0.218409	0.253765	0.260285	-0.383631	0.945052	0.129838	0.572493		-0.468117	0.135007	-0.0598961	0.155327
DEGS2	-0.30042	1	0.111606	0.208469	-0.379916	0.227249	0.0499021	0.801383	0.301177	0.538301	-0.130486	1	-0.487275	0.505257	-0.326878	0.151084		0.116883	0.903543	-0.531773	0.0758345
DERA	0.142951	0.648503	-0.0143453	0.959874	0.0393278	0.979931	0.421015	0.078255	0.142951	0.305061	0.00846958	0.981671	0.382567	0.370264	0.220011	0.194599		0.234869	0.157405	-0.27909	0.181667
DFFA	0.161502	0.819708	0.150061	0.546018	-0.0638388	0.481208	0.112531	0.724703	0.154077	0.837472	0.0808014	0.945052	0.0604234	0.448369	-0.0598731	0.728928		-0.202063	0.342467	-0.154314	0.223414
DFNA5	-0.159639	0.543327	-0.0941816	0.562871	-0.644082	0.217713	0.0519553	1	0.156967	0.644412	-0.37283	0.696126	-0.37283	0.505257	-1.16086	0.00207447		-0.119921	0.716185	-0.306942	0.349646
DFNA1	-0.145792	0.403318	-0.25276	0.19084	0.146194	0.860223	-0.18494	0.227249	-0.29744	0.111893	-0.0473592	0.505257	-0.013449	0.505257	0.17277	0.881931		-0.151647	0.203207	-0.0218051	0.60182
DGCR2	1.06222	0.00979151	1.01981	0.00253871	0.636917	0.0919048	0.6953	0.0592033	1.06222	0.00248107	1.08742	0.00625915	1.01631	0.0365622	0.484246	0.2015		0.247388	0.903543	-0.304432	0.326484
DGKA	-0.488267	0.148879	-0.463614	0.174334	-0.611025	0.0415885	-0.273116	0.326556	-0.488267	0.16617	-0.770342	0.0565428	-0.61246	0.062761	0.0605179	0.743858		0.327104	0.544557	0.392128	0.648281
DGKB	-0.0261596	0.403318	-0.155839	0.158918	-0.152327	0.131211	0.124481	0.91985	-0.0261596	0.538301	-0.277217	0.0935248	-0.0543961	0.421348	-0.228892	0.572493		-0.124481	0.293584	0.162723	0.053248
DGKE	0.464106	0.819708	0.372299	0.860223	0.536622	0.668908	0.536622	0.959874	0.536622	0.837472	0.500364	0.945052	0.56424	0.872238	-0.00904553	0.134882		0.455003	0.419139	-0.654382	0.111472
DGKG	-0.0851231	0.403318	-0.0439317	0.562871	0.0847251	0.450446	-0.245494	0.687322	-0.24896	0.877731	-0.0221649	0.872238	-0.0683725	0.505257	-0.128773	0.641667		0.148621	0.951683	0.130629	0.945057
DGKH	-0.306339	0.447412	0.156539	0.840506	-0.169149	0.762752	0.156539	0.899907	0.156539	0.877731	-0.125928	0.662472	0.0031183	0.7652	-0.210818	0.627554		-0.422832	0.518064	0.213022	0.841338
DGKQ	0.765343	0.287495	-0.040923	0.91985	0.551101	0.65069	-0.00793265	0.782	-0.040923	0.719614	0.294904	0.730389	0.375077	0.662472	-0.251995	0.0867208		0.630731	0.627854	-0.00500975	0.59271
DHFR	-0.125274	0.879228	-0.143708	0.40646	0.292039	0.40646	-0.0240705	0.840506	-0.417313	0.504985	0.098078	0.981671	0.26629	0.629486	0.560463	0.000301464		-0.0648244	0.951683	0.306724	0.053248
DHH	0.195292	0.819708	0.442362	0.40646	0.0974118	0.762752	-0.32278	0.365144	0.119582	1	0.332098	0.565734	-0.272914	0.872238	-0.945923	0.00421606		0.119912	0.407606	0.166071	0.310565
DHPS	-0.756965	0.361935	-0.672844	0.166491	-0.475312	0.182448	0.178671	0.497008	-0.250441	0.758316	-0.843925	0.135359	-0.217671	0.730389	-1.75843	0.00236772		0.338437	0.145877	-0.556941	0.17953
DHRS13	0.143083	0.196512	0.0555449	0.899907	0.760196	0.0118839	0.0555449	0.840506	0.0555449	0.918309	0.436826	0.123744	0.529742	0.10286	-0.157627	0.0560065		-0.245153	0.124774	-0.213787	0.313708
DHRS4	0.398812	0.361935	0.206449	0.365144	0.243942	0.326556	-0.0266143	0.762752	0.103628	0.681618	0.21269	0.323214	0.168771	0.696126	0.374768	0.129791		-0.443268	0.0550096	0.392208	0.246689
DHRS4L1	-0.520798	0.0805688	-0.238703	0.137759	-0.234869	0.237079	-0.461849	0.0324974	-0.608449	0.0355039	-0.447193	0.0935248	-0.490417	0.0290716	0.199391	0.378193		-0.520188	0.0576168	0.0191955	0.898161
DHRS4L2	-0.487286	0.648503	-0.394884	0.392388	-0.375389	0.632679	-0.408517	0.392388	-0.496528	0.38332	-0.395313	0.395307	-0.419109	0.370264	0.361591	0.67028		-0.511598	0.0660611	-0.0734935	0.825971
DHTKD1	-0.31535	0.0482322	-0.150883	0.687322	-0.159556	0.137759	-0.24623	0.0324974	-0.31535	0.0726741	-0.190311	0.206388	-0.29566	0.0365622	-0.551394	0.00307099		-0.0793219	0.731324	-0.110073	0.681653
DHX15	-0.123454	0.704043	0.233544	0.782	0.16821	0.268358	0.0746714	0.268358	0.42554	0.38332	0.287334	0.395307	0.221753	0.206388	0.296195	0.11541		-0.106938	0.935608	-0.0648866	0.686473
DHX16	0.233495	0.879228	0.144418	0.30236	0.178401	0.339114	-0.144418	0.217713	0.14409	0.797634	0.328004	0.280244	0.0823294	0.908549	-0.91197	0.00396002		-0.162815	0.129812	-0.289215	0.59271
DHX29	-0.131759	0.543327	-0.215668	0.465686	-0.159454	0.237079	0.251581	0.782	-0.131759	0.797634	-0.461767	0.206388	-0.00286884	0.565734	0.0836092	0.928992		0.0996842	0.241407	-0.0334409	0.597257
DHX30	-0.518728	0.128643	-0.111497	0.124907	-0.114155	0.102023	-0.390879	0.151607	-1.28474	0.0648699	-0.315112	0.0695342	-0.961468	0.0508461	-1.00048	0.0245995		0.00439744	0.935608	-0.307228	0.579167
DHX33	-0.0199652	0.543327	0.226214	0.668908	0.122142	0.497008	-0.0514139	0.51308	0.19591	0.837472	0.0870637	0.945052	-0.190797	0.421348	-0.541113	0.0233635		0.359756	0.385115	-0.642234	0.115969
DHX36	0.271677	0.819708	0.312693	0.562871	-0.451061	0.279387	0.271677	0.51308	0.408991	0.504985	0.244661	0.800491	-0.124889	0.7652	-0.0375895	0.289391		-0.454044	0.322322	-0.0825606	0.831086
DHX37	0.0156211	0.879228	0.0159576	0.840506	-0.188712	0.820889	-0.127681	0.579972	-0.0748328	0.644412	-0.0873242	0.800491	-0.22529	0.7652	-0.244066	0.913269		0.119555	0.887566	-0.286667	0.0780258
DHX38	0.543333	0.879228	-0.126828	0.959874	-0.0193374	0.979931	0.126828	0.860223	0.0802226	1	-0.0684079	0.945052	0.124546	0.908549	-0.872593	0.0136835		-0.115037	0.839933	-0.541421	0.228445
DHX58	0.168223	0.819708	-0.0789336	0.743649	0.0285248	0.65069	0.252744	0.166491	0.213207	0.504985	-0.0178151	0.981671	0.232976	0.280244	-0.0102811	0.944743		0.336672	0.0413515	0.017514	0.934613
DHX8	-0.745715	0.447412	0.211256	0.614884	-0.545415	0.19084	-0.544224	0.131211	-0.15845	0.644412	-0.401808	0.662472	-0.711895	0.0935248	0.213132	0.263197		0.0689579	0.871634	-0.238172	0.391712
DHX9	-0.858246	0.0150506	-0.896832	0.00117413	-0.436211	0.247205	-0.450196	0.078255	-1.29261	0.00293601	-0.877539	0.00718945	-0.529231	0.0565428	-0.669251	0.0272423		-0.157949	0.627854	-0.0241248	0.366813
DIAPH2	-0.427886	0.0805688	-0.140419	0.450446	-0.147282	0.208469	-0.212086	0.268358	-0.228035	0.259233	-0.140835	0.175272	-0.413551	0.0848817	-1.00176	0.00194069		-0.277796	0.16961	-0.106137	0.681653
DICER1	0.0845161	0.361935	0.248367	0.166491	0.11577	0.314305	-0.236996	1	0.0845161	0.411924	0.434293	0.161093	-0.0620717	0.535064	0.295265	0.0699908		-0.147046	0.203207	0.244341	0.40639
DIDO1	-0.223813	0.287495	0.0973505	0.668908	0.165602	0.724703	-0.175481	0.166491	-0.223813	0.281515	0.134944	0.981671	-0.0677991	0.565734	-0.188491	0.422542		0.156466	0.454869	0.15978	0.298205
DIMT1	-0.378243	0.254451	-0.234208	0.30236	-0.66386	0.00610709	-0.171433	0.435492	-0.371563	0.199825	-0.598122	0.0290716	-0.833592	0.0508461	-1.02808	0.00181488		-0.117903	0.642253	-0.210687	0.22592
DIMT2	-0.0311559	1	-0.178995	0.137759	-0.106137	0.840506	-0.106137	0.959874	-0.130593	0.305061	-0.101534	0.448369	0.0702865	0.945052	-0.166265	0.215833		0.0310683	0.642253	0.185184	0.579167
DIO2	-1.40119	0.0682475	-0.380332	0.279387	-0.523438	0.0324974	-0.523438	0.0497453	-1.20066	0.0812307	-0.554378	0.0565428	-0.953412	0.0229413	-0.833551	0.00181488		0.189981	0.686244	-0.447199	0.131994
DIP2A	0.42124	0.93944	0.369505	0.579972	0.351326	0.801383	0.40792	0.959874	0.40792	0.572684	0.41458	0.981671	0.307661	0.981671	-0.072667	0.67028		0.42124	0.407606	-0.0565487	0.197156
DIP2A1	0.0502729	0.761208	-0.353147	0.939843	-0.401991	0.268358	-0.441885	0.247205	-0.704391	0.572684	-0.459664	0.448369	-0.588017	0.223371	-0.303005	0.174939		0.184666	0.599482	-0.25356	0.295167
DKC1	0.112303	0.648503	-0.385619	0.113009	0.11415	0.860223	0.11415	0.562871	-0.036953	0.608077	-0.136658	0.223371	0.0556513	0.836194	-0.0943265	0.89758		-0.244144	0.182512	-0.336121	0.0791407
DKC2	-0.159428	0.32332	-0.224364	0.124907	-0.238161	0.078255	-0.115991	0.687322	-0.296761	0.238204	-0.311949	0.062761	-0.177076	0.123744	-0.316583	0.457717		-0.00965086	0.419139	0.450996	0.122185
DKK3	-0.00272695	0.447412	-0.0953458	0.0919048	-0.064709	0.820889	0.0101845	0.668908	-0.00272695	0.259233	-0.055082	0.260285	-0.0272622	0.662472	-0.0691997	0.819853		-0.499938	0.00531476	-0.046344	0.63887
DLAT	-0.647185	0.0575194	-0.691099	0.00889152	-0.375503	0.546018	-0.363426	0.465686	-0.630478	0.0455003	-0.608944	0.0456382	-0.501891	0.370264	0.0807809	0.850776		-0.432184	0.0631397	0.804203	0.000576422
DLD	0.436367	0.704043	-0.299606	0.562871	0.202591	0.820889	0.396727	0.351976	0.0618244	0.837472	-0.167722	0.597223	0.349798	0.662472	-0.136528	0.586042		-0.167146	0.656787	-0.328714	0.0910164
DLG2	0.125703	0.17146	0.153407	0.979931	0.381571	0.124907	0.307482	0.144556	-0.16802	0.411924	0.405773	0.370264	0.330674	0.0695342	-0.327494	0.187873		-0.595975	0.0755	0.101397	0.561338
DLG4	0.268185	0.879228	0.118053	0.939843	0.138742	0.840506	-0.0222948	0.529419	0.0957578	0.837472	0.215567	0.981671	0.0582235	0.629486	-0.7299	0.00448704		-0.168813	0.951683	-0.31367	0.790381
DLG5	-0.362609	0.494125	-0.160981	0.762752	-0.307304	0.237079	-0.102209	0.465686	-0.362609	0.472789	-0.320861	0.34623	-0.447894	0.241331	0.0737331	0.7141		-0.0104801	0.919559	-0.420521	0.142401
DLK2	0.701484	0.0482322	0.296236	0.0497453	0.200248	0.0968584	0.298222	0.118841	0.701484	0.0210163	0.478167	0.0290716	0.483518	0.0508461	0.085973	0.27174		0.440443	0.0500898	-0.231257	0.144196
DLL3	0.275799	0.879228	0.319189	0.158918	0.155176	0.820889	-0.309593	0.227249	0.217219	0.877731	0.313966	0.565734	0.0868716	0.421348	-0.648408	0.00307099		-0.108618	1	-0.361876	0.21359
DLST	-1.38405	0.0575194	-0.78129	0.0193104	-0.748905	0.078255	-0.501725	0.420829	-0.933351	0.0812307	-0.875086	0.0158543	-0.864685	0.260285	-0.152283	0.0669853		-0.442075	0.302966	-0.613634	0.111472
DLX1	1.05231	0.0226545	1.55482	0.000196831	0.0879556	0.199512	-0.0661444	0.529419	1.55482	0.00346591	1.47052	0.00140626	0.233318	0.223371	1.21107	0.00181488		0.335524	0.407606	0.223514	0.25756
DLX3	0.664477	0.17146	0.779166	0.0035221	0.771941	0.025165	0.0127837	0.91985	0.415611	0.0402395	1.10502	0.00471653	0.534012	0.223371	0.628812	0.000350988		0.181978	0.761914	0.109921	0.548143
DLX6	-0.0739798	1	-0.0739798	0.801383	-0.210227	0.529419	-0.305237	0.30236	-0.0758841	0.572684	-0.156761	0.836194	-0.353769	0.370264	-0.371079	0.230886		-0.191379	0.189229	-0.494777	0.223414
DMAP1	0.623197	0.594853	0.199014	0.840506	0.121965	0.939843	0.227465	0.378615	0.373069	0.572684	0.124317	0.908549	0.272159	0.629486	-0.108007	0.613576		-0.121965	0.266618	-0.116089	0.289154
DMBT1	-0.244572	0.0682475	-0.187399	0.199512	-0.120625	0.65069	-0.319166	0.0663031	-0.319166	0.0274451	-0.215986	0.223371	-0.346766	0.147798	-0.196044	0.9921		0.0483626	0.642253	0.406495	0.346275
DMBX1	0.123349	0.494125	0.345999	0.107405	0.336602	0.743649	0.0795284	0.782	0.345999	0.441756	0.35827	0.190362	0.0219414	1	-0.921755	0.00348982		0.243528	0.531226	-0.639991	0.0849107
DMBX2	0.154297	0.93944	-0.113994	0.724703	0.142881	0.529419	-0.113994	0.257631	-0.411601	0.329878	0.0246336	0.872238	0.041916	0.7652	0.255797	0.469798		-0.234321	0.0434052	0.164594	0.188191
DMC1	-0.0199652	0.543327	0.226214	0.668908	0.122142	0.497008	-0.0514139	0.51308	0.19591	0.837472	0.0870637	0.945052	-0.190797	0.421348	-0.541113	0.0233635		0.359756	0.385115	-0.642234	0.115969
DMRT1	-0.785418	0.00304681	-0.581611	0.078255	-0.654502	0.0127593	-0.175899	0.174334	-0.670665	0.0210163	-0.907238	0.00625915	-0.816092	0.0229413	-0.165727	0.494479		-0.842696	0.00972855	0.0642049	0.484555
DMRT3	-0.0126987	0.494125	0.0689962	0.465686	-0.0348092	0.529419	0.472357	0.137759	0.577929	0.16617	0.0445885	0.323214	0.345248	0.190362	-0.0906306	0.774003		0.0221105	0.903543	-0.292398	0.188191
DMTF1	0.360529	0.0805688	0.11593	0.860223	0.223295	0.199512	0.135005	0.450446	0.204219	0.758316	0.204391	0.448369	0.26768	0.175272	0.146751	0.411178		-0.1065	0.716185	0.349647	0.00943705
DNA2	-0.0611838	0.93944	0.0157102	0.820889	0.0157102	0.959874	0.0309994	0.840506	0.151111	1	0.0386135	0.908549	0.132428	0.945052	-0.777342	0.0109378		0.0309994	1	0.436608	0.25756
DNA1	-0.237245	0.447412	-0.0760078	1	0.00694337	0.687322	-0.153012	0.19084	-0.236578	0.411924	-0.0459268	0.836194	-0.202023	0.535064	0.130952	0.2985		0.15823	0.210472	0.546177	0.0295741
DNAH5	-0.179563	0.879228	-0.06965	0.562871	-0.487023	0.290721	-0.179563	0.840506	-0.179563	0.758316	-0.333293	0.800491	-0.433791	0.395307	0.00563249	0.599737		0.0132692	0.599482	0.233975	0.417611
DNAI1	0.21437	0.32332	0.708704	0.025165	-0.0416008	0.668908	0.0734491	0.562871	0.419443	0.0812307	0.399386	0.0935248	0.0986578	0.629486	-0.270327	0.134882		0.11245	0.585517	0.199498	0.380918
DNAJA3	-0.612588	0.761208	-0.310029	0.199512	-0.285923	0.339114	-0.339703	0.762752	-0.375658	0.38332	-0.783566	0.260285	-0.353552	0.448369	0.294799	0.129791		0.334521	0.37416	0.0900419	0.705882
DNAJB11	-0.0575655	0.93944	-0.0980356	0.91985	-0.285247	0.0871568	-0.25547	0.351976	-0.279878	0.758316	-0.307739	0.395307	-0.703905	0.147798	0.191725	0.336832		-0.00352714	0.531226	0.181874	0.552524
DNAJB12	0.0670353	0.93944	0.206583	0.546018	0.0493449	0.979931	0.0670353	0.820889	0.211286	0.719614	0.127964	0.696126	0.0531834	0.945052	-0.716371	0.000510058		0.348562	0.0755	0.0851518	0.755224
DNAJB13	-0.0199652	0.543327	0.226214	0.668908	0.122142	0.497008	-0.0514139	0.51308	0.19591	0.837472	0.0870637	0.945052	-0.190797	0.421348	-0.541113	0.0233635		0.359756	0.385115	-0.642234	0.115969
DNAJB4	-0.66343	0.0946384	-0.632813	0.0102913	-0.357129	0.40646	-0.304123	0.632679	-0.66343	0.0577704	-0.694273	0.0408872	-0.423073	0.448369	-0.298459	0.129791		0.0977667	0.686244	0.0942727	0.795441
DNAJC10	0.827292	0.0121715	0.810776	0.0268491	0.81121	0.025165	0.558213	0.217713	0.865567	0.0240449	1.04408	0.00543866	0.742104	0.0326332	0.414572	0.140127		0.121505	0.967778	-0.337804	0.192635
DNAJC12	0.154251	0.93944	0.158704	0.450446	0.0580579	0.91985	0.0951878	0.979931	0.253481	0.644412	0.134849	0.629486	0.108381	1	-0.311022	0.0612926		-0.343303	0.115156	-0.199076	0.0910164
DNAJC1	-0.185968	0.32332	-0.348743	0.0415885	-0.177246	0.268358	-0.210471	0.326556	-0.348743	0.0455003	-0.390049	0.062761	-0.25753	0.280244	0.218415	0.0763341		-0.358163	0.135007	0.358972	0.0342872
DNAJC16	-0.98119	0.0150506	-0.573359	0.00766437	-0.660841	0.0136913	-0.316721	0.227249	-0.778283	0.0183255	-1.10251	0.00625915	-0.661866	0.0229413	-1.24121	0.00820068		-0.433024	0.0631397	-0.143831	0.710765
DNAJC6	-0.0186101	0.543327	0.188309	0.668908	0.219294	0.144556	0.0982447	0.290721	0.130275	0.38332	0.174785	0.260285	0.0877943	0.147798	-0.666655	0.0144586		-0.044211	0.746569	-0.615095	0.125389
DNAJC7	-0.524998	0.0682475	-0.524998	0.144556	-0.524998	0.0826087	-0.549949	0.0871568	-0.59994	0.0312522	-0.610956	0.0229413	-0.66846	0.0408872	-0.370583	0.194599		0.652325	0.0550096	-0.241008	0.440593
DNAJC8	-0.349003	0.0402387	-0.199406	0.166491	-0.0105296	0.144556	-0.261921	0.0235731	-0.416039	0.00766076	-0.32585	0.062761	-0.305462	0.0290716	-0.0401131	0.913269		0.0120929	0.492254	0.105237	1
DNASE1L2	-1.07689	0.361935	0.0294236	0.801383	-0.60774	0.0871568	-0.461537	0.199512	-0.812369	0.411924	-0.78705	0.241331	-0.955008	0.10286	-1.05641	0.00507684		0.083205	0.80849	-0.579987	0.0736937
DNASE2B	-0.180589	0.761208	0.181363	0.0871568	-0.00198988	0.979931	-0.0295727	0.687322	0.263525	0.411924	0.323047	0.323214	-0.105081	0.836194	0.235257	0.641667		-0.048702	0.585517	-0.330957	0.965971
DNM1L	-0.527333	0.0333981	-0.613261	0.0127593	-0.312307	0.131211	-0.586198	0.0919048	-0.759607	0.0103443	-0.570297	0.0179666	-0.649778	0.0508461	0.161016	0.507075		0.0453712	0.701156	-0.347041	0.336286
DNM1P46	-0.279553	0.0402387	-0.66043	0.0193104	-0.179439	0.579972	0.0631139	0.497008	-0.279553	0.0513291	-0.47027	0.0695342	-0.0928656	0.395307	-1.43449	3.34342e-05		0.00899979	0.599482	-0.081565	0.795441
DNM2	-0.674334	0.128643	-0.286265	0.0527463	-0.1873	0.19084	-0.285918	0.0826087	-0.982626	0.0274451	-0.638626	0.0408872	-0.573603	0.0365622	-0.0804176	0.469798		-0.0485778	0.210472	-0.0337956	0.750241
DNMT1	-0.0842906	0.648503	-0.388523	0.378615	-0.364745	0.743649	0.349624	0.801383	0.0227054	0.719614	-0.38062	0.421348	0.132667	0.981671	0.65747	0.0258917		0.386034	0.627854	0.280131	0.501111
DNTT	0.65467	0.128643	0.0172372	0.257631	0.640312	0.0102913	0.193142	0.279387	0.424994	0.199825	0.727682	0.0326332	0.490105	0.0326332	-0.105452	0.7141		-0.414261	0.671452	-0.0923063	0.929396
DOCK2	0.236649	0.361935	0.14682	0.481208	0.220372	0.208469	-0.220372	0.840506	-0.0360103	0.758316	0.299792	0.241331	0.0150804	0.421348	0.308906	0.145526		-0.0958878	0.701156	0.367807	0.336286
DOCK1	-0.231107	0.0946384	-0.208997	0.0701078	-0.150928	0.102023	-0.213548	0.113009	-0.293727	0.0312522	-0.282743	0.0326332	-0.298703	0.0456382	-0.132665	0.422542		-0.127863	0.887566	-0.0276852	0.971204
DOCK5	-0.442975	0.543327	-0.110291	0.529419	0.117857	0.880027	0.238546	0.840506	-0.43511	0.758316	-0.177832	0.662472	0.178201	0.945052	-0.0837771	0.254841		0.079746	0.951683	-0.140215	0.208797
DOPEY1	-0.536729	0.196512	0.00942807	0.880027	-0.283363	0.182448	-0.503585	0.237079	-0.206934	0.441756	-0.0844752	0.535064	-0.599646	0.112922	0.385532	0.289391		-0.0291847	0.531226	-0.0748923	0.346275
DPCR1	0.527904	0.594853	0.233341	0.40646	0.442316	0.290721	0.474063	0.217713	0.527904	0.199825	0.576318	0.280244	0.522073	0.175272	0.499682	0.0189431		0.419708	0.531226	0.477679	0.110004
DPEP2	-0.795361	0.0482322	-0.747144	0.0095686	-0.391288	0.378615	-0.248374	0.351976	-0.701623	0.0240449	-0.807942	0.0326332	-0.503711	0.280244	-0.528679	0.00728996		-0.635906	0.0145276	0.147367	0.552524
DPF2	-0.647718	0.196512	0.463757	0.597312	-0.458706	0.268358	-0.652769	0.0871568	-0.604036	0.0905873	-0.140731	0.395307	-1.07049	0.123744	-0.533758	0.0669853		0.990717	0.0788808	-0.0677905	0.976438
DPM1	-0.144035	0.594853	0.0481492	0.497008	0.0186805	0.614884	-0.146427	0.118841	-0.112248	0.572684	0.138179	0.448369	-0.0998888	0.597223	0.736436	0.0161257		0.0682521	0.25802	0.489071	0.0500943
DPM2	0.574785	0.0575194	0.511022	0.137759	0.487415	0.217713	0.461841	0.339114	0.542826	0.0812307	0.561916	0.10286	0.526924	0.161093	0.478953	0.2985		0.262711	0.903543	-0.0609129	0.929396
DPP3	0.363394	0.494125	-0.00671728	0.724703	0.125981	0.351976	-0.0902153	0.614884	0.0740626	0.918309	0.161485	0.260285	0.122221	0.800491	0.0758759	0.230886		-0.480255	0.0171558	-0.181772	0.629518
DPP4	-0.697425	0.761208	-0.261833	0.801383	-0.586426	0.247205	-0.345739	0.91985	-0.415206	1	-0.693009	0.597223	-0.51114	0.476348	-0.295984	0.346889		-0.44158	0.293584	-0.255723	0.323259
DPP6	0.257379	0.93944	-0.0818113	0.782	-0.150402	0.435492	0.0818113	0.65069	0.0198913	0.644412	-0.0437543	0.505257	-0.0822383	0.476348	-0.143115	0.728928		0.135389	0.531226	-0.0346135	0.861922
DPP7	0.219219	0.93944	-0.437279	0.0740899	-0.316368	0.51308	0.00624832	0.614884	-0.458999	0.504985	-0.436829	0.190362	-0.160358	0.836194	0.17207	0.850776		-0.294754	0.342467	-0.4549	0.265929
DPP8	-0.11072	0.494125	-0.0908035	0.257631	0.1218	0.562871	-0.0319182	0.782	-0.0795183	0.411924	0.0620576	0.7652	-0.0269101	1	0.211827	0.215833		-0.0960907	0.479612	-0.229928	0.484555
DPP9	-0.479261	0.543327	0.376329	0.724703	-0.479261	0.392388	-0.32241	0.959874	0.0539189	0.918309	-0.187316	0.800491	-0.452844	0.505257	-1.05707	0.134882		-0.464566	0.479612	-0.885736	0.000769016
DPRX	-0.558791	0.128643	0.0827454	0.705924	-0.455556	0.182448	-0.517998	0.118841	-0.379473	0.182422	-0.232284	0.323214	-0.657289	0.10286	-0.0863403	0.728928		-0.433937	0.140361	-0.117608	0.96074
DPYD	-0.231041	0.224145	-0.41299	0.0441716	0.0183298	0.597312	0.230167	0.724703	0.0183298	0.281515	-0.226	0.10286	0.142486	0.836194	-0.402354	0.0535093		0.259315	0.585517	-0.0956336	0.413851
DPYS	-0.161919	0.110612	-0.210893	0.0497453	-0.19552	0.247205	-0.116644	0.860223	-0.146546	0.259233	-0.249384	0.0456382	-0.132593	0.535064	0.19711	0.67028		0.0347579	0.79288	0.56479	0.00589939
DR1	0.0737624	0.704043	0.372427	0.0968584	0.204819	0.339114	-0.280586	0.597312	0.501181	0.441756	0.931765	0.112922	0.193183	0.7652	0.134517	0.960515		-0.192254	0.871634	0.296174	0.29215
DR2	0.626884	0.224145	-0.360176	0.860223	0.58743	0.199512	-0.0733709	0.899907	0.233775	0.837472	0.514005	0.301219	0.45444	0.421348	0.0580289	0.960515		-0.769194	0.0249635	-0.180897	0.570219
DRAP1	0.18755	0.704043	0.14727	0.351976	0.14727	0.979931	0.14727	0.687322	0.14727	0.719614	0.410167	0.505257	0.16741	0.800491	-0.299533	0.151084		-0.112728	0.80849	-0.0800083	0.745268
DRD2	-0.273235	0.447412	0.240969	0.705924	-0.0195602	0.326556	-0.0161726	0.166491	-0.264496	0.608077	0.0523539	0.872238	-0.613827	0.135359	-0.401733	0.2985		-0.0527657	0.731324	0.00135014	0.795441
DRD3	-0.166648	0.447412	-0.130155	0.724703	0.107245	0.743649	-0.196485	0.113009	-0.210887	0.182422	-0.0297013	0.981671	-0.157099	0.370264	0.14358	0.627554		-0.172864	0.217922	-0.0256222	0.496944
DRD4	-0.459625	0.254451	-0.0183733	0.465686	-0.691405	0.102023	0.167931	0.743649	0.12975	0.877731	-0.343021	0.123744	-0.504152	0.448369	-0.952613	0.0016966		0.416794	0.352836	-0.274336	0.140624
DRG2	0.0533114	0.704043	0.393469	0.30236	-0.173295	0.979931	0.0491393	0.668908	0.173084	0.355967	0.164446	0.597223	-0.0679645	0.908549	-0.428845	0.00269849		0.0491393	0.599482	-0.466371	0.149683
DRP2	-0.414594	0.93944	0.125925	0.705924	-0.121768	0.632679	-0.0904691	0.91985	-0.0285221	0.681618	0.0597066	0.597223	-0.0959743	0.662472	0.651508	0.00448704		0.492879	0.182512	0.202084	0.29215
DSCAM	-0.826206	0.648503	-0.589741	0.279387	0.269959	0.40646	-0.730705	0.078255	-0.912715	0.199825	-0.402101	0.908549	-0.546367	0.696126	0.331823	0.0170209		-0.269959	0.479612	0.0555544	0.71566
DSCAML1	-0.749171	0.254451	-0.350672	0.217713	-0.200717	0.151607	-0.196716	0.435492	-0.568893	0.218409	-0.860523	0.135359	-0.345088	0.206388	0.160669	0.758885		-0.518016	0.101833	0.0475011	0.760217
DSG1	0.0668915	0.704043	0.219409	0.899907	-0.154872	0.597312	0.404266	0.118841	0.283466	0.355967	-0.0619337	0.696126	0.107051	0.535064	-0.389208	0.215833		0.588962	0.0137341	-0.180572	0.391712
DSG4	-0.312257	0.148879	-0.3517	0.227249	-0.393018	0.124907	-0.0417101	0.979931	-0.312257	0.411924	-0.4551	0.0565428	-0.379162	0.301219	-0.0467735	0.54585		-0.181485	0.839933	-0.0117615	0.882599
DSTYK	1.09905	0.0946384	0.695947	0.0592033	0.0907687	0.40646	0.378988	0.113009	1.10577	0.0455003	0.857238	0.112922	0.532523	0.323214	0.496853	0.0904265		-0.0978734	0.571706	-0.00260454	0.58818
DTNB	0.0637974	0.879228	-0.223071	0.113009	0.0838585	0.820889	0.206683	0.435492	-0.0229631	0.572684	-0.0843681	0.448369	0.143207	0.421348	0.0642679	0.2015		-0.0277743	0.983886	0.13071	0.464283
DTWD2	-0.0199652	0.543327	0.226214	0.668908	0.122142	0.497008	-0.0514139	0.51308	0.19591	0.837472	0.0870637	0.945052	-0.190797	0.421348	-0.541113	0.0233635		0.359756	0.385115	-0.642234	0.115969
DTX1	-0.452558	0.110612	-0.224836	0.378615	-0.348634	0.0415885	-0.238166	0.19084	-0.361918	0.182422	-0.400574	0.0365622	-0.502517	0.0565428	0.0797348	0.928992		-0.0333589	0.385115	-0.220478	0.366813
DTX2	-0.151502	0.361935	-0.19641	0.247205	0.0909554	0.880027	-0.0676545	0.91985	-0.151502	0.441756	-0.0911929	0.505257	0.00962992	0.800491	0.486597	0.0560065		-0.20267	0.3634	0.00457704	0.58818
DTX3L	0.013837	0.494125	-0.0186963	0.880027	-0.0186963	0.579972	-0.0186963	0.392388	0.195925	0.411924	-0.00242966	0.662472	0.146255	0.34623	0.646716	0.0199734		-0.192769	0.129812	0.141848	0.686473
DUS1L	1.08878	0.0185135	0.654447	0.0968584	0.717894	0.0095686	0.535172	0.199512	0.505097	0.0455003	0.955838	0.00543866	0.90653	0.0203215	0.286521	0.151084		0.49683	0.0550096	0.299611	0.561338
DUS2L	0.546237	0.148879	0.165375	0.257631	0.195333	0.107405	0.0926527	0.339114	0.522978	0.111893	0.253295	0.112922	0.406939	0.0935248	0.73159	0.0122426		0.325026	0.0181201	0.165054	0.464283
DUS3L	0.621417	0.403318	0.340088	0.339114	0.0652444	0.687322	0.0652444	0.743649	0.340088	0.355967	0.588954	0.323214	0.0376667	0.662472	0.610022	0.0210524		-0.200226	0.442772	-0.166424	0.770234
DUSP18	0.654528	0.17146	0.413793	0.144556	-0.294247	0.939843	0.153608	0.279387	0.654528	0.0905873	0.224445	0.476348	-0.0703194	0.565734	0.0327274	0.572493		0.00575656	0.385115	-0.298053	0.58818
DUSP22	-0.108212	0.704043	0.101378	0.450446	-0.179775	0.217713	-0.137914	0.979931	-0.205275	0.644412	-0.264324	0.190362	-0.267974	0.505257	-0.171485	0.11541		0.125134	0.983886	-0.178494	0.201754
DUX1	0.125327	0.819708	-0.119879	0.724703	0.125327	0.979931	0.116475	0.899907	-0.0169055	0.959101	-0.0101791	0.872238	0.0452308	0.981671	0.405904	0.238687		0.0292703	0.613596	-0.169652	0.629518
DUX2	0.253211	0.704043	NaN	0.811238	NaN	0.292039	NaN	0.877187	NaN	0.930987	NaN	0.481664	-0.0387876	0.565734	NaN	0.0536571		-0.108112	0.99001	-0.228384	0.959836
DUX3	-0.797437	0.224145	-0.538622	0.30236	-0.538622	0.144556	-0.419814	0.392388	-0.451808	0.218409	-0.706185	0.147798	-0.759755	0.206388	0.574665	0.00869316		-0.0204577	0.627854	-0.378863	0.326484
DUX4	-0.0254246	1	-0.068499	0.860223	-0.181639	0.351976	0.181639	0.668908	-0.00143851	0.837472	-0.179335	0.395307	-0.00341396	0.800491	0.111038	0.69938		-0.043528	0.531226	-0.0950486	0.488666
DUX5	-0.403945	0.403318	-0.541684	0.0592033	-0.352714	0.199512	0.0249388	0.743649	-0.423445	0.199825	-0.625014	0.0508461	-0.267624	0.34623	0.0528501	0.774003		0.251706	0.701156	-0.169768	0.976438
DUX6	-0.797437	0.224145	-0.538622	0.30236	-0.538622	0.144556	-0.419814	0.392388	-0.451808	0.218409	-0.706185	0.147798	-0.759755	0.206388	0.574665	0.00869316		-0.0204577	0.627854	-0.378863	0.326484
DUX4L2	-0.797437	0.224145	-0.538622	0.30236	-0.538622	0.144556	-0.419814	0.392388	-0.451808	0.218409	-0.706185	0.147798	-0.759755	0.206388	0.574665	0.00869316		-0.0204577	0.627854	-0.378863	0.326484
DUX4L3	-0.797437	0.224145	-0.538622	0.30236	-0.538622	0.144556	-0.419814	0.392388	-0.451808	0.218409	-0.706185	0.147798	-0.759755	0.206388	0.574665	0.00869316		-0.0204577	0.627854	-0.378863	0.326484
DUX4L4	-0.626244	0.0121715	-0.509091	0.0415885	-0.600115	0.0220693	-0.50244	0.174334	-0.614192	0.0210163	-0.620218	0.00824201	-0.660192	0.0122746	0.267222	0.54585		-0.126718	0.80849	-0.260285	0.513722
DUX4L5	-0.797437	0.224145	-0.538622	0.30236	-0.538622	0.144556	-0.419814	0.392388	-0.451808	0.218409	-0.706185	0.147798	-0.759755	0.206388	0.574665	0.00869316		-0.0204577	0.627854	-0.378863	0.326484
DUX4L6	-0.797437	0.224145	-0.538622	0.30236	-0.538622	0.144556	-0.419814	0.392388	-0.451808	0.218409	-0.706185	0.147798	-0.759755	0.206388	0.574665	0.00869316		-0.0204577	0.627854	-0.378863	0.326484
DUX4L7	-0.626244	0.0121715	-0.509091	0.0415885	-0.600115	0.0220693	-0.50244	0.174334	-0.614192	0.0210163	-0.620218	0.00824201	-0.660192	0.0122746	0.267222	0.54585		-0.126718	0.80849	-0.260285	0.513722
DUX4L9	-0.797437	0.224145	-0.538622	0.30236	-0.538622	0.144556	-0.419814	0.392388	-0.451808	0.218409	-0.706185	0.147798	-0.759755	0.206388	0.574665	0.00869316		-0.0204577	0.627854	-0.378863	0.326484
DUX7	0.125327	0.819708	-0.119879	0.724703	0.125327	0.979931	0.116475	0.899907	-0.0169055	0.959101	-0.0101791	0.872238	0.0452308	0.981671	0.405904	0.238687		0.0292703	0.613596	-0.169652	0.629518
DUX8	0.253211	0.704043	NaN	0.811238	NaN	0.292039	NaN	0.877187	NaN	0.930987	NaN	0.481664	-0.0387876	0.565734	NaN	0.0536571		-0.108112	0.99001	-0.228384	0.959836
DUXA	-0.552585	0.0946384	-0.606561	0.0497453	-0.451637	0.124907	-0.128394	0.546018	-0.606561	0.151032	-0.634804	0.0290716	-0.351651	0.161093	0.395452	0.507075		-0.336208	0.656787	0.728587	0.0540618
DYNC1H1	-0.972337	0.0185135	-0.847097	0.00889152	-0.605881	0.00610709	-0.302683	0.268358	-0.946775	0.0402395	-0.947059	0.00101889	-0.738943	0.0229413	-0.521672	0.289391		-0.486152	0.140361	0.195005	0.676845
DYNLL1	1.56547	0.0482322	0.923312	0.00889152	0.574632	0.102023	0.674463	0.0740899	1.41645	0.011977	1.31576	0.0326332	0.695414	0.0290716	-0.919686	0.00112364		0.91245	0.0631397	-0.289026	0.624864
DYNLT3	0.085393	0.648503	-0.693001	0.0180476	-0.363198	0.579972	0.221845	0.782	-0.600261	0.151032	-0.717913	0.0695342	-0.0706761	0.696126	-0.35359	0.0831387		0.0280387	0.871634	-0.0483402	0.91897
DYRK1B	0.659821	0.148879	0.623458	0.0919048	0.512217	0.0305109	0.0462008	0.801383	0.354973	0.151032	0.890893	0.0258497	0.430092	0.135359	0.506316	0.0535093		0.611948	0.119889	-0.166199	0.570219
E2F1	0.168627	0.761208	0.158656	0.546018	0.00338141	0.632679	-0.00928031	0.420829	0.168627	0.797634	0.137904	0.981671	-0.0173203	0.505257	-0.151764	0.357135		0.0633031	0.342467	0.135947	0.460286
E2F3	0.0471972	0.594853	-0.476403	0.124907	-0.164238	0.562871	-0.356922	0.247205	-0.667789	0.123936	-0.307445	0.241331	-0.503024	0.280244	0.43799	0.181321		0.333121	0.518064	0.372929	0.0825632
E4F1	-0.130838	0.287495	-0.537021	0.0871568	-0.0109771	0.705924	0.454377	0.314305	0.00406063	0.644412	-0.0865157	0.370264	0.204392	0.476348	-0.393412	0.422542		-0.474191	0.157405	-0.284504	0.413851
EAF2	-0.261159	0.494125	-0.0673784	0.959874	-0.497957	0.0035221	0.0688235	0.687322	0.015589	0.877731	-0.375614	0.0768963	-0.367901	0.0935248	-0.20094	0.944743		0.671186	0.0976757	-0.0143579	0.513722
EBAG9	0.423876	0.0482322	0.480639	0.00889152	0.308843	0.290721	0.307292	0.314305	0.331111	0.0355039	0.487038	0.0365622	0.263761	0.206388	0.978772	0.00269849		0.19992	0.0722384	0.362351	0.681653
EBF1	-0.00675269	0.879228	0.0410351	0.420829	0.434217	0.124907	-0.460715	0.290721	-0.425251	0.918309	0.578392	0.161093	-0.049054	0.908549	-0.266042	0.743858		-0.390949	0.293584	-0.183301	0.785331
EBF2	-0.18592	0.32332	-0.00308321	0.597312	-0.18592	0.279387	-0.18592	0.365144	-0.179267	0.305061	-0.0945014	0.323214	-0.233413	0.241331	-0.0535419	0.54585		0.112797	0.903543	-0.198293	0.21359
EBNA1BP2	-0.690796	0.196512	-0.560607	0.131211	0.122789	0.762752	0.433701	0.546018	-0.361208	0.472789	-0.546087	0.223371	0.245321	0.730389	-1.01271	0.0286531		-0.134699	0.983886	-0.654724	0.370308
EBP	0.0613024	0.93944	0.248879	0.597312	-0.0549055	0.820889	0.0169008	0.529419	0.0885747	1	0.146662	0.800491	-0.10885	0.696126	0.282141	0.102313		0.256775	0.951683	0.253471	0.216017
ECD	0.314215	0.648503	-0.24296	0.546018	0.466789	0.979931	0.222075	0.979931	-0.0894122	0.758316	0.0612579	0.730389	0.344432	0.872238	-0.208636	0.7141		-0.223829	0.903543	0.175402	0.488666
ECD1	-0.196031	0.361935	-0.139135	0.247205	0.0257705	0.899907	-0.156066	0.378615	-0.156066	0.218409	-0.0992075	0.476348	-0.166764	0.505257	-0.0878616	0.758885		-0.119206	0.531226	0.131283	0.634187
ECE1	-0.128738	0.761208	-0.202647	0.65069	-0.275775	0.268358	0.245094	0.392388	0.19453	0.877731	-0.357544	0.395307	0.0757513	0.872238	0.156657	0.215833		0.042012	0.731324	0.456995	0.131994
ECEL1	1.04402	0.0333981	0.444529	0.166491	0.489868	0.166491	0.24715	0.30236	0.455282	0.123936	0.632737	0.0935248	0.473671	0.161093	0.219123	0.7141		-0.238308	0.871634	-0.310402	0.119045
ECH1	0.273591	0.648503	0.48461	0.450446	0.128446	0.546018	-0.83699	0.124907	-0.597485	0.681618	0.453187	0.34623	-0.777352	0.629486	-0.560602	0.0179595		0.105076	0.479612	-0.169849	0.691307
ECHS1	0.566957	0.224145	0.145221	0.351976	0.00573943	0.546018	0.00573943	0.632679	0.194629	0.355967	0.23891	0.370264	0.206181	0.421348	-0.690286	0.0731062		-0.126529	0.407606	-0.0297481	0.976438
ECI2	0.0727231	0.761208	0.233811	0.546018	-0.257465	0.174334	0.266951	0.257631	0.26784	0.259233	-0.0515684	0.629486	0.0018869	0.872238	0.386079	0.140127		-0.0559089	0.935608	-0.540487	0.304344
EDA	1.69662	0.0150506	1.01932	0.0168578	1.05152	0.0095686	0.0994101	0.668908	1.01932	0.0648699	1.52259	0.00192563	0.863717	0.112922	0.80078	0.00421606		-0.598463	0.241407	-0.326705	0.740306
EDAR	-0.602285	0.0402387	-0.704911	0.00825757	-0.467217	0.158918	-0.316181	0.365144	-0.806713	0.0183255	-0.52694	0.0122746	-0.616702	0.161093	0.0493452	0.819853		0.420636	0.777353	0.0491248	0.856766
EDF1	-0.431907	0.761208	-0.402124	0.705924	-0.258911	1	-0.431907	0.257631	-0.438436	0.441756	-0.356089	0.800491	-0.391281	0.476348	-0.238631	0.280471		-0.402124	0.761914	0.119904	0.417611
EDN1	0.376274	0.594853	0.0860187	0.959874	0.258346	1	0.572861	0.279387	0.203946	0.441756	0.0815329	0.945052	0.517246	0.565734	0.218828	0.254841		0.0375467	0.656787	0.101638	0.887782
EED	0.82354	0.110612	0.425712	0.632679	0.521626	0.166491	0.259425	0.314305	0.625911	0.329878	0.857307	0.34623	0.558513	0.161093	1.24053	0.000909915		-0.326842	0.558051	-0.0796297	0.648281
EEF1A1	-0.186132	0.254451	-0.37057	0.743649	-0.653386	0.546018	-0.103439	0.290721	-0.37057	0.329878	-0.445833	0.730389	-0.623526	0.836194	0.24304	0.27174		0.538937	0.442772	-0.110721	0.40269
EEF1D	0.288825	0.594853	0.201581	0.268358	0.16082	0.268358	-0.100551	0.668908	0.199337	0.681618	0.494414	0.175272	0.0301343	0.696126	-0.38485	0.0129453		-0.536811	0.0306818	0.161869	0.710765
EEF1D1	-0.514245	0.361935	-0.332621	0.199512	-0.0205755	0.91985	-0.0283196	1	-0.45372	0.355967	-0.19043	0.448369	-0.234891	0.872238	0.0935331	0.422542		-0.510006	0.585517	-0.0965748	0.265929
EEF2	0.668686	0.403318	-0.170719	0.840506	0.206071	0.91985	0.857016	0.0268491	0.459125	0.218409	0.102043	0.945052	0.602424	0.147798	-1.1214	0.0349434		0.517386	0.0897679	-0.485179	0.271611
EFCAB1	-0.48103	0.93944	0.19713	0.860223	0.589756	0.668908	-0.110603	0.632679	-0.260845	0.758316	0.399262	0.696126	0.338142	0.981671	1.07961	0.00773331		0.345623	0.479612	0.335131	0.26876
EFCAB11	-0.0257589	0.761208	0.0269908	0.860223	-0.111809	0.724703	0.121436	0.939843	0.121436	0.837472	-0.14795	0.836194	0.0237483	0.800491	-0.907565	0.0129453		0.0994054	0.887566	-0.494801	0.0726419
EFCAB2	0.460555	0.0402387	0.428779	0.0220693	0.428779	0.0127593	0.139115	0.687322	0.255271	0.100792	0.463389	0.00408232	0.386844	0.0768963	0.223795	0.11541		-0.258781	0.233388	0.1374	0.67205
EFCAB3	0.312188	0.879228	-0.0286684	0.705924	0.187181	0.65069	0.0286684	0.880027	0.312188	0.797634	0.345038	0.565734	0.392207	0.800491	0.430411	0.208577		0.472225	0.746569	0.0575454	0.820863
EFCAB4B	-0.692721	0.648503	-0.21621	0.840506	0.106096	0.614884	0.0944713	0.979931	-0.127757	0.959101	-0.221147	0.836194	0.120985	0.7652	0.561499	0.134882		-0.666912	0.106131	0.179993	0.535103
EFEMP1	0.728242	0.196512	0.673345	0.137759	0.717136	0.174334	0.266259	0.959874	0.728242	0.38332	0.712872	0.0456382	0.516923	0.323214	0.101536	0.881931		0.535948	0.385115	-0.478688	0.363338
EFEMP2	0.43356	0.361935	0.475043	0.257631	0.595689	0.0968584	-0.412212	0.632679	0.341432	0.758316	0.537035	0.0695342	0.35768	0.421348	0.395422	0.0731062		-0.263942	0.919559	0.209784	0.421392
EFHA1	-0.088829	0.93944	-0.162305	0.801383	0.222497	0.365144	0.202253	0.724703	-0.088829	1	-0.0342924	0.662472	0.183524	0.448369	0.160449	0.67028		0.181534	0.824176	-0.321534	0.26876
EFHA2	-0.0372091	0.543327	0.101501	0.351976	-0.22353	0.182448	0.21101	0.217713	0.0298071	0.238204	-0.10854	0.800491	-0.195843	0.981671	0.431872	0.040403		0.12215	0.342467	-0.138109	0.286178
EFHB	-0.695776	0.761208	-0.513373	0.762752	-0.484707	0.782	-0.483294	0.939843	-0.513373	0.918309	-0.604574	0.696126	-0.335841	0.945052	0.923219	0.00773331		-0.483294	0.777353	-0.0302557	0.377361
EFHB1	0.0313466	1	0.335796	0.481208	-0.0588482	0.979931	-0.133649	0.979931	0.226086	0.608077	0.120905	0.696126	-0.0419186	0.981671	0.318813	0.0699908		-0.272998	0.322322	-0.0914406	0.342924
EFHC1	-0.00708863	1	0.524799	0.392388	-0.707547	0.247205	-0.440798	0.351976	0.196715	0.959101	-0.0669279	0.800491	-0.571882	0.206388	-0.694817	0.0245995		0.280548	0.385115	-0.00541805	0.492796
EFHD1	0.188561	0.761208	0.236279	0.801383	0.20928	0.820889	0.149475	0.614884	0.188561	1	0.21242	0.696126	0.198921	1	-0.1815	0.69938		0.144472	0.396264	0.267932	0.820863
EFNA2	0.129447	1	0.129447	0.782	0.397268	0.801383	0.0314387	0.724703	-0.201515	1	0.291324	0.696126	0.14002	1	-0.404003	0.0423766		-0.357746	0.492254	-0.169048	0.597257
EFNA3	-0.640265	0.196512	-0.485681	0.40646	-0.781307	0.00825757	-0.51416	0.257631	-0.640265	0.238204	-0.89193	0.0408872	-0.805499	0.0158543	0.204526	0.627554		-0.494298	0.210472	0.192753	0.629518
EFNB2	0.481728	0.0185135	0.399529	0.0324974	0.40916	0.0110621	0.315	0.113009	0.470943	0.0138343	0.481919	0.00408232	0.575786	0.0139635	0.716897	0.000734402		0.22359	0.157405	0.371235	0.230991
EFTUD2	-0.963165	0.0226545	-0.676803	0.025165	-0.636708	0.144556	-0.405503	0.30236	-0.681537	0.0355039	-1.04872	0.0258497	-0.578871	0.112922	-0.476678	0.389002		0.191781	0.518064	-0.11227	0.192635
EGFEM1P	-0.0199652	0.543327	0.226214	0.668908	0.122142	0.497008	-0.0514139	0.51308	0.19591	0.837472	0.0870637	0.945052	-0.190797	0.421348	-0.541113	0.0233635		0.359756	0.385115	-0.642234	0.115969
EGFL6	0.161746	0.879228	0.224146	0.959874	0.906786	0.40646	-1.12153	0.0968584	-0.954763	0.305061	0.587751	0.597223	-0.390277	0.696126	0.577646	0.0444312		-0.253645	1	0.641172	0.274483
EGFL7	0.129546	0.32332	0.060198	0.378615	0.260796	0.392388	0.060198	0.632679	0.060198	0.411924	0.250144	0.260285	0.228933	0.448369	-0.231254	0.434087		0.0385291	0.761914	-0.0791861	0.91897
EGFR1	0.620316	0.819708	0.620759	0.279387	0.51103	0.979931	0.298075	0.546018	0.726322	0.758316	0.697567	0.597223	0.454137	0.730389	-0.0977249	0.976303		-0.162113	0.293584	-0.32754	0.274483
EGLN1	0.953987	0.128643	0.564359	0.0286296	0.313608	0.705924	0.405236	0.497008	0.753297	0.111893	0.455874	0.135359	0.391809	0.565734	-0.114742	0.728928		-0.154479	0.967778	0.154419	0.861922
EGLN2	0.716835	0.543327	-0.098578	0.959874	0.460973	0.0626701	0.532208	0.268358	0.716835	0.504985	0.549528	0.241331	0.868225	0.0935248	-0.180873	0.819853		1.01733	0.00972855	-0.468263	0.144196
EGR1	0.559411	0.403318	0.143523	0.290721	0.158772	0.435492	0.0748363	0.614884	0.378752	0.305061	0.27374	0.34623	0.304735	0.421348	0.156331	0.208577		0.301764	0.110571	0.637782	0.00481802
EGR2	-0.566452	0.93944	0.40589	0.217713	0.274946	0.880027	-0.512327	0.290721	-0.275551	0.918309	0.357252	0.448369	-0.553375	0.505257	-0.438229	0.0366887		0.279266	0.79288	0.0346869	0.950283
EGR3	-0.543379	0.224145	-0.298747	0.0368045	0.0157061	0.959874	-0.148515	0.465686	-0.377176	0.0812307	-0.193636	0.260285	-0.0932577	0.730389	-0.246897	0.00921191		0.0140307	0.430862	-0.0139457	0.841338
EHBP1	0.302782	0.543327	0.394825	0.19084	0.295491	0.465686	0.130862	0.939843	0.302782	0.411924	0.358796	0.175272	0.223428	0.662472	-0.49668	0.151084		0.0793465	0.419139	-0.0384624	0.856766
EHHADH	-0.0199652	0.543327	0.226214	0.668908	0.122142	0.497008	-0.0514139	0.51308	0.19591	0.837472	0.0870637	0.945052	-0.190797	0.421348	-0.541113	0.0233635		0.359756	0.385115	-0.642234	0.115969
EHHADH1	0.273657	0.879228	-0.0871672	0.65069	-0.0231376	0.724703	0.123778	0.30236	0.215249	0.797634	-0.0823369	0.597223	0.0611384	0.662472	-0.217248	0.181321		-0.163611	0.544557	-0.26871	0.610991
EHMT1	-0.716556	0.0185135	-0.768309	0.00233576	-0.512441	0.182448	-0.48685	0.247205	-0.716556	0.00561888	-0.848607	0.0107693	-0.520363	0.112922	-0.0816879	0.422542		-0.221233	0.241407	-0.396887	0.100152
EHMT2	0.448295	0.361935	-0.000717679	0.820889	0.25299	0.268358	0.368266	0.166491	0.448295	0.441756	0.251336	0.448369	0.484424	0.112922	0.326965	0.457717		0.290429	0.967778	-0.0648429	0.997382
EID2	0.726456	0.17146	0.255643	0.481208	0.162504	0.450446	-0.0102696	0.65069	0.437141	0.538301	0.276745	0.34623	0.380079	0.505257	-0.228076	0.789208		0.370314	0.266618	-0.500906	0.0897678
EIF2AK1	0.66469	0.0333981	0.0291263	0.290721	0.20943	0.182448	0.0147382	0.562871	0.161061	0.329878	0.299532	0.135359	0.214264	0.223371	0.124241	0.789208		-0.501032	0.0137341	0.01072	0.526497
EIF2AK2	-0.5413	0.196512	-0.269408	0.339114	-0.276339	0.19084	-0.240914	0.420829	-0.492107	0.259233	-0.471749	0.161093	-0.4405	0.147798	0.386496	0.0258917		-0.18116	0.46715	0.199125	0.223414
EIF2AK3	0.854989	0.000355941	0.456171	0.0157373	0.496221	5.69951e-05	0.495026	0.00275768	0.805908	0.00123458	0.710179	0.000124734	0.830448	0.000103354	0.33838	0.0245995		0.0738879	0.599482	0.137787	0.730414
EIF2B1	0.0456334	0.403318	0.116533	0.860223	-0.0639673	0.314305	0.0755018	0.529419	0.116533	0.681618	0.0427678	0.597223	-0.405056	0.323214	-0.264422	0.317287		0.139807	0.407606	-0.528841	0.0237548
EIF2B2	-0.92984	0.00623701	-0.754143	0.00610709	-0.640507	0.0919048	-0.640542	0.151607	-0.867641	0.0047947	-0.788984	0.00471653	-0.760478	0.0508461	0.049897	0.976303		-0.196171	0.627854	-0.256782	0.147836
EIF2B3	-1.39436	0.0150506	-1.07512	0.0558972	-1.17941	0.0127593	-0.215357	0.614884	-1.11248	0.151032	-1.51554	0.00824201	-0.995557	0.0365622	-0.871094	0.0233635		0.140159	0.887566	-0.567193	0.194886
EIF2B4	-0.743012	0.224145	-0.246533	0.392388	-0.69898	0.0441716	-0.204425	0.614884	-0.520788	0.38332	-0.785851	0.10286	-0.619445	0.112922	-0.322823	0.140127		0.576656	0.0276956	0.0294176	0.825971
EIF2B5	-0.492601	0.447412	-0.355671	0.174334	-0.30421	0.435492	-0.00742599	0.687322	-0.492601	0.281515	-0.707555	0.280244	-0.462315	0.421348	0.0882011	0.507075		0.526406	0.151558	-0.346671	0.236143
EIF2C2	0.260372	0.543327	0.447138	0.30236	0.400438	0.351976	0.535834	0.0826087	1.09772	0.123936	0.623118	0.260285	0.907365	0.123744	0.119079	0.743858		0.717007	0.225561	-0.179783	0.548143
EIF2C1	-0.465875	0.254451	-0.455952	0.0415885	-0.0835783	0.562871	-0.0739547	0.378615	-0.305436	0.0905873	-0.398295	0.123744	-0.303272	0.370264	0.567713	0.289391		-0.0104656	0.627854	-0.0957106	0.417611
EIF2C4	-0.173371	0.224145	-0.158617	0.268358	-0.0883951	0.801383	-0.205784	0.19084	-0.198684	0.100792	-0.124619	0.395307	-0.143585	0.370264	0.243104	0.27174		-0.350167	0.0550096	-0.0436371	0.841338
EIF2D	0.0370492	0.447412	0.221817	0.124907	0.138977	0.247205	-0.464103	0.0968584	-0.04893	0.918309	0.320899	0.0848817	-0.099434	0.7652	0.213333	0.445813		0.219361	0.407606	0.346256	0.263119
EIF2S2	-1.4659	0.0482322	-0.749048	0.199512	-0.963967	0.0468888	-0.555543	0.365144	-1.06446	0.151032	-1.13742	0.0408872	-0.940958	0.0565428	-0.95846	0.774003		0.388842	0.80849	-0.665248	0.289154
EIF3E	-0.338442	0.32332	0.243614	0.880027	-0.449552	0.0527463	-0.155783	0.124907	0.11811	0.441756	-0.144031	0.260285	-0.610264	0.0290716	-0.284213	0.559094		0.322249	0.430862	-0.65782	0.0326495
EIF3F	-1.41905	0.00304681	-1.16327	0.000196831	-0.928121	0.00447474	-0.420342	0.144556	-1.20223	0.00175877	-1.39664	0.000216631	-0.854978	0.0107693	-0.703158	0.00820068		-0.407482	0.342467	-0.110766	0.468299
EIF3G	-0.372469	0.148879	-0.66513	0.00484077	-0.133633	0.420829	-0.133633	0.724703	-0.506856	0.123936	-0.569369	0.0203215	-0.22696	0.696126	0.0435432	0.774003		-0.290079	0.322322	-0.00315126	0.846475
EIF3H	-0.646398	0.00623701	-0.646398	0.000471143	-0.205792	0.0701078	-0.138487	0.131211	-0.696164	0.00147536	-0.689615	0.00140626	-0.431269	0.0456382	-0.16676	0.238687		-0.138487	0.79288	0.0943131	0.570219
EIF3I	-0.864836	0.027578	-0.510023	0.0919048	-0.313886	0.378615	-0.624914	0.0324974	-0.753664	0.0312522	-0.660908	0.135359	-0.670364	0.0848817	-0.115309	0.357135		-0.411402	0.140361	0.182885	0.740306
EIF3J	0.219123	0.648503	0.251877	0.378615	-0.0438261	0.801383	0.159387	0.562871	0.372981	0.411924	0.159504	0.730389	0.0929775	0.872238	0.210089	0.0763341		-0.0800177	0.585517	0.406779	0.681653
EIF4A1	-1.52887	0.0402387	-0.67335	0.102023	-1.43705	0.00117413	-0.220766	0.705924	-0.757919	0.199825	-1.79099	0.00352649	-1.15979	0.0229413	0.372435	0.326965		0.0955802	0.518064	-0.102391	0.574685
EIF4A3	-0.761332	0.361935	-0.115115	0.820889	-0.721224	0.199512	-0.330763	0.939843	-0.603506	0.918309	-0.539006	0.323214	-0.682419	0.448369	-0.933035	0.0109378		0.450643	0.656787	-0.232314	0.696153
EIF4B	-0.254519	0.361935	0.26092	0.939843	-0.0743387	0.314305	0.32732	0.687322	0.331119	0.918309	0.151113	0.629486	0.0952261	0.730389	-0.124488	0.215833		-0.0529391	0.855755	-0.0246481	0.805585
EIF4E	-1.52612	0.00183993	-0.900488	0.00413396	-0.953778	0.00214776	-0.501732	0.279387	-1.44203	0.0312522	-1.3515	0.000369522	-0.983208	0.00824201	0.0587358	0.434087		-0.541953	0.119889	0.321405	0.63887
EIF4G1	-0.635724	0.027578	-0.416368	0.107405	-0.649305	0.0391344	-0.372343	0.529419	-0.417618	0.16617	-0.836405	0.0203215	-0.445439	0.0508461	0.0952368	0.866328		0.0862173	0.627854	0.113173	0.997382
EIF5A	-1.56838	0.0121715	-1.27513	0.00659125	-1.48038	0.00253871	-0.239544	0.840506	-1.15118	0.0455003	-1.94853	0.00192563	-1.3388	0.0408872	-0.772054	0.0179595		0.338348	0.342467	-0.632275	0.064663
EIF5AL1	-1.58941	0.0121715	-1.54295	0.0102913	-1.6113	0.00447474	-0.65382	0.743649	-1.50207	0.0402395	-1.83823	0.00261615	-1.54574	0.0508461	-0.524675	0.0221818		0.382539	0.284399	-0.635766	0.102892
EIF5B	-0.0804268	0.761208	-0.0397783	0.0826087	0.00172554	0.562871	0.00172554	0.579972	-0.0534204	0.218409	-0.184054	0.175272	-0.0103945	0.597223	-0.046605	0.913269		-0.161247	0.0823838	0.237786	0.241375
EIF6	-0.161353	0.704043	-0.704457	0.687322	0.695479	0.378615	0.524083	0.465686	-0.412608	0.837472	-0.0754089	0.662472	0.523948	0.280244	-0.384244	0.162682		-0.471478	0.701156	-0.452323	0.0524444
ELAC1	0.615383	0.00623701	0.420298	0.00710965	0.41544	0.00324816	0.248467	0.465686	0.486311	0.0183255	0.734257	0.00119819	0.422087	0.0139635	0.510772	0.0115739		-0.00204517	0.442772	-0.171041	0.59271
ELAC2	-0.557615	0.287495	-0.553781	0.0740899	-0.21769	0.208469	-0.0910322	0.450446	-0.39991	0.100792	-0.707798	0.0508461	-0.254329	0.241331	-0.885676	0.00507684		-0.348864	0.352836	-0.0756957	0.535103
ELAVL1	0.670396	0.819708	-0.327539	0.450446	0.407618	0.420829	0.223381	0.668908	-0.131125	0.538301	0.176523	1	0.500124	0.7652	0.141342	0.684772		-0.183838	0.731324	0.0269691	0.370308
ELAVL2	1.61839	0.00783543	1.19105	0.00139938	0.151982	0.40646	0.245546	0.102023	1.65912	0.00346591	1.26156	0.0158543	0.600191	0.147798	0.94811	0.00252816		0.324368	0.0788808	-0.249447	0.496944
ELF1	-0.790596	0.148879	-0.318009	0.166491	0.0434735	0.546018	-0.318009	0.0497453	-0.790596	0.0726741	-0.44216	0.301219	-0.476626	0.0935248	0.416218	0.0161257		-0.242828	0.777353	0.515189	0.0849107
ELF5	0.242772	0.494125	-0.110313	0.351976	0.256965	0.0871568	0.313559	0.182448	0.187766	0.837472	0.121106	0.662472	0.519771	0.0695342	-0.273674	0.7141		0.0885128	0.642253	0.282289	0.456308
ELL	-0.198658	0.361935	-0.0433324	0.435492	0.245038	0.820889	-0.252347	0.118841	-0.198658	0.182422	0.175963	0.908549	0.0028937	0.448369	-0.991392	0.010333		-0.451917	0.189229	-0.421658	0.104285
ELMO2	0.470067	0.0150506	0.205865	0.30236	0.420096	0.0441716	0.336395	0.0345937	0.242556	0.0402395	0.334124	0.0768963	0.551263	0.0158543	-0.0494682	0.819853		-0.00174893	0.919559	0.049217	0.945057
ELMO3	0.380594	0.0805688	0.260095	0.351976	-0.127057	0.497008	0.36103	0.199512	0.472791	0.123936	0.232857	0.206388	0.3864	0.223371	0.485548	0.120058		-0.0424135	0.613596	-0.408411	0.0203332
ELMOD1	-0.0199652	0.543327	0.226214	0.668908	0.122142	0.497008	-0.0514139	0.51308	0.19591	0.837472	0.0870637	0.945052	-0.190797	0.421348	-0.541113	0.0233635		0.359756	0.385115	-0.642234	0.115969
ELP3	0.292299	0.361935	0.213226	0.268358	0.213226	0.497008	0.410204	0.326556	0.292299	0.136967	0.398799	0.323214	0.355807	0.280244	0.829946	0.000635461		0.269979	0.887566	0.0816675	0.95551
ELP4	0.439235	0.148879	0.0562034	0.290721	0.185625	0.435492	0.16446	0.51308	0.16446	0.305061	0.301848	0.260285	0.297958	0.421348	0.360358	0.0867208		-0.397263	0.217922	-0.254589	0.986909
EMD	-0.206154	0.819708	0.0113573	0.782	-0.118992	0.880027	-0.304538	0.420829	-0.306555	0.504985	0.0098028	1	-0.265792	0.800491	-0.0410881	0.684772		0.129603	0.233388	-0.37999	0.053248
EME1	-0.530046	0.32332	-0.17179	0.279387	-0.204721	0.820889	-0.243596	0.144556	-0.313051	0.123936	-0.301982	0.565734	-0.300672	0.323214	-0.182368	0.411178		-0.486807	0.0455443	0.474452	0.0449523
EML2	0.982611	0.0402387	0.658531	0.0324974	-0.0820553	0.705924	0.537911	0.166491	0.982611	0.0210163	0.605517	0.123744	0.336829	0.34623	-0.29071	0.507075		0.657578	0.0224679	-0.0539987	0.800509
EMP2	0.617823	0.17146	0.553676	0.290721	0.238042	0.562871	0.432478	0.339114	0.563758	0.100792	0.569801	0.223371	0.461178	0.323214	-0.744097	0.00728996		0.162505	0.585517	-0.434676	0.165092
EMP1	-0.156008	0.287495	-0.562019	0.0740899	-0.0189918	0.724703	-0.18757	0.137759	-0.482046	0.0402395	-0.340279	0.190362	-0.143317	0.260285	0.36203	0.102313		-0.536824	0.196127	0.408198	0.114455
EMR1	0.526662	0.0682475	0.336965	0.182448	0.439115	0.0558972	0.429708	0.158918	0.526662	0.0905873	0.570582	0.0456382	0.501248	0.0326332	-0.0279062	0.9921		0.156951	0.518064	-0.306925	0.359884
EMR2	-0.206264	0.879228	-0.0308592	0.65069	-0.13324	0.529419	-0.160859	0.632679	-0.111346	0.644412	-0.118562	0.908549	-0.183562	0.945052	-0.806531	0.000221406		-0.0645858	0.967778	-0.826186	0.021054
EMR3	-0.24171	0.224145	-0.356569	0.420829	-0.458544	0.227249	-0.639382	0.107405	-0.89753	0.123936	-0.611876	0.161093	-0.831835	0.0768963	-0.317809	0.00921191		-0.217317	0.871634	-0.424716	0.249376
EMX1	0.0485911	0.704043	-0.182188	0.597312	0.296924	0.0220693	-0.100571	0.529419	-0.2092	0.472789	0.198924	0.34623	0.167338	0.34623	0.525818	0.0640867		-0.0732774	0.430862	0.0169776	0.785331
EMX2	-0.0250934	1	-0.113734	0.546018	0.123872	0.743649	0.123872	0.326556	-0.0250934	0.837472	-0.116647	0.836194	0.129935	0.301219	-0.0284759	0.804493		0.0455222	0.79288	-0.635396	0.159179
EN2	0.123339	0.494125	0.0103343	0.782	-0.105466	0.979931	-0.0853779	0.820889	-0.105466	0.959101	0.00893628	0.836194	-0.0176584	0.981671	0.0621052	0.0831387		0.150192	0.203207	-0.121076	0.263119
ENAH	-0.318615	0.128643	-0.318615	0.19084	-0.201091	0.450446	-0.34023	0.124907	-0.346112	0.0726741	-0.291641	0.190362	-0.320267	0.175272	-0.0124102	0.881931		-0.408844	0.25802	0.0260867	0.349646
ENAH1	-0.0110837	0.819708	-0.00656691	0.979931	0.080449	0.174334	-0.080449	0.860223	-0.0110837	0.918309	0.226162	0.448369	0.0648625	0.421348	0.64707	0.120058		0.125581	0.558051	-0.347051	0.421392
ENAM	-0.654033	0.494125	-0.363925	0.144556	-0.187625	0.579972	-0.0464452	0.801383	-0.348876	0.238204	-0.736662	0.323214	-0.335881	0.696126	1.33985	0.00221665		-0.568302	0.0788808	0.118302	0.307444
ENC1	-0.08795	0.447412	0.067636	0.880027	-0.288007	0.339114	-0.20114	0.351976	-0.162611	0.504985	-0.075512	0.476348	-0.269284	0.223371	-0.131112	0.238687		-0.222064	0.903543	-0.470869	0.0736937
ENO1	0.0587751	0.93944	0.475841	0.174334	-0.424756	0.579972	-0.0714924	0.743649	0.31017	0.538301	0.262638	0.629486	-0.31338	0.629486	-0.301858	0.134882		-0.0282954	0.746569	0.142106	0.517963
ENPP2	0.947243	0.287495	1.04503	0.0286296	-0.131876	0.899907	0.658057	0.378615	1.09123	0.0648699	0.996138	0.161093	0.584189	0.476348	-0.0838266	0.819853		-0.0244299	0.887566	-0.12607	0.359884
ENPP3	0.049467	0.287495	0.263044	0.314305	0.344733	0.0740899	0.263044	0.0871568	0.168995	0.0905873	0.510497	0.0768963	0.720571	0.0290716	0.376014	0.10654		0.148765	0.983886	0.00312967	0.861922
ENPP5	0.179474	0.93944	0.179474	0.65069	-0.102573	0.481208	0.218614	0.743649	0.235102	0.644412	-0.0947396	0.800491	-0.236258	0.800491	-0.57186	0.0586001		0.312142	0.225561	-0.540899	0.0182985
ENPP6	-1.15743	0.027578	-0.299904	0.199512	-0.448871	0.199512	-0.689182	0.00181274	-1.04178	0.0210163	-0.684665	0.135359	-0.862894	0.00471653	0.0248626	0.928992		-0.276676	0.531226	0.285577	0.173232
ENSA	-0.0208412	0.447412	0.142631	0.237079	-0.0208412	1	-0.221971	0.840506	-0.13255	0.504985	0.112618	0.395307	-0.12311	0.908549	-0.354548	0.399998		-0.275181	0.558051	0.545372	0.096151
ENTPD2	-0.596201	0.0946384	-0.0827743	0.40646	-0.159836	0.378615	-0.596201	0.0324974	-0.659902	0.0648699	-0.381094	0.323214	-0.646586	0.0695342	-0.246218	0.0904265		0.0770621	0.761914	-0.162585	0.320054
ENTPD3	0.604872	0.32332	0.36487	0.91985	0.585658	0.0146829	-0.0688458	0.801383	0.332604	0.877731	0.57799	0.0848817	0.480204	0.123744	0.342227	0.0942585		0.332604	0.210472	-0.0612981	0.634187
ENTPD5	0.135866	0.494125	0.035678	0.51308	0.101834	0.182448	-0.0733096	0.762752	-0.0376316	0.877731	0.401243	0.206388	0.0534484	0.662472	0.582159	0.0016966		0.362175	0.777353	0.16459	0.745268
EOMES	-0.510133	0.0482322	-0.254184	0.107405	-0.510133	0.00253871	0.0247841	0.579972	-0.131802	0.16617	-0.502094	0.00352649	-0.535826	0.0408872	-0.976151	0.00307099		-0.0861126	1	-0.223142	0.556922
EP300	-0.247877	0.196512	0.0131672	0.450446	-0.164921	0.208469	-0.653717	0.102023	-0.247877	0.136967	-0.539504	0.206388	-0.586111	0.062761	-0.674753	0.00539727		-0.161656	0.140361	-0.142323	0.60182
EPAS1	0.489904	0.648503	-0.137623	0.497008	0.243781	0.137759	0.243781	0.268358	0.36979	0.797634	0.234218	0.662472	0.681392	0.135359	0.195689	0.289391		-0.171697	0.951683	-0.165401	0.825971
EPB41	-0.418987	0.254451	-0.310134	0.144556	-0.239472	0.208469	-0.219583	0.435492	-0.418987	0.151032	-0.431455	0.112922	-0.333706	0.260285	-0.519288	0.0385078		-0.165111	0.430862	0.0943937	0.820863
EPB41L1	0.724928	0.196512	0.136802	0.562871	0.148735	0.724703	0.281767	0.0206497	0.411841	0.111893	0.280288	0.629486	0.503347	0.135359	0.404548	0.0258917		0.252881	0.241407	0.502595	0.0214227
EPC1	0.0401223	0.879228	0.0950884	0.51308	0.245668	0.199512	-0.142614	0.687322	-0.0915585	0.959101	0.261352	0.323214	0.297144	0.7652	-0.0984062	0.913269		0.476702	0.233388	0.0955449	0.882599
EPCAM	1.15037	0.128643	0.238891	0.30236	-0.189015	0.762752	1.22418	0.00710965	1.13808	0.0240449	0.0299647	0.696126	1.06389	0.190362	0.745216	0.040403		0.198384	0.871634	-0.141989	0.480462
EPHA4	0.758604	0.0226545	0.0749764	0.465686	0.916652	0.00152637	0.613375	0.0118839	0.598246	0.0274451	0.805898	0.0139635	1.04483	0.00101889	0.282747	0.336832		0.136021	0.293584	-0.191127	0.391712
EPHA5	-0.700385	0.196512	-0.280757	0.30236	-0.190304	0.465686	-0.472796	0.0826087	-0.551951	0.0812307	-0.401679	0.34623	-0.519429	0.175272	0.272145	0.0796774		-0.247417	0.352836	-0.165759	0.610991
EPHA6	-0.394703	0.0946384	-0.35725	0.0592033	-0.370128	0.00825757	-0.0938898	0.91985	-0.367234	0.16617	-0.465248	0.00471653	-0.348331	0.0848817	-0.404796	0.110905		0.0204548	0.716185	0.154686	0.765221
EPHA7	0.852497	0.0575194	0.215282	0.450446	0.215282	0.51308	0.271408	0.257631	0.731867	0.238204	0.0930351	0.260285	0.43233	0.301219	-0.284937	0.208577		-0.0292116	0.731324	0.149856	0.634187
EPHA8	-0.128016	0.361935	-0.0154498	0.840506	-0.366597	0.40646	-0.355108	0.113009	-0.170419	0.281515	-0.24796	0.421348	-0.362209	0.123744	-0.65832	0.00448704		-0.222857	0.110571	-0.234428	0.421392
EPHB1	-0.272974	0.224145	-0.383202	0.0871568	-0.263451	0.314305	0.126727	0.546018	-0.263451	0.504985	-0.398774	0.0508461	-0.193227	0.7652	-0.256634	0.238687		-0.113481	0.642253	-0.114993	0.517963
EPM2A	0.700531	0.287495	0.700531	0.078255	0.558364	0.290721	0.0210372	0.959874	0.489168	0.238204	0.754422	0.0848817	0.402859	0.505257	0.362349	0.7141		0.320428	0.599482	-0.461009	0.0716025
EPRS	-0.348215	0.761208	0.0257047	0.840506	-0.53665	0.450446	-0.269163	0.687322	-0.0730488	0.877731	-0.358535	0.7652	-0.495227	0.565734	-0.162713	0.599737		-0.196114	0.887566	0.254016	0.71566
EPS15	1.06984	0.128643	0.44573	0.217713	0.60621	0.247205	0.410486	0.365144	0.978875	0.151032	1.04591	0.112922	0.812749	0.223371	0.236783	0.263197		0.661001	0.101833	-0.274881	0.765221
EPS15L1	-0.116857	0.594853	-0.234746	0.705924	-0.0894146	0.247205	0.167424	1	-0.0462843	0.797634	-0.353532	0.34623	0.0182581	0.505257	0.651985	0.494479		-0.178108	0.919559	-0.153615	0.785331
EPS8	0.837736	0.128643	0.768839	0.227249	-0.0789068	0.497008	0.741773	0.19084	0.768839	0.0905873	0.515513	0.280244	0.515513	0.241331	0.21775	0.65591		0.0734503	0.627854	0.0770574	0.667269
EPX	-0.10307	0.819708	-0.214744	0.365144	0.205083	0.51308	-0.062084	0.91985	-0.237153	0.472789	0.00546998	0.981671	0.336204	0.730389	-0.469513	0.317287		0.0875681	0.642253	0.297026	0.277376
EPX1	-0.752978	0.0575194	-0.231409	0.078255	-0.27923	0.113009	-0.0209565	0.268358	-0.393891	0.0577704	-0.405251	0.0565428	-0.330093	0.0848817	-0.142724	0.307799		0.0798582	0.746569	0.32562	0.000845481
ERBB1	-0.126638	0.447412	-0.164114	0.113009	-0.102121	0.546018	0.0312965	0.481208	-0.102121	0.608077	-0.243548	0.206388	0.0941274	0.800491	-0.175028	0.27174		-0.144959	0.312546	0.513619	0.00555401
ERBB2IP	-2.14027	0.0226545	-0.504883	0.174334	-1.26929	0.0012822	-0.917485	0.0206497	-1.3391	0.0312522	-1.71489	0.00625915	-1.89518	0.0022467	-0.972977	0.0122426		-0.80436	0.196127	-0.0931384	0.476389
ERBB4	-0.328534	0.494125	-0.183307	0.450446	0.147894	0.91985	-0.158858	0.279387	-0.288	0.305061	-0.142206	0.597223	-0.0244534	0.565734	-0.215964	0.230886		0.142054	0.983886	-0.343257	0.169125
ERCC1	-0.640392	0.148879	-0.204938	0.979931	-0.532979	0.0235731	-0.224628	0.217713	-0.393083	0.472789	-0.650576	0.112922	-0.652324	0.0290716	-0.0176813	0.928992		0.160204	0.454869	0.191342	0.349646
ERCC2	0.0868401	0.819708	0.581017	0.339114	-0.171678	0.860223	-0.132845	0.959874	0.77139	0.644412	0.38843	0.662472	0.0423107	0.872238	-0.646711	0.102313		0.333615	0.642253	-0.665355	0.0315952
ERCC6	0.972149	0.110612	0.548882	0.0826087	0.15595	0.840506	0.283475	0.131211	0.784908	0.0648699	0.496545	0.223371	0.219713	0.323214	0.256393	0.36757		0.103969	0.479612	-0.194333	0.95551
ERCC3	-0.455983	0.704043	0.160495	0.880027	0.16812	0.65069	-0.426107	0.19084	-0.264149	0.572684	0.324017	0.872238	-0.136683	0.565734	-0.881155	0.168727		-0.184647	0.599482	0.136695	0.882599
ERCC6L	-0.0888708	0.361935	0.0286569	0.724703	-0.142595	0.257631	0.152204	0.820889	0.0754643	0.837472	-0.0786884	0.395307	-0.0343345	0.597223	0.241527	0.0831387		-0.186034	0.217922	0.152216	0.29215
ERCC8	0.835418	0.00493836	0.450658	0.00484077	0.559636	0.0012822	0.188799	0.465686	0.450658	0.0274451	0.97499	0.000369522	0.500393	0.0139635	-0.102558	0.774003		0.0550954	0.217922	0.0171194	0.971204
ERF	-0.114783	0.648503	-0.494041	0.237079	-0.444883	0.268358	0.0272216	0.782	-0.221959	0.441756	-0.621536	0.0935248	-0.176898	0.395307	0.203418	0.519838		-0.428822	0.80849	0.490833	0.111472
ERG	0.0449132	0.32332	0.131694	0.339114	0.131694	0.247205	0.146504	0.279387	0.109295	0.151032	0.156096	0.161093	0.13275	0.161093	-0.287846	0.129791		-0.2156	0.46715	-0.0771122	0.882599
ERH	-0.367666	0.0333981	-0.400885	0.0286296	-0.0517187	0.279387	-0.400885	0.0919048	-0.443883	0.0089127	-0.234904	0.0456382	-0.345514	0.0848817	-0.431939	0.129791		-0.393337	0.0788808	0.123392	0.856766
ERH1	-0.20678	0.594853	-0.26927	0.0391344	-0.015984	0.481208	-0.0557155	0.705924	-0.249641	0.16617	-0.152362	0.34623	-0.0033516	0.836194	-0.128165	0.0867208		-0.270389	0.275411	0.109266	0.929396
ERI1	0.206988	0.403318	0.00108846	0.339114	0.101366	0.668908	0.101366	0.529419	0.26382	0.329878	0.181377	0.395307	0.173252	0.448369	0.513249	0.0560065		-0.461678	0.0356777	0.0101261	0.705882
ERLIN2	-0.0199652	0.543327	0.226214	0.668908	0.122142	0.497008	-0.0514139	0.51308	0.19591	0.837472	0.0870637	0.945052	-0.190797	0.421348	-0.541113	0.0233635		0.359756	0.385115	-0.642234	0.115969
ERP29	-0.898413	0.000474433	-0.439458	0.00214776	-0.603927	0.00181274	-0.431891	0.0368045	-0.788617	0.00175877	-0.801938	0.000309886	-0.834999	0.00261615	0.199546	0.307799		0.126928	0.967778	-0.0437268	0.934613
ERP44	-0.588856	0.110612	0.109342	1	-0.177266	0.257631	0.0675491	0.632679	0.163019	0.644412	-0.0958141	0.448369	-0.0349602	0.421348	0.309218	0.27174		-0.352143	0.0477717	0.179872	0.981673
ERP1	-0.192913	0.403318	-0.429692	0.19084	-0.37129	0.497008	0.178376	0.91985	-0.192913	0.329878	-0.499685	0.260285	-0.0841431	0.629486	-0.128667	0.134882		-0.12402	0.716185	0.15923	0.6156
ERVFRD1	-0.384217	0.0121715	-0.499818	0.00447474	-0.296513	0.237079	-0.248613	0.314305	-0.384217	0.0138343	-0.401452	0.0094304	-0.320976	0.280244	-0.315226	0.0233635		-0.356932	0.385115	0.320817	0.0258635
ERVW1	0.147416	0.761208	0.146747	0.820889	0.00372853	0.91985	0.178411	0.597312	0.151798	0.644412	0.0752379	1	0.104654	0.908549	0.491382	0.0047737		0.10447	0.599482	0.38945	0.140624
ESCO1	-0.236995	0.32332	-0.0878126	0.687322	-0.0332291	0.860223	-0.00828583	0.820889	-0.0628692	0.877731	-0.0917841	0.872238	0.0786081	0.730389	0.812274	0.00236772		0.139884	0.558051	0.272836	0.388094
ESM1	0.0135279	0.704043	-0.00715387	0.880027	-0.581488	0.158918	-0.160704	0.687322	0.0135279	0.719614	-0.258606	0.370264	-0.527621	0.241331	-1.06506	0.00120463		-0.190088	1	-0.201142	0.460286
ESPL1	-1.40907	0.0121715	-0.318679	0.40646	-1.02814	0.0235731	-0.964314	0.0268491	-0.987049	0.0455003	-0.328833	0.10286	-1.24781	0.00824201	0.00226015	0.208577		-0.373019	0.419139	-0.0730736	0.95551
ESRRA	0.574204	0.254451	0.112205	0.65069	0.0863888	0.724703	0.633613	0.0180476	0.585902	0.0726741	0.203803	0.565734	0.50426	0.147798	-0.455488	0.0867208		0.130835	0.217922	-0.314894	0.263119
ESX1	0.322545	0.32332	0.210732	0.705924	0.222042	0.279387	0.351373	0.131211	0.343982	0.238204	0.272294	0.323214	0.425253	0.135359	-0.0514897	0.469798		-0.131055	0.671452	-0.254147	0.0780258
ETFDH	-0.788086	0.00141832	-0.306312	0.279387	-0.341304	0.0345937	-0.797834	0.000749314	-0.766783	0.0047947	-0.386109	0.0365622	-0.785268	0.000619108	0.282974	0.357135		-0.430913	0.0249635	0.183669	0.745268
ETNK1	0.564799	0.17146	0.657659	0.199512	0.0873764	0.91985	0.270395	0.465686	0.738757	0.199825	0.314877	0.301219	0.368387	0.696126	0.176729	0.422542		-0.0136173	0.585517	0.308942	0.277376
ETV1	0.252774	0.403318	0.320172	0.237079	0.581392	0.0441716	0.0820375	0.860223	0.230676	0.538301	0.579824	0.0408872	0.382866	0.175272	-0.157308	0.976303		0.0053519	1	0.278312	0.199445
ETV6	-0.75137	0.704043	-0.159872	0.51308	0.844388	0.597312	-0.250938	0.632679	-0.75137	0.504985	0.304928	0.945052	0.342258	0.945052	0.324037	0.317287		-0.559356	0.454869	0.0101137	0.939834
ETV7	1.12255	0.0226545	0.747277	0.0268491	0.677632	0.0468888	0.443942	0.217713	0.9738	0.0240449	1.104	0.00625915	0.909712	0.062761	0.742127	0.00396002		0.365319	0.80849	0.346879	0.22592
EVPL	-0.378741	0.594853	-0.246537	0.840506	-0.0280021	0.724703	0.23278	0.339114	0.190324	0.472789	-0.176597	0.872238	0.201824	0.476348	-0.290604	0.280471		0.0280021	0.656787	-0.322353	0.169125
EVX1	-0.212115	0.403318	-0.10207	0.314305	-0.185229	0.481208	-0.214351	0.562871	-0.317755	0.218409	-0.347209	0.260285	-0.331806	0.260285	0.274691	0.12485		-0.200408	0.531226	-0.0791737	0.634187
EWSR1	-0.823808	0.32332	-0.418198	0.351976	-0.831506	0.0286296	0.369347	0.91985	-0.467901	0.644412	-1.09854	0.10286	-0.638003	0.147798	0.535729	0.194599		0.48656	0.241407	0.161105	0.667269
EWSR2	-0.486268	0.0682475	-0.572879	0.00766437	-0.263188	0.174334	-0.149026	0.579972	-0.568014	0.0402395	-0.624319	0.0122746	-0.242488	0.175272	0.0802439	0.572493		0.271718	1	0.106825	0.380918
EXO1	0.315468	0.0805688	0.55503	0.199512	0.277199	0.392388	0.526483	0.174334	0.593206	0.0402395	0.470962	0.147798	0.470962	0.161093	-0.254601	0.0763341		0.651568	0.101833	-0.464718	0.0493309
EXOC2	-0.811853	0.447412	-0.780037	0.182448	-0.891087	0.0663031	-0.50803	0.314305	-0.889482	0.238204	-0.937023	0.0456382	-1.02632	0.0935248	-0.511901	0.230886		-0.381404	0.701156	0.401783	0.244022
EXOSC1	0.597769	0.543327	-0.0879283	0.705924	0.498776	0.326556	-0.0879283	0.762752	-0.0879283	0.959101	0.328591	0.730389	0.337069	0.476348	0.331013	0.336832		-0.677708	0.16961	-0.31593	0.249376
EXOSC2	-0.079192	0.761208	0.0790691	0.290721	0.270359	0.579972	-0.133434	0.801383	-0.079192	0.572684	0.299564	0.323214	0.0902585	0.945052	-1.15382	0.000117313		0.21722	0.322322	-0.166214	0.464283
EXOSC4	0.571843	0.224145	0.282826	0.113009	0.0782401	0.268358	0.100245	0.257631	0.638534	0.0905873	0.701111	0.0848817	0.573647	0.175272	0.141173	0.960515		-0.24847	0.558051	0.51276	0.336286
EXOSC8	0.155103	0.287495	-0.0648854	0.899907	-0.0250046	0.65069	0.333419	0.30236	0.155103	0.411924	0.00087704	0.629486	0.159805	0.370264	-0.130042	0.599737		0.444208	0.135007	-0.163191	0.448411
EXOSC9	-0.939176	0.110612	-0.939176	0.0626701	-0.742192	0.078255	-0.514295	0.227249	-1.03501	0.0455003	-1.02972	0.0290716	-0.64601	0.147798	-0.690463	0.0152721		-0.0542183	0.951683	0.161124	0.417611
EYS	-0.418101	0.594853	-0.0125975	0.450446	-0.240563	0.91985	0.0125975	0.51308	0.39471	0.329878	-0.18054	0.800491	-0.327981	0.836194	0.237409	0.0586001		0.240563	0.871634	-0.0569845	0.950283
EZH2	-0.862659	0.0946384	-0.993358	0.00324816	-0.584232	0.217713	0.116001	0.762752	-1.26021	0.0455003	-0.728619	0.0094304	-0.611387	0.323214	-0.0552148	0.494479		0.584232	0.312546	-0.291718	0.163103
EZR	-0.12113	0.494125	-0.382757	0.724703	-0.382757	0.51308	-0.531655	0.290721	-0.547331	0.411924	-0.287229	0.505257	-0.487701	0.260285	0.0470762	0.881931		-0.399427	0.275411	0.243368	0.448411
F11R	0.174058	0.704043	0.267276	0.339114	0.194883	0.279387	0.0268642	0.782	0.267276	0.441756	0.422926	0.223371	0.206991	0.421348	-0.0136499	0.758885		-0.217657	0.967778	-0.39428	0.750241
F2	0.00117877	0.819708	-0.0016481	1	-0.0962267	0.860223	0.173538	0.365144	0.0549864	0.572684	-0.0453119	0.800491	0.141417	0.800491	-0.242254	0.7141		0.0538077	0.151558	-0.287779	0.326484
F2RL1	0.353696	0.447412	0.353106	0.174334	0.554007	0.151607	-0.200312	0.840506	0.703085	0.329878	0.602429	0.112922	0.353535	0.301219	0.0228027	0.572493		-0.591539	0.196127	-0.339201	0.265929
F3	0.68632	0.287495	0.806507	0.0558972	0.314903	0.40646	0.361335	0.268358	0.912907	0.0648699	0.56231	0.0768963	0.251162	0.370264	0.875221	0.000590781		0.860356	0.0455443	0.271857	0.127016
F9	-0.0475469	0.879228	-0.0136872	1	-0.0313634	0.860223	-0.0912963	0.632679	-0.0931204	0.681618	-0.00997082	0.872238	-0.0708196	0.945052	0.208958	0.482053		-0.0475469	0.951683	0.031916	0.740306
FABP1	-0.0381506	0.403318	-0.215902	0.392388	-0.0119996	1	0.0641239	0.880027	-0.0379425	0.472789	-0.0380466	0.535064	0.0258196	0.836194	-0.134799	0.532764		0.202336	0.571706	0.159465	0.326484
FADS6	-0.166185	0.543327	0.0694873	0.724703	-0.0511604	0.268358	-0.0777669	0.668908	-0.0859996	0.959101	0.0281132	0.629486	-0.116327	0.395307	-0.37853	0.641667		0.267815	0.430862	-0.572165	0.0988038
FAF1	-0.506158	0.761208	0.0780123	0.481208	0.0780123	0.279387	-0.408538	0.614884	-0.506158	0.472789	0.0833931	0.981671	-0.322652	0.629486	0.160934	0.850776		-0.35397	0.332296	0.222482	0.286178
FAF2	-1.37869	0.00493836	-0.716067	0.0220693	-0.823872	0.0180476	-0.709217	0.0305109	-1.20202	0.00408148	-1.20933	0.00408232	-1.24139	0.00824201	-0.195336	0.36757		-0.290151	0.0500898	0.127591	0.238749
FAHD1	-0.591835	0.0185135	-0.181148	0.0701078	-0.398089	0.0871568	-0.38314	0.0968584	-0.522896	0.0402395	-0.418667	0.0290716	-0.449338	0.0508461	0.840509	0.00207447		-0.306009	0.110571	0.282295	0.173232
FAM108A1	0.464179	0.17146	0.0309742	0.365144	0.594323	0.0441716	-0.0603	0.743649	0.114383	0.355967	0.671475	0.0768963	0.320556	0.147798	-1.01319	7.79266e-05		-0.207908	0.342467	-0.172684	0.429012
FAM120A	0.578605	0.594853	0.341446	0.326556	0.0510775	0.392388	0.187236	0.959874	0.341446	0.472789	0.191024	1	0.0709131	0.565734	-0.167491	0.613576		0.315884	0.249617	0.213087	0.58818
FAM122C	-0.0199652	0.543327	0.226214	0.668908	0.122142	0.497008	-0.0514139	0.51308	0.19591	0.837472	0.0870637	0.945052	-0.190797	0.421348	-0.541113	0.0233635		0.359756	0.385115	-0.642234	0.115969
FAM131B	-0.391881	0.494125	-0.48281	0.0826087	0.0559928	0.562871	-0.0805922	0.497008	-0.632306	0.182422	-0.323176	0.565734	0.0362176	0.872238	0.210594	0.27174		0.0825736	0.824176	0.272573	0.539432
FAM13A	-0.0674164	0.403318	-0.0690303	0.579972	-0.0729858	0.450446	0.0954954	0.51308	0.00676872	0.959101	-0.0835396	0.476348	0.0105155	0.872238	0.389826	0.00820068		0.0898412	0.175973	0.141828	0.277376
FAM175A	-0.0199652	0.543327	0.226214	0.668908	0.122142	0.497008	-0.0514139	0.51308	0.19591	0.837472	0.0870637	0.945052	-0.190797	0.421348	-0.541113	0.0233635		0.359756	0.385115	-0.642234	0.115969
FAM177A1	-0.0199652	0.543327	0.226214	0.668908	0.122142	0.497008	-0.0514139	0.51308	0.19591	0.837472	0.0870637	0.945052	-0.190797	0.421348	-0.541113	0.0233635		0.359756	0.385115	-0.642234	0.115969
FAM18A	-0.611167	0.0150506	-0.289463	0.025165	0.0235712	0.562871	-0.157019	0.0558972	-0.662664	0.0159413	-0.360858	0.0935248	-0.133786	0.147798	-0.374262	0.0942585		0.0621733	0.407606	0.200751	0.903357
FAM207A	-0.208245	0.361935	-0.0700384	0.899907	-0.431187	0.0168578	-0.208245	0.247205	-0.220973	0.538301	-0.315197	0.161093	-0.446798	0.0290716	-0.182245	0.134882		0.125491	0.145877	-0.140698	0.444492
FAM20A	-0.0199652	0.543327	0.226214	0.668908	0.122142	0.497008	-0.0514139	0.51308	0.19591	0.837472	0.0870637	0.945052	-0.190797	0.421348	-0.541113	0.0233635		0.359756	0.385115	-0.642234	0.115969
FAM212B	-0.0287242	0.494125	0.144349	0.979931	-0.186643	0.182448	0.150339	0.939843	0.196216	0.959101	-0.184146	0.421348	-0.127948	0.395307	0.153917	0.469798		0.308441	0.175973	-0.0564863	0.820863
FAM213A	-0.0199652	0.543327	0.226214	0.668908	0.122142	0.497008	-0.0514139	0.51308	0.19591	0.837472	0.0870637	0.945052	-0.190797	0.421348	-0.541113	0.0233635		0.359756	0.385115	-0.642234	0.115969
FAM35A	0.546805	0.361935	-0.05015	0.51308	0.385825	0.724703	0.05015	0.614884	0.300749	0.441756	0.63271	0.535064	0.367352	0.395307	-0.193062	0.230886		0.139179	0.746569	-0.331353	0.836209
FAM35B	0.546805	0.361935	-0.05015	0.51308	0.385825	0.724703	0.05015	0.614884	0.300749	0.441756	0.63271	0.535064	0.367352	0.395307	-0.193062	0.230886		0.139179	0.746569	-0.331353	0.836209
FAM35B2	0.546805	0.361935	-0.05015	0.51308	0.385825	0.724703	0.05015	0.614884	0.300749	0.441756	0.63271	0.535064	0.367352	0.395307	-0.193062	0.230886		0.139179	0.746569	-0.331353	0.836209
FAM3C	0.452096	0.761208	0.338658	0.465686	0.300093	0.579972	0.232845	0.820889	0.523152	0.608077	0.429265	0.395307	0.507059	0.597223	-0.0229558	0.928992		-0.0333363	0.37416	-0.0954608	0.740306
FAM59B	-0.0199652	0.543327	0.226214	0.668908	0.122142	0.497008	-0.0514139	0.51308	0.19591	0.837472	0.0870637	0.945052	-0.190797	0.421348	-0.541113	0.0233635		0.359756	0.385115	-0.642234	0.115969
FANCD2	0.420556	0.110612	0.561376	0.0441716	0.423349	0.820889	0.440625	0.314305	0.532085	0.0355039	0.483751	0.123744	0.273934	0.323214	-0.265014	0.129791		0.572768	0.0339404	-0.61891	0.165092
FANCD1	-0.507276	0.0226545	-0.31722	0.0826087	-0.388555	0.0441716	-0.421946	0.0286296	-0.507276	0.0159413	-0.46624	0.0290716	-0.46624	0.0122746	0.345602	0.0831387		-0.372229	0.0213036	0.718437	0.00184378
FARS2	-0.432025	0.254451	-0.184914	0.208469	-0.423487	0.0626701	-0.179162	0.351976	-0.288412	0.123936	-0.5156	0.0565428	-0.416871	0.0768963	-0.0756721	0.774003		-0.233094	0.322322	-0.329482	0.0885331
FAS	0.744333	0.403318	0.0830939	0.860223	0.0834421	0.632679	0.30171	0.339114	0.399956	0.681618	0.225181	0.836194	0.726212	0.395307	0.0540415	0.819853		0.169665	0.571706	0.250642	0.785331
FASN	0.211134	1	-0.213483	0.339114	-0.166592	0.435492	0.269803	0.365144	-0.0713735	1	-0.665029	0.206388	0.0301347	0.908549	0.0641497	0.422542		0.103078	0.599482	0.0756434	0.950283
FAT2	-0.623795	0.819708	-0.646986	0.151607	0.038854	0.959874	-0.038854	0.546018	-0.411308	0.472789	-0.63539	0.370264	-0.126569	0.629486	-0.253767	0.804493		-0.404335	0.407606	0.448137	0.111472
FAT4	-0.285646	0.32332	-0.156082	0.0871568	-0.213519	0.30236	-0.180384	0.420829	-0.427769	0.182422	-0.241241	0.123744	-0.247465	0.223371	0.53349	0.0115739		-0.174408	0.332296	0.102417	0.945057
FAT1	-0.251316	0.403318	-0.303529	0.199512	-0.000913491	0.820889	-0.00885222	0.705924	-0.221001	0.355967	-0.173072	0.370264	0.158016	0.981671	-0.15934	0.572493		-0.333051	0.0434052	0.103168	0.882599
FAU	0.195589	0.704043	0.150256	0.899907	-0.124435	0.724703	0.432576	0.450446	0.239468	0.644412	0.0279151	0.800491	0.215837	0.800491	0.190648	0.743858		0.226979	0.322322	-0.217094	0.280289
FBLN1	0.228077	0.148879	-0.135938	0.979931	0.327934	0.151607	0.327934	0.107405	0.228077	0.281515	0.0966818	0.301219	0.467859	0.062761	0.559526	0.0560065		0.179372	0.284399	-0.138408	0.877422
FBN2	1.57529	0.027578	1.15754	0.0220693	1.15754	0.00889152	0.051929	0.450446	0.736718	0.0355039	1.61476	0.00304038	1.35122	0.0456382	0.0836567	0.378193		0.810877	0.430862	-0.804396	0.0272049
FBP2	0.125501	0.447412	0.291424	0.378615	0.0783385	0.614884	0.0783385	1	0.309084	0.472789	0.208462	0.34623	0.0723808	0.696126	0.058073	0.357135		0.133001	0.761914	0.13095	0.965971
FBXL19	0.0879036	0.543327	0.0563028	0.979931	-0.0304502	0.279387	-0.0972977	0.743649	-0.126669	0.877731	0.0467105	0.421348	-0.0818875	0.629486	-0.286751	0.151084		-0.0726684	0.731324	-0.28102	0.286178
FBXL2	1.06168	0.00623701	0.838605	0.00233576	0.448186	0.124907	0.628182	0.078255	1.03344	0.00293601	0.749772	0.00304038	0.896765	0.0456382	0.531335	0.0122426		0.268456	0.544557	-0.0325204	0.421392
FBXL20	0.0731433	0.254451	0.524072	0.124907	-0.0485889	0.51308	0.432635	0.118841	0.562379	0.0513291	0.414082	0.175272	0.221163	0.147798	0.321292	0.0366887		0.227589	0.839933	-0.144079	0.924181
FBXL5	-0.185493	1	-0.0178787	0.668908	-0.0178787	0.939843	0.0337232	0.743649	0.0158445	0.608077	0.00977793	0.872238	0.0266395	0.981671	-0.301849	0.194599		0.0586387	0.352836	-0.0399287	0.676845
FBXO11	-0.0557657	1	0.140251	0.182448	-0.0557657	0.959874	-0.0557657	0.51308	0.0800387	0.758316	0.0422427	0.421348	-0.0395947	0.662472	0.702072	0.0179595		-0.078117	0.25802	-0.0307291	0.391712
FBXO15	-0.257479	0.594853	-0.325735	0.0701078	0.00786533	1	-0.253932	0.339114	-0.35644	0.100792	-0.28974	0.301219	-0.230571	0.597223	-0.169951	0.2985		-0.249231	0.430862	0.567834	0.000310288
FBXO17	-0.128993	0.819708	-0.0673825	0.959874	0.137117	0.279387	-0.332894	0.227249	-0.211108	0.504985	0.134317	0.476348	-0.102948	0.945052	-0.228867	0.54585		-0.405094	0.129812	0.250119	0.277376
FBXO18	0.566333	0.148879	0.238978	0.158918	0.320741	0.118841	0.234106	0.40646	0.541082	0.136967	0.415632	0.0935248	0.457951	0.147798	-0.489527	0.411178		-0.0959638	0.686244	-0.0651492	0.872249
FBXO21	0.224429	0.447412	0.553708	0.0180476	0.361918	0.420829	-0.0247646	0.860223	0.386255	0.199825	0.824913	0.0935248	0.177407	0.565734	0.207624	0.684772		-0.19684	0.839933	-0.634116	0.785331
FBXO24	-0.753028	0.287495	-0.0889462	0.435492	-0.6699	0.0268491	-0.537169	0.227249	-0.631669	0.182422	-0.726625	0.0768963	-0.799508	0.0768963	0.224244	0.174939		0.0671381	0.761914	-0.159074	0.326484
FBXO27	-0.0937724	0.93944	-0.162013	0.247205	0.243515	0.450446	-0.125324	0.860223	-0.193565	0.411924	-0.0467204	0.836194	0.0864739	0.730389	0.128767	0.254841		-0.216864	1	0.219552	0.63887
FBXO3	-0.394666	0.543327	-0.35823	0.208469	-0.160514	0.497008	-0.160514	0.614884	-0.613596	0.305061	-0.384474	0.241331	-0.244256	0.535064	0.122746	0.960515		0.139957	0.731324	-0.544598	0.128658
FBXO1	1.195	0.00623701	0.657728	0.0268491	1.00343	3.69864e-05	0.431177	0.227249	0.756431	0.0513291	1.11109	0.000369522	0.959489	0.0022467	0.360533	0.0535093		-0.293892	0.855755	0.0232977	0.924181
FBXO34	-0.570541	0.196512	-0.570541	0.00889152	-0.0637155	0.351976	-0.0637155	0.435492	-0.600807	0.0402395	-0.613622	0.0326332	-0.0726945	0.301219	0.109137	0.89758		-0.357612	0.0603258	0.345263	0.127016
FBXO5	-0.668224	0.0121715	0.243662	0.497008	-0.643655	0.00233576	-0.505652	0.00523369	-0.295988	0.151032	-0.342153	0.112922	-0.910642	0.000522303	-0.328193	0.254841		-0.00633426	0.983886	-0.367701	0.151547
FBXO9	0.167222	0.32332	0.233723	0.0919048	0.00193056	0.801383	0.0759118	0.579972	0.268877	0.182422	0.228046	0.241331	-0.17053	0.696126	0.534529	0.0942585		0.256933	0.352836	0.176219	0.517963
FBXW11	0.786456	0.361935	0.567495	0.314305	0.594036	0.481208	0.37704	0.959874	0.379776	0.472789	0.785737	0.323214	0.587493	0.730389	-0.616661	0.0465693		0.442709	0.686244	0.539119	0.513722
FBXW2	0.676947	0.110612	0.13489	0.237079	0.179304	0.0919048	0.179304	0.131211	0.676947	0.0812307	0.511873	0.10286	0.997422	0.062761	0.764067	0.0210524		0.117199	0.407606	-0.12579	0.606398
FBXW4P1	0.543739	0.0482322	0.567396	0.00166389	0.386845	0.113009	0.28269	0.19084	0.702489	0.0159413	0.505996	0.00824201	0.406473	0.0848817	0.164611	0.11541		-0.130778	0.701156	-0.212795	0.800509
FBXW7	-0.295297	0.761208	0.161723	0.979931	-0.723054	0.137759	-0.230463	0.979931	0.0662375	0.877731	-0.588517	0.395307	-0.546288	0.370264	-1.04024	0.00047367		0.881181	0.0603258	-0.768373	0.0685571
FCER1A	0.654906	0.00979151	0.582324	0.00324816	0.39128	0.0740899	0.327011	0.102023	0.746463	0.00346591	0.775743	0.00408232	0.378757	0.0290716	0.713367	0.0904265		0.513162	0.16961	0.16616	0.274483
FCGBP	0.331842	0.128643	0.118528	0.351976	0.157218	0.199512	0.117522	0.40646	0.118528	0.259233	0.167748	0.206388	0.24453	0.206388	0.292915	0.129791		0.221529	0.342467	0.456554	0.0814092
FCGR1A	0.490658	0.32332	0.546512	0.0663031	0.328313	0.378615	0.125227	0.91985	0.326215	0.218409	0.613686	0.10286	0.26295	0.662472	0.491808	0.0465693		0.15247	0.79288	-0.166747	0.620224
FCGR2A	0.49372	0.027578	0.310177	0.107405	0.663407	0.0012822	0.361364	0.199512	0.541002	0.0812307	0.59088	0.00261615	0.576465	0.00471653	0.4662	0.0640867		-0.217915	0.479612	-0.0270907	0.877422
FCGR2B	0.167825	0.32332	0.328741	0.0626701	0.154399	0.257631	0.082568	0.529419	0.246962	0.136967	0.344173	0.0695342	0.211165	0.241331	0.0534766	0.928992		0.0412407	0.46715	-0.34681	0.241375
FCGR2C	0.349648	0.361935	0.0368281	0.497008	0.461088	0.131211	0.236381	0.314305	0.354868	0.259233	0.222193	0.161093	0.5779	0.135359	-0.287111	0.434087		-0.146667	0.531226	-0.187933	0.648281
FCRL5	0.295864	0.494125	0.101766	0.30236	-0.0801984	0.860223	0.225997	0.378615	0.297036	0.199825	0.0772849	0.662472	0.239314	0.597223	-0.285173	0.246671		0.158702	0.0755	-0.166157	0.760217
FCRLA	0.0616303	0.594853	0.0175401	0.465686	0.0616303	0.632679	0.297335	0.19084	0.192898	0.218409	0.0376017	0.448369	0.222037	0.280244	-0.680782	0.00327431		0.252058	0.642253	-0.514352	0.142401
FDPS	-0.941699	0.0575194	-0.545487	0.314305	-0.751235	0.102023	-0.716244	0.158918	-0.793335	0.100792	-0.795275	0.10286	-0.840824	0.062761	-0.763253	0.0316645		0.535306	0.332296	-0.555992	0.0736937
FDPSL2A	0.303577	0.879228	0.20796	0.465686	0.0407801	0.420829	0.284361	0.840506	0.237472	0.608077	0.270525	1	0.270525	0.730389	-0.480901	0.0233635		0.604115	0.119889	-0.565004	0.0988038
FDX1	0.10988	0.32332	-0.144133	0.546018	0.153013	0.51308	0.156591	0.326556	0.0895102	0.837472	0.0792876	1	0.155803	0.301219	0.31288	0.389002		0.0826179	0.686244	0.0585299	0.610991
FECH	-0.820633	0.0805688	-0.124352	0.481208	-0.387669	0.0497453	-0.387669	0.151607	-0.610281	0.182422	-0.607168	0.10286	-0.489067	0.0326332	-0.516333	0.0109378		0.420647	0.217922	-0.310567	0.252084
FER	0.695499	0.0226545	0.568604	0.0558972	0.350991	0.199512	0.340026	0.450446	0.638989	0.0402395	0.549823	0.0508461	0.373763	0.161093	0.592909	0.194599		0.53813	0.342467	-0.248715	0.561338
FERMT1	-0.441524	0.361935	-0.528366	0.724703	-0.613688	0.365144	-0.246548	0.801383	-0.219826	0.918309	-0.749024	0.535064	-0.356854	0.662472	1.20562	0.0136835		0.658857	0.0897679	-0.0928156	0.436713
FETUB	-0.448493	0.110612	-0.271492	0.0701078	-0.155961	0.247205	-0.159573	0.365144	-0.506887	0.0726741	-0.355895	0.0848817	-0.0419555	0.223371	0.304655	0.559094		-0.44766	0.203207	-0.219569	0.770234
FFAR2	0.0337892	0.819708	0.0543024	0.762752	0.0543024	0.668908	-0.0205131	0.579972	0.0337892	0.918309	0.258462	0.662472	0.00916701	0.981671	0.10729	0.65591		-0.227905	0.407606	-0.104054	0.472334
FFAR3	0.45213	0.0575194	0.359246	0.00523369	0.235735	0.118841	0.0847043	0.743649	0.321167	0.0312522	0.448902	0.00718945	0.328565	0.370264	-0.0663455	0.586042		0.0710403	0.571706	-0.173914	0.310565
FGD1	0.406192	0.17146	0.531265	0.0468888	0.377075	0.158918	0.305432	0.51308	0.461938	0.0577704	0.499609	0.0326332	0.391633	0.206388	0.919669	0.0136835		0.120326	0.871634	0.573273	0.108552
FGD4	-0.353639	0.148879	-0.049096	0.979931	-0.235301	0.420829	-0.334574	0.131211	-0.118212	0.38332	-0.014991	0.696126	-0.321303	0.123744	-0.0796639	0.469798		0.0822667	0.613596	0.235052	0.539432
FGD5	0.196286	0.761208	0.192477	0.840506	-0.120759	0.579972	-0.611499	0.378615	-0.162961	0.608077	-0.0689929	0.730389	-0.405512	0.323214	-0.386218	0.599737		-0.237519	0.585517	0.224214	0.543779
FGF12	-0.197578	0.403318	-0.0852051	0.365144	0.0309066	0.860223	-0.0474562	0.30236	-0.262872	0.182422	-0.163597	0.505257	-0.0351258	0.476348	0.00687705	0.881931		0.0381116	0.855755	-0.260555	0.513722
FGF13	0.23957	0.447412	0.23957	0.326556	0.143617	0.614884	0.23957	0.481208	0.41801	0.305061	0.246254	0.34623	0.276575	0.535064	0.286609	0.482053		0.103383	0.839933	-0.837564	0.0105755
FGF17	0.0514486	0.93944	0.178893	0.899907	0.149233	0.687322	-0.025299	0.782	0.153594	0.877731	0.0398505	0.836194	0.0244423	0.981671	-0.871062	0.00269849		0.211679	0.585517	-0.256012	0.230991
FGF21	0.233857	0.287495	0.124092	0.899907	0.0646211	0.632679	0.0722852	0.562871	0.118221	0.572684	0.1551	0.800491	0.0930541	0.505257	0.424856	0.0560065		0.0536003	0.16961	-0.330831	0.363338
FGF22	0.528566	0.0575194	0.468031	0.0146829	0.0803871	0.365144	0.28629	0.268358	0.528566	0.0513291	0.415281	0.0258497	0.385193	0.323214	0.138116	0.89758		0.369303	0.119889	-0.246206	0.349646
FGF3	0.327668	0.543327	0.0681861	0.497008	0.171476	0.450446	-0.105344	0.939843	-0.0949885	0.681618	0.525543	0.421348	0.212465	0.565734	-0.438133	0.263197		0.0114727	0.716185	-0.027541	0.41011
FGF8	-0.0829607	0.761208	0.0864221	0.579972	-0.0948774	0.979931	0.509604	0.166491	0.151823	0.281515	-0.045708	0.7652	0.574283	0.448369	-0.13845	0.422542		0.581331	0.217922	-0.294821	0.147836
FGFR1	0.0322546	0.761208	-0.235859	0.705924	-0.320089	0.237079	-0.300729	0.420829	-0.0856219	0.504985	-0.254895	0.301219	-0.252091	0.241331	-0.0906918	0.263197		-0.503678	0.217922	0.0718587	0.606398
FGFR3	-0.102464	0.254451	0.138568	0.632679	-0.0580742	0.314305	-0.0987842	0.351976	0.0804941	0.38332	0.00954374	0.370264	-0.100462	0.206388	0.0841945	0.819853		0.21453	0.686244	-0.0388926	0.841338
FGG	0.728637	0.0682475	0.237599	0.562871	0.317005	0.131211	0.200478	0.562871	0.159367	0.472789	0.513186	0.223371	0.441933	0.260285	0.408894	0.230886		-0.0822505	0.119889	0.203834	0.366813
FH	0.649962	0.361935	0.0549074	0.579972	0.0469591	0.782	0.257438	0.257631	0.319162	0.218409	0.231981	0.597223	0.310681	0.505257	0.134316	0.684772		0.102732	0.322322	0.0477682	0.349646
FHIT	0.257748	0.196512	0.123047	0.30236	0.183287	0.0968584	0.338765	0.0558972	0.257748	0.0513291	0.257944	0.123744	0.432599	0.0290716	0.206874	0.0136835		-0.122047	0.951683	-0.119919	0.836209
FIP1L1	-0.392092	0.17146	-1.11403	0.00214776	0.118047	0.899907	-0.0889395	0.840506	-0.621692	0.0355039	-0.506892	0.0695342	-0.0540086	0.945052	-0.313453	0.627554		0.149691	0.79288	-0.430204	0.25756
FKBP1A	0.0211668	0.819708	-0.0765496	0.450446	0.096646	0.762752	-0.234459	0.290721	-0.210938	0.218409	0.0591248	0.872238	-0.0478874	0.696126	-0.302504	0.0221818		-0.0934211	1	0.261997	0.399011
FKBP1ASDCBP2	0.0433295	0.819708	-0.107954	0.743649	0.0963433	0.378615	-0.0676793	0.801383	0.028678	0.797634	0.155124	0.662472	0.0126291	0.535064	0.0238134	0.627554		-0.258531	0.479612	0.316274	0.125389
FKBP9	0.50204	0.196512	-0.157433	0.632679	0.379805	0.30236	0.465692	0.131211	0.31188	0.218409	0.254546	0.370264	0.604299	0.123744	0.594585	0.0640867		-0.240089	0.396264	-0.538134	0.0814092
FKBP9L	-0.211105	0.93944	-0.214078	0.880027	0.210743	0.860223	-0.211105	0.939843	-0.214078	1	-0.152047	1	0.0630936	0.908549	0.773883	0.2015		-0.340627	0.505072	-0.499723	0.0948461
FLCN	-0.752584	0.148879	-0.0860993	0.762752	-0.607902	0.0127593	-0.294972	0.0871568	-0.207783	0.199825	-0.455444	0.0848817	-0.789529	0.0158543	-0.66764	0.00371817		0.390064	0.505072	0.160325	0.5095
FLG2	-0.359379	1	-0.409514	0.378615	0.220085	0.19084	0.241143	0.30236	-0.103069	1	-0.200084	0.836194	0.431361	0.161093	-0.490326	0.120058		-0.46027	0.0897679	0.017777	0.765221
FLJ40852	0.00866615	0.761208	-0.143961	0.668908	-0.143961	0.529419	0.0934699	0.597312	-0.102767	1	-0.0467087	0.565734	0.0380676	0.908549	-0.078286	0.9921		0.0378738	0.627854	0.351028	0.067566
FLNB	0.335039	0.287495	0.249586	0.182448	0.115084	0.959874	0.115084	0.687322	0.259543	0.441756	0.197763	0.370264	0.14488	0.872238	0.0430287	0.976303		0.199055	1	-0.0368221	0.526497
FLT1	-0.0646562	0.879228	-0.215287	0.743649	0.114068	0.199512	0.109861	0.65069	-0.0720726	0.608077	-0.0829372	0.597223	0.173936	0.629486	0.613623	0.0144586		-0.0792924	0.571706	0.000418534	0.887782
FLT3	-0.119331	0.704043	0.167072	0.118841	-0.101933	0.562871	-0.0999215	0.326556	0.0280492	0.681618	0.0130187	0.629486	-0.140362	0.301219	-0.481663	0.145526		0.172936	0.151558	-0.598043	0.137121
FLT2	0.809558	0.254451	0.0324706	0.420829	0.425505	0.124907	0.0995773	0.597312	0.394304	0.329878	0.472682	0.190362	0.563683	0.223371	0.388123	0.378193		0.455894	0.407606	0.117701	0.58818
FMNL1	0.770537	0.0682475	0.675282	0.0110621	0.52404	0.0663031	-0.162664	0.782	0.527227	0.182422	0.784414	0.0094304	0.58535	0.280244	0.247184	0.230886		-0.0022614	0.935608	0.112797	0.539432
FN3K	0.307555	0.224145	0.575019	0.0826087	0.582668	0.166491	0.485862	0.0919048	0.502839	0.0402395	0.715344	0.0456382	0.51044	0.0935248	0.476788	0.11541		0.374436	0.069093	-0.188438	0.460286
FNDC3B	-0.184116	0.32332	-0.251191	0.705924	-0.616206	0.290721	-0.620217	0.174334	-0.620217	0.38332	-0.119749	0.505257	-0.479119	0.161093	0.308139	0.457717		0.139699	0.332296	0.471895	0.241375
FNTA	-0.893091	0.0805688	-0.0642619	0.290721	-0.0642619	0.158918	-0.263472	0.0701078	-0.263472	0.111893	-0.434921	0.112922	-0.373088	0.0508461	-0.217774	0.307799		0.0170915	0.731324	-0.329767	0.805585
FOSB	-0.598529	0.0482322	-0.73273	0.0180476	-0.664953	0.0324974	-0.538788	0.158918	-0.798642	0.0183255	-0.919381	0.0094304	-0.667648	0.0365622	-0.176219	0.881931		-0.709735	0.00531476	0.0542125	0.624864
FOSL2	-0.103636	0.761208	0.069246	1	-0.0210301	0.597312	0.0210301	0.820889	0.0686868	1	0.0675611	0.662472	0.0525911	0.7652	0.033208	0.743858		-0.207171	0.0860118	-0.0832441	0.856766
FOXA1	-2.48458	0.00623701	-1.05477	0.0497453	-1.18043	0.000623499	-0.790131	0.0871568	-2.28619	0.011977	-2.44359	0.000619108	-1.86986	0.00543866	-0.064778	0.67028		-0.0600371	0.544557	-0.508853	0.00338382
FOXA3	-0.252903	0.494125	-0.00472769	0.860223	0.0183477	0.668908	-0.26388	0.199512	-0.322923	0.355967	0.0678398	0.629486	-0.223721	0.301219	0.0486146	0.399998		-0.0647443	0.407606	-0.21896	0.867083
FOXB1	0.147229	0.447412	0.0201328	0.782	0.0333478	0.801383	0.0804794	0.562871	0.0879075	0.644412	-0.0175792	0.800491	0.0809415	0.629486	-0.624044	0.0366887		-0.102609	0.656787	-0.22944	0.41011
FOXC1	0.032326	0.879228	0.291459	0.268358	0.032326	0.762752	-0.262262	0.378615	0.032326	0.918309	0.258955	0.476348	-0.0998093	0.836194	0.0623696	0.728928		-0.26713	0.249617	0.0755052	0.583665
FOXD1	-0.166709	0.761208	-0.112618	0.481208	0.0975	0.801383	0.176795	0.668908	0.0393497	0.877731	-0.0514552	0.800491	0.198084	0.629486	-0.0545226	0.2985		0.0792948	0.79288	-0.0387041	0.825971
FOXD2	-0.253488	0.403318	-0.0711771	0.65069	-0.208303	0.290721	-0.275312	0.227249	-0.391486	0.259233	-0.222485	0.448369	-0.373333	0.175272	-0.478265	0.0047737		0.0929115	0.887566	-0.282467	0.373824
FOXD3	0.0342413	0.819708	-0.041809	0.820889	0.23591	0.743649	-0.387895	0.158918	-0.384048	0.305061	0.166794	0.945052	-0.171623	0.629486	0.562735	0.00773331		-0.172427	0.419139	0.534404	0.0524444
FOXD4	0.806475	0.761208	0.0829859	0.979931	0.0508135	0.979931	0.452221	0.51308	-0.13641	0.797634	0.29502	0.908549	0.785062	0.597223	-1.07252	0.00396002		0.138221	0.585517	-0.596811	0.0331878
FOXD4L2	-0.252733	0.224145	-0.056805	0.151607	-0.118742	0.227249	-0.0110302	0.279387	-0.233144	0.16617	-0.144428	0.10286	-0.250004	0.135359	-0.0944677	0.532764		-0.0979313	0.293584	0.262006	0.316871
FOXD4L3	-0.191281	0.761208	0.385119	0.465686	-0.678584	0.151607	-0.491315	0.378615	-0.293465	0.837472	-0.312644	0.597223	-0.579198	0.135359	-0.253417	0.181321		-0.609187	0.0897679	0.222298	0.574685
FOXD4L1	-0.154909	0.148879	-0.164647	0.0527463	0.107338	0.450446	-0.11902	0.326556	-0.169468	0.0159413	-0.102618	0.476348	-0.0365243	0.908549	0.386252	0.0258917		-0.0116413	0.746569	0.606857	0.0229541
FOXD4L4	-0.252733	0.224145	-0.056805	0.151607	-0.118742	0.227249	-0.0110302	0.279387	-0.233144	0.16617	-0.144428	0.10286	-0.250004	0.135359	-0.0944677	0.532764		-0.0979313	0.293584	0.262006	0.316871
FOXD4L5	-0.229754	0.361935	0.0250951	0.562871	-0.205558	0.365144	-0.199414	0.124907	-0.248902	0.218409	-0.0875371	0.370264	-0.529481	0.123744	0.0505601	0.835283		-0.146164	0.352836	0.169927	0.388094
FOXD4L6	-0.191281	0.761208	0.385119	0.465686	-0.678584	0.151607	-0.491315	0.378615	-0.293465	0.837472	-0.312644	0.597223	-0.579198	0.135359	-0.253417	0.181321		-0.609187	0.0897679	0.222298	0.574685
FOXD4L7	-0.154909	0.148879	-0.164647	0.0527463	0.107338	0.450446	-0.11902	0.326556	-0.169468	0.0159413	-0.102618	0.476348	-0.0365243	0.908549	0.386252	0.0258917		-0.0116413	0.746569	0.606857	0.0229541
FOXE3	-0.0605131	0.93944	0.255294	0.237079	-0.211548	0.481208	-0.206791	0.762752	0.19789	0.504985	0.0218938	0.836194	-0.195891	0.565734	-0.11904	0.12485		-0.0657386	0.642253	-0.38699	0.0221769
FOXH1	-0.474522	0.128643	-0.574402	0.0305109	-0.146074	0.801383	-0.342737	0.279387	-0.588881	0.0455003	-0.436128	0.112922	-0.302393	0.34623	0.112123	0.928992		-0.329852	0.106131	0.123313	0.444492
FOXI1	0.770504	0.224145	0.770504	0.0468888	0.770504	0.0193104	-0.160957	0.979931	0.564931	0.238204	1.0148	0.0107693	0.599643	0.190362	0.746588	0.000204774		-0.204822	0.518064	-0.25154	0.800509
FOXK1	-0.854923	0.110612	-0.732423	0.025165	-0.143849	0.40646	-0.309744	0.0968584	-0.932997	0.0183255	-0.861972	0.0565428	-0.739062	0.10286	0.725685	0.27174		-0.85256	0.0322759	-0.146021	0.643568
FOXK2	-0.33828	0.494125	-0.594862	0.144556	-0.0573608	0.959874	-0.146142	0.351976	-0.746959	0.16617	-0.588029	0.34623	-0.390316	0.597223	-0.193466	0.317287		-0.76272	0.151558	-0.147796	0.211184
FOXL1	-0.136117	0.819708	0.152994	0.899907	0.10209	0.743649	0.152994	0.820889	-0.304743	0.959101	0.023023	0.981671	0.325642	0.800491	-0.0851513	0.507075		0.156847	0.656787	-0.025996	0.377361
FOXL2	0.890198	0.17146	0.0613649	0.199512	0.315058	0.632679	-0.0266552	0.840506	0.521595	0.472789	0.657263	0.223371	0.337316	0.981671	0.0315181	0.728928		0.167994	0.266618	-0.42913	0.304344
FOXM1	0.258603	0.761208	0.592264	0.208469	0.422077	0.614884	0.172476	0.979931	0.557285	0.411924	0.534452	0.223371	0.114658	0.7652	0.65175	0.0560065		0.272016	0.585517	0.495651	0.165092
FOXO3	0.802272	0.0333981	0.378238	0.0592033	0.434722	0.0102913	0.168749	0.378615	0.347375	0.111893	0.495852	0.0094304	0.605876	0.0508461	0.649504	0.00869316		0.118018	0.79288	-0.018892	0.934613
FOXO3B	0.802272	0.0333981	0.378238	0.0592033	0.434722	0.0102913	0.168749	0.378615	0.347375	0.111893	0.495852	0.0094304	0.605876	0.0508461	0.649504	0.00869316		0.118018	0.79288	-0.018892	0.934613
FOXP2	0.283639	0.879228	-0.123638	0.290721	1.16534	0.00825757	0.0770184	0.579972	-0.371967	0.758316	0.529522	0.323214	1.21781	0.0768963	-0.270949	0.194599		-0.214982	0.656787	0.28088	0.861922
FOXR1	0.347322	0.594853	-0.0714709	0.899907	0.347322	0.227249	0.347322	0.268358	0.196527	0.38332	0.219616	0.476348	0.57938	0.175272	-0.414391	0.223269		0.347322	0.385115	0.320854	0.332998
FOXS1	0.998885	0.0402387	0.424458	0.0527463	0.606059	0.0136913	0.0654436	0.820889	0.218741	0.238204	0.947409	0.00718945	0.430916	0.190362	-0.250422	0.326965		0.16522	0.79288	0.0567491	0.425192
FPGS	0.335606	0.361935	0.156838	0.687322	0.46532	0.0826087	0.266496	0.365144	0.278803	0.411924	0.333435	0.147798	0.42198	0.112922	0.579055	0.0210524		-0.0816589	0.686244	0.13261	0.456308
FPGT	-0.0128869	0.761208	0.0957319	0.782	0.043473	0.420829	0.043473	0.880027	-0.0128869	0.837472	0.013061	0.565734	0.0427877	0.535064	0.420338	0.140127		0.0885787	1	-0.24332	0.464283
FPR3	0.314477	0.254451	-0.279564	0.743649	0.150837	0.314305	0.169084	0.182448	0.12572	0.504985	-0.157395	0.696126	0.319617	0.112922	0.697642	0.00869316		-0.164827	0.3634	0.0500284	0.316871
FRAS1	0.369173	0.254451	0.354392	0.131211	0.118538	0.257631	0.0593781	0.959874	0.316783	0.305061	0.491091	0.135359	0.156317	0.476348	0.182838	0.263197		0.134226	0.716185	-0.172354	0.26876
FRAT1	-0.568098	0.32332	-0.48048	0.820889	-0.569187	0.0468888	-0.489869	0.257631	-0.545538	0.305061	-0.685548	0.190362	-0.704406	0.0508461	-1.19346	0.000439715		-0.0401861	0.935608	0.245531	0.653007
FREM1	-0.256905	0.403318	-0.256905	0.151607	-0.212263	0.365144	-0.103812	0.614884	-0.256905	0.259233	-0.246248	0.147798	0.124567	0.395307	-0.513509	0.0982197		0.108451	0.419139	-0.0946729	0.785331
FRK	-0.381625	0.93944	-0.506646	0.237079	0.238127	0.979931	-0.168096	0.840506	-0.381625	0.504985	-0.473344	0.535064	0.0858864	0.836194	0.0886243	0.89758		0.165294	0.671452	0.185612	0.40269
FRMPD2	-0.0484026	0.93944	0.0352773	0.840506	-0.247535	0.597312	0.104915	0.290721	0.104915	0.411924	-0.0818804	0.7652	-0.0273621	0.662472	-0.425762	0.0316645		-0.145629	0.746569	-0.363039	0.359884
FRMPD1	0.0359952	1	-0.154299	0.326556	-0.154299	0.51308	-0.0535683	0.632679	-0.154299	0.441756	-0.203241	0.280244	-0.124486	0.565734	-0.0488706	0.27174		-0.107019	0.671452	0.108456	0.856766
FRMPD2P1	-0.491244	0.0482322	-0.377666	0.0701078	-0.632991	0.00523369	0.071905	1	-0.302896	0.259233	-0.629891	0.00543866	-0.500102	0.0848817	-0.157575	0.174939		-0.36759	0.0860118	-0.328936	0.320054
FTH1P3	-0.257155	0.361935	-0.070564	0.614884	0.188994	0.579972	-0.200703	0.113009	-0.26081	0.182422	0.109701	0.981671	-0.144184	0.535064	0.00462423	0.89758		-0.117554	0.558051	0.134123	0.277376
FTSJ2	-0.685117	0.761208	-0.468327	0.497008	-0.435482	0.65069	-0.334511	0.668908	-0.685117	0.797634	-0.517348	0.505257	-0.489423	0.730389	0.190714	0.411178		0.014085	0.983886	-0.0314774	0.662501
FUBP1	-0.352775	0.543327	-0.430806	0.151607	-0.268707	0.782	-0.104685	0.801383	-0.425211	0.238204	-0.439149	0.280244	-0.00887623	0.836194	0.257797	0.728928		-0.249253	0.716185	0.494785	0.0295741
FUBP3	0.353103	0.32332	0.0280385	0.860223	0.318124	0.0871568	0.141586	0.597312	0.162886	0.719614	0.285986	0.260285	0.274566	0.161093	0.163894	0.507075		0.133915	0.746569	0.242294	0.0705753
FURIN	0.419966	0.93944	0.133597	0.546018	-0.290725	0.40646	0.375928	0.632679	0.533515	0.608077	-0.0303554	0.981671	0.0670871	0.7652	-0.0673847	0.774003		0.113548	0.492254	0.0952204	0.887782
FUS	-0.0145813	0.819708	0.0462138	0.979931	0.449348	0.208469	-0.337074	0.465686	-0.201786	0.758316	0.370539	0.395307	0.083898	0.800491	-0.425466	0.181321		0.0443996	0.599482	-0.0204401	0.992145
FUT11	0.253958	1	-0.0773644	0.614884	0.275826	0.420829	0.0773644	0.782	-0.10948	0.877731	0.174198	0.872238	0.191561	0.448369	0.225785	0.507075		-0.295984	0.115156	-0.218063	0.149683
FUT6	0.607723	0.287495	0.649241	0.0468888	0.352797	0.860223	0.105769	0.820889	0.642468	0.111893	0.604885	0.147798	0.577114	0.800491	-0.214246	0.0731062		0.521045	0.189229	-0.318951	0.436713
FUT1	-0.390831	0.704043	-0.0061716	0.840506	0.232419	0.546018	-0.300256	0.268358	-0.240763	0.472789	0.113124	0.629486	-0.233135	0.662472	0.0756537	0.27174		0.125788	0.145877	0.0776155	0.399011
FUT8	0.758977	0.704043	0.0389881	0.782	0.24419	0.801383	0.556369	0.247205	0.445783	0.355967	0.193896	0.662472	0.727185	0.629486	0.725602	0.0316645		-0.266014	0.903543	0.500445	0.00297885
FXN	0.572655	1	0.414322	0.365144	0.470081	0.632679	0.15751	0.743649	0.534836	0.837472	0.630653	0.395307	0.593895	1	-0.186541	0.230886		0.305922	0.761914	-0.0762123	0.63887
FXR2	0.118271	0.93944	-0.180948	0.743649	0.191764	0.279387	-0.180948	0.687322	-0.180948	0.644412	0.0130659	0.696126	0.0678487	0.565734	-0.268281	0.928992		-0.0153153	0.454869	-0.445117	0.380918
FXR1	0.474343	0.361935	0.502768	0.0441716	-0.130889	0.51308	0.260517	0.546018	0.517694	0.111893	0.449943	0.448369	0.0102012	0.945052	0.154511	0.913269		0.234272	0.558051	-0.136395	0.417611
FXYD1	0.170817	0.819708	0.201674	0.782	0.170817	0.743649	-0.383536	0.124907	0.0505175	0.472789	0.187215	0.662472	-0.122384	0.476348	0.058689	0.54585		-0.356604	0.0276956	0.221527	0.0221769
FXYD2	0.665257	0.00783543	0.401588	0.0527463	0.573556	0.0102913	0.0842713	0.880027	0.285309	0.182422	0.718613	0.00471653	0.393036	0.0848817	0.0320268	0.457717		-0.198167	0.746569	-0.161124	0.579167
FXYD3	-0.0959683	0.403318	-0.228756	0.217713	-0.0457551	0.762752	-0.0836097	0.705924	-0.228756	0.305061	-0.0961144	0.323214	-0.0959087	0.662472	0.0819216	0.572493		0.0262556	1	0.0471991	0.701011
FXYD7	-0.106552	0.93944	-0.195105	0.279387	-0.222866	0.529419	0.0586356	0.91985	-0.160227	0.472789	-0.226392	0.34623	-0.151825	0.7652	-0.856972	0.0144586		0.0500372	0.887566	-0.0686829	0.274483
FYN	-0.696883	0.17146	-0.402796	0.0415885	0.0133726	0.614884	-0.128985	0.392388	-0.696883	0.199825	-0.482853	0.161093	-0.160349	0.421348	0.447975	0.129791		-0.348851	0.293584	-0.0704374	0.745268
FZD3	1.96287	0.00237405	0.933875	0.00381691	1.14034	0.000683721	0.295766	0.151607	1.63934	0.011977	1.45594	0.000216631	1.33164	0.00471653	0.567003	0.168727		-0.545654	0.442772	-0.465546	0.307444
FZD4	0.103099	0.403318	0.103099	0.40646	0.412862	0.078255	-0.374472	0.860223	-0.274129	0.644412	0.419246	0.123744	0.176745	0.395307	-0.414014	0.27174		-0.487757	0.407606	-0.39327	0.750241
FZD1	0.411486	0.128643	0.544732	0.0391344	0.0706581	0.420829	0.372879	0.0968584	0.568982	0.0159413	0.405631	0.10286	0.183282	0.223371	0.991733	0.0316645		0.553157	0.0236872	0.0280436	0.701011
FZD8	1.2527	0.00783543	0.478976	0.208469	0.684593	0.0127593	0.547119	0.0286296	0.750175	0.0312522	0.762579	0.0179666	1.26213	0.00718945	0.159041	0.866328		-0.38993	0.312546	-0.561663	0.190403
FZD9	-0.22503	0.224145	-0.317289	0.151607	-0.276143	0.227249	-0.30687	0.0626701	-0.320883	0.0577704	-0.358356	0.123744	-0.299549	0.0935248	-0.75459	0.000909915		0.0443352	0.686244	-0.128574	0.574685
G2E3	0.275706	0.648503	-0.0398718	0.546018	0.487383	0.174334	-0.20207	0.529419	-0.0932695	1	0.455504	0.241331	0.250146	0.730389	0.688737	0.00728996		0.278719	0.627854	0.339473	0.339595
G3BP1	-0.177068	0.361935	-0.223222	0.0701078	0.148267	0.820889	-0.00240188	0.743649	-0.222315	0.182422	-0.273481	0.34623	0.117495	0.981671	-0.881245	0.0286531		0.131293	0.385115	0.156035	0.725484
G3BP2	-0.876106	0.0575194	-0.873701	0.0235731	-0.0544367	0.668908	-0.487919	0.227249	-1.15404	0.0240449	-0.691861	0.0848817	-0.475356	0.280244	0.145206	0.357135		-0.799887	0.0213036	0.390963	0.0449523
G6PC2	-0.279391	1	0.265784	0.237079	-0.279391	0.481208	-0.366363	0.102023	-0.279391	0.797634	-0.0841448	0.730389	-0.456099	0.161093	0.359888	0.0640867		-0.247307	0.454869	0.447452	0.0456584
GAB1	0.421227	0.761208	0.159051	0.782	0.361109	0.268358	0.0312546	0.687322	0.206411	0.681618	0.369981	0.535064	0.358144	0.370264	0.721054	0.00539727		-0.301347	0.935608	0.331209	0.59271
GABBR2	-0.172456	0.879228	0.379293	0.0391344	-0.216789	1	-0.17434	0.840506	0.300701	0.16617	0.0381141	0.206388	-0.194623	0.945052	0.187318	0.238687		0.666767	0.0276956	-0.0207789	0.705882
GABPB1	0.338136	0.224145	0.112091	0.217713	0.141126	0.144556	0.0754039	0.392388	0.309101	0.182422	0.412415	0.123744	0.124836	0.161093	-0.321043	0.422542		0.206051	0.241407	-0.293411	0.448411
GABRA3	0.905566	0.0121715	0.584872	0.0286296	0.905566	0.00035411	0.361474	0.378615	0.889654	0.0648699	0.931053	0.000864703	0.89761	0.00543866	0.607948	0.0535093		0.318779	0.284399	-0.206622	0.913762
GABRB2	0.255344	0.148879	0.246843	0.237079	0.248488	0.0441716	0.167766	0.724703	0.270419	0.238204	0.357266	0.0456382	0.220077	0.112922	-0.33381	0.482053		0.447896	0.00972855	0.257761	0.71566
GABRB3	-0.473829	0.224145	-0.32651	0.497008	-0.348086	0.351976	-0.293407	0.365144	-0.371896	0.329878	-0.386231	0.323214	-0.422862	0.34623	-0.0327973	0.944743		-0.273303	0.531226	0.11263	0.887782
GABRQ	-0.740958	0.224145	-0.700633	0.19084	-0.599332	0.208469	0.256927	0.840506	-0.740958	0.572684	-0.7341	0.112922	-0.287755	0.448369	-0.191987	0.317287		0.356682	0.210472	0.265947	0.380918
GABRR3	0.364115	0.648503	0.128403	0.782	0.254853	0.420829	0.157186	0.579972	-0.0530703	0.837472	0.623401	0.34623	0.157306	0.730389	-0.0572992	0.944743		0.254689	0.385115	0.670652	0.0310792
GAD2	0.0400135	0.403318	0.288449	0.0168578	-0.146863	0.351976	0.00721634	0.705924	0.163964	0.0726741	0.0517144	0.370264	-0.159158	0.662472	-0.042801	0.54585		0.00669464	0.824176	0.170234	0.60182
GADD45G	0.270501	0.93944	-0.596138	0.0441716	-0.148443	0.435492	0.152289	0.743649	-0.148443	0.329878	-0.568992	0.0695342	0.102591	0.981671	-0.749531	0.00348982		0.0464113	0.824176	-0.363021	0.336286
GAK	-0.267624	0.594853	-0.00283987	0.840506	-0.0437958	0.782	0.0335635	0.860223	0.0307236	0.837472	-0.145533	0.730389	-0.00511614	0.7652	-0.712975	0.0867208		0.0435536	0.79288	-0.1422	0.522221
GAL	0.210978	0.543327	0.165696	0.899907	0.368906	0.597312	0.321481	0.351976	0.227092	0.472789	0.245982	0.662472	0.30039	0.395307	0.172849	0.627554		0.0698824	1	-0.335874	0.624864
GAL3ST4	-0.259795	0.543327	-0.401968	0.137759	-0.42026	0.199512	-0.154425	0.860223	-0.238814	0.472789	-0.503226	0.0848817	-0.184117	0.535064	-0.394323	0.507075		0.0326617	0.777353	-0.277176	0.110004
GALE	-0.980192	0.00493836	-0.493048	0.0035221	-0.564114	0.0345937	-0.233465	0.174334	-0.623655	0.0047947	-0.794098	0.00352649	-0.606195	0.0408872	-0.764966	0.102313		-0.262014	0.0788808	-0.38936	0.183823
GALK2	0.177579	0.254451	-0.03781	0.614884	0.53937	0.0146829	-0.201184	0.801383	-0.214809	0.538301	0.245109	0.10286	0.202168	0.10286	0.241961	0.0640867		0.234689	0.419139	-0.294737	0.17953
GALNS	-0.236497	0.32332	-0.123041	0.632679	0.142798	0.314305	-0.484812	0.0740899	-0.671667	0.16617	-0.289141	0.395307	-0.78399	0.0695342	-0.809378	0.0258917		-0.149264	0.824176	-0.219278	0.765221
GALNT13	0.549021	0.287495	0.619721	0.0592033	-0.0350391	0.820889	-0.0067895	0.268358	0.923418	0.0905873	0.541542	0.241331	0.12003	0.421348	0.392041	0.0796774		0.15785	0.293584	-0.0635961	0.71566
GALNT3	0.704613	0.196512	0.132042	0.632679	0.129492	0.840506	0.650526	0.00381691	0.704613	0.0513291	0.304711	0.7652	0.564467	0.062761	-0.024449	0.67028		0.424321	0.163422	-0.0742426	0.41011
GALNT4	-0.495645	0.0946384	-0.524542	0.102023	-0.60377	0.118841	-0.60377	0.0558972	-0.802122	0.0355039	-0.663332	0.0565428	-0.641758	0.0290716	-0.00179777	0.804493		-0.308636	0.430862	0.192457	0.171169
GALNT6	-0.14414	0.32332	-0.347798	0.820889	-0.845604	0.182448	0.137655	0.762752	-0.194739	0.572684	-0.354974	0.241331	-0.250101	0.241331	-0.180634	0.482053		-0.641764	0.407606	-0.624874	0.117499
GALNT7	0.560408	0.128643	0.444643	0.0919048	0.244807	0.392388	0.336819	0.268358	0.466756	0.0577704	0.421076	0.161093	0.315903	0.241331	-0.516459	0.0612926		-0.357424	0.430862	-0.143427	0.67205
GALNTL4	0.21498	0.32332	0.0378884	0.435492	0.0869067	0.450446	-0.022042	1	0.200433	0.538301	0.218728	0.301219	0.118166	0.629486	-0.270407	0.151084		0.150472	0.716185	0.373	0.163103
GALNTL5	-0.163173	0.403318	0.489799	0.743649	-0.242332	0.30236	-0.401684	0.144556	-0.242332	0.472789	-0.183138	0.565734	-0.572839	0.0848817	-0.111395	0.586042		0.082615	0.430862	0.473555	0.0849107
GALR2	0.299365	0.32332	0.0209401	0.782	0.269611	0.124907	0.130788	0.465686	0.138769	0.608077	0.163228	0.223371	0.368146	0.175272	-0.423089	0.0152721		0.0673569	0.642253	-0.255706	0.155327
GAMT	-0.91417	0.110612	-0.165319	0.668908	0.087649	0.801383	-0.943609	0.0415885	-0.91417	0.0455003	-0.0388352	0.662472	-0.957469	0.175272	-0.303576	0.187873		-0.0108323	0.887566	-0.140554	0.444492
GAMT1	-0.222484	0.447412	-0.155352	0.899907	0.155352	0.899907	-0.188508	0.326556	0.242101	0.538301	0.028836	0.908549	0.0632037	0.448369	-0.0362256	0.758885		0.401534	0.716185	-0.0797428	0.135395
GAP43	0.244341	0.93944	-0.48082	0.392388	-0.206199	0.840506	0.127672	0.65069	-0.110083	0.758316	-0.275643	0.448369	-0.103501	0.908549	0.326441	0.65591		0.235577	0.454869	-0.144432	0.472334
GAPDH	-0.253241	0.447412	-0.0520529	0.614884	0.00574931	0.326556	-0.167008	0.91985	-0.434399	0.719614	0.0347329	0.34623	-0.00365831	0.565734	0.455031	0.422542		-0.139583	0.671452	0.316	0.892969
GAPDH1	0.711704	0.543327	0.407833	0.420829	0.472985	0.279387	-0.310764	0.880027	0.086656	0.572684	0.595701	0.280244	0.340869	0.565734	-0.654948	0.238687		0.086656	0.887566	-0.228533	0.488666
GAPDHS	-0.507267	0.00183993	-0.315382	0.00447474	-0.357891	0.000683721	-0.195858	0.102023	-0.436967	0.00293601	-0.787062	0.000522303	-0.452819	0.0016472	-0.0766147	0.928992		-0.1866	0.275411	-0.0945209	0.71566
GARS	0.337167	0.447412	0.0765035	0.632679	-0.138896	0.724703	-0.0990523	0.820889	-0.0489837	0.572684	-0.0386337	0.872238	-0.210536	0.945052	-0.500998	0.280471		0.41408	0.0477717	-0.197844	0.981673
GARS1	-0.125523	0.819708	-0.086497	0.546018	-0.123684	0.65069	0.143281	0.166491	0.0721815	0.837472	-0.285478	0.34623	0.0585932	0.629486	-0.446641	0.0152721		0.111964	0.342467	-0.179213	0.393529
GATA4	-0.340848	0.196512	-0.527514	0.0740899	-0.527514	0.00825757	-0.120937	0.378615	-0.559921	0.100792	-0.762438	0.0094304	-0.504628	0.0508461	-0.382245	0.00539727		0.126386	0.824176	-0.160583	0.373824
GATA6	0.781522	0.32332	0.514677	0.290721	-0.221052	0.435492	0.514677	0.158918	0.727918	0.136967	0.412956	0.981671	0.339264	0.629486	0.103079	0.519838		0.326222	0.46715	-0.155258	0.681653
GATAD1	0.537894	0.224145	0.536468	0.174334	0.365083	0.51308	0.375381	0.465686	0.536468	0.151032	0.459134	0.223371	0.358233	0.395307	0.311372	0.134882		0.0747192	0.656787	-0.265741	0.295167
GATAD2A	-1.80894	0.0121715	-0.89797	0.0146829	-0.100143	0.450446	-1.26533	0.00253871	-1.88335	0.00147536	-0.859139	0.0456382	-1.32076	0.0258497	-0.192438	0.494479		-0.860182	0.0722384	-0.136235	0.913762
GATM	0.167978	0.254451	0.196965	0.326556	-0.0127085	0.762752	-0.0127085	0.743649	0.167978	0.411924	0.138303	0.629486	-0.0341261	0.981671	0.444724	0.0640867		-0.215203	0.855755	-0.410698	0.505297
GBA	0.0548925	0.819708	-0.133564	0.668908	0.180733	0.632679	0.180733	0.597312	0.0452654	0.959101	-0.0212979	0.981671	0.252847	0.535064	-0.0932494	0.881931		-0.138293	0.716185	-0.0283056	0.929396
GBA2	-0.0308688	1	-0.103723	0.979931	-0.104362	0.820889	-0.103723	0.880027	-0.202434	0.758316	-0.080513	0.800491	-0.192139	0.872238	0.123773	0.336832		-0.276954	0.203207	-0.153863	0.517963
GBX1	0.694516	0.0482322	0.173307	0.365144	0.282673	0.151607	0.447971	0.113009	0.499331	0.0812307	0.456712	0.0935248	0.359704	0.0456382	-0.388757	0.27174		0.580942	0.0936549	0.380371	0.561338
GBX2	-0.458951	0.403318	-0.366104	0.497008	-0.0559461	0.880027	-0.489295	0.078255	-0.461744	0.136967	-0.182002	0.662472	-0.468744	0.280244	-0.165682	0.519838		-0.300791	0.79288	0.0598373	0.856766
GCFC1	0.220776	0.254451	-0.187528	0.208469	0.414828	0.0663031	0.376751	0.174334	0.206944	0.877731	0.30865	0.629486	0.436254	0.0290716	0.225301	0.507075		0.543431	0.0455443	-0.1953	0.898161
GCH1	0.275031	0.648503	-0.156334	0.497008	0.0635166	0.497008	0.423111	0.597312	0.0748766	1	0.0552137	0.535064	0.338977	0.945052	-0.0956932	0.230886		0.749072	0.0249635	-0.257122	0.17953
GCKR	0.749433	0.447412	0.188202	0.880027	-0.0335125	0.939843	0.200826	0.290721	0.225091	0.441756	0.0312705	0.908549	0.131294	0.535064	0.161254	0.507075		0.212466	0.492254	0.502742	0.0685571
GCLC	-0.736795	0.110612	-0.512154	0.450446	-0.512154	0.227249	-0.512154	0.174334	-0.736795	0.182422	-0.540237	0.161093	-0.45242	0.147798	-0.0383321	0.866328		0.153529	0.479612	-0.0466167	0.570219
GCLM	0.367111	0.361935	0.417841	0.0919048	0.0509884	0.562871	0.365298	0.339114	0.447182	0.0812307	0.252945	0.421348	0.107335	0.800491	-0.325273	0.0796774		0.550071	0.106131	-0.255565	0.421392
GCM1	-0.331001	1	-0.0532891	0.365144	-0.183515	0.724703	-0.318007	0.668908	-0.174914	0.758316	-0.132433	0.7652	-0.34788	0.800491	0.723991	0.00221665		-0.246098	0.531226	0.0905251	0.448411
GCNT2	0.313307	0.110612	-0.113234	0.562871	0.351307	0.0095686	0.26162	0.30236	0.0362894	0.837472	0.157175	0.161093	0.391209	0.0258497	0.312915	0.0199734		0.156908	0.701156	0.230153	0.252084
GDF10	-0.927723	0.0575194	-0.739469	0.0168578	-0.615668	0.0268491	-0.606599	0.0415885	-0.966695	0.011977	-0.924872	0.0107693	-0.845894	0.0122746	-0.240984	0.0796774		0.152047	0.919559	0.138784	0.432853
GDF11	-0.325207	0.196512	-0.302735	0.268358	-0.285082	0.435492	-0.0781781	0.668908	-0.325207	0.305061	-0.343178	0.241331	-0.262706	0.448369	0.437721	0.0796774		-0.112815	0.558051	-0.116286	0.472334
GDF15	-0.287541	0.254451	-0.372184	0.217713	-0.172475	0.860223	-0.172475	0.562871	-0.334961	0.259233	-0.342877	0.395307	-0.119414	0.629486	0.29465	0.00207447		-0.272031	0.196127	0.143517	0.629518
GDF2	0.251539	0.93944	-0.388146	0.107405	-0.231322	0.687322	0.240665	0.762752	-0.286602	0.259233	-0.337374	0.241331	0.00934181	0.629486	0.196727	0.850776		0.161496	0.492254	0.0742012	0.790381
GDPD2	0.122841	0.819708	0.22805	0.078255	-0.0940532	0.237079	-0.292284	0.314305	0.203864	0.681618	0.171231	0.800491	-0.25524	0.147798	-0.528124	0.0115739		-0.0765055	0.701156	-0.264135	0.339595
GDPD5	-0.383867	0.17146	-0.225873	0.497008	-0.176281	0.30236	-0.238685	0.227249	-0.362067	0.259233	-0.244284	0.301219	-0.36048	0.175272	0.925114	0.0152721		-0.211394	0.407606	-0.264136	0.472334
GEMIN2	-0.627527	0.543327	-0.175213	0.959874	-0.0726151	0.899907	-0.710741	0.124907	-0.700808	0.281515	-0.152973	0.981671	-0.513005	0.421348	-0.0447896	0.976303		-0.0105464	0.140361	0.140277	0.710765
GEN1	0.363536	0.254451	0.204643	0.40646	0.259398	0.314305	0.171092	0.40646	0.315509	0.355967	0.29209	0.301219	0.309568	0.280244	0.242357	0.494479		0.456203	0.00499264	0.427308	0.0371728
GFOD1	0.0539917	0.543327	0.36161	0.880027	-0.0905044	0.597312	-0.0905044	0.30236	0.229566	0.797634	0.153869	0.730389	-0.0991838	0.395307	-0.255542	0.36757		0.0663235	0.824176	-0.0783665	0.413851
GFOD2	-0.280005	0.879228	0.0669574	0.465686	0.026296	0.705924	-0.281071	0.450446	-0.280005	0.959101	0.0313098	0.565734	-0.266076	0.872238	0.273401	0.145526		0.306317	0.0500898	0.188481	0.851617
GFPT1	-0.0199652	0.543327	0.226214	0.668908	0.122142	0.497008	-0.0514139	0.51308	0.19591	0.837472	0.0870637	0.945052	-0.190797	0.421348	-0.541113	0.0233635		0.359756	0.385115	-0.642234	0.115969
GFPT2	0.528248	0.110612	0.528248	0.158918	0.717784	0.0701078	0.460935	0.227249	0.54474	0.0648699	0.69716	0.0326332	0.591376	0.062761	0.530929	0.0115739		0.399555	0.0500898	0.132	0.233557
GFPT3	0.0414488	0.879228	-0.110992	0.705924	-0.215851	0.208469	-0.079243	0.724703	-0.341184	0.877731	-0.216529	0.395307	-0.252719	0.34623	-0.476578	0.134882		-0.384173	0.140361	0.305959	0.301264
GGH	0.374595	0.224145	0.620866	0.0663031	-0.123678	0.497008	0.624038	0.174334	0.693511	0.0455003	0.248594	0.161093	0.410656	0.206388	0.354967	0.0535093		0.214728	0.275411	0.148877	0.238749
GGPS1	-0.319139	0.704043	-0.11763	1	-0.144228	0.290721	-0.145636	0.743649	-0.128566	0.837472	-0.165799	0.597223	-0.398972	0.476348	-0.378227	0.422542		-0.128566	0.46715	-0.0886861	0.725484
GGT1	0.383194	0.879228	-0.016483	0.392388	-0.563776	0.182448	0.439461	0.237079	0.422978	0.877731	-0.63541	0.206388	-0.208059	0.908549	-0.220086	0.230886		0.146786	0.967778	-0.465468	0.17953
GGT2	0.907031	0.148879	-0.0174127	1	0.14577	0.392388	0.69837	0.0268491	0.584811	0.123936	0.278593	0.597223	0.665615	0.10286	0.303159	0.69938		0.126245	0.656787	0.0439401	0.691307
GGT3P	0.0954914	0.494125	-0.142323	0.365144	-0.0348689	0.979931	0.484119	0.0345937	0.13036	0.38332	-0.166682	0.662472	0.449738	0.190362	-0.116271	0.263197		0.161781	0.746569	-0.428285	0.199445
GGTLC1	-0.103885	0.594853	-0.109374	0.529419	-0.103793	0.959874	0.0423965	0.174334	-0.103885	0.719614	-0.151344	0.836194	-0.0306982	0.476348	0.371371	0.881931		-0.210673	0.777353	-0.0271176	0.526497
GGTLC2	0.907031	0.148879	-0.0174127	1	0.14577	0.392388	0.69837	0.0268491	0.584811	0.123936	0.278593	0.597223	0.665615	0.10286	0.303159	0.69938		0.126245	0.656787	0.0439401	0.691307
GH1	-0.202622	1	-0.0110623	0.614884	-0.274205	0.579972	-0.324017	0.217713	-0.24977	0.797634	-0.119315	0.908549	-0.37633	0.395307	-0.0549472	0.913269		-0.18998	0.746569	-0.318949	0.123779
GH2	-0.136334	0.819708	-0.0487394	0.860223	-0.0417925	0.529419	-0.171744	0.30236	-0.149625	0.644412	-0.0264401	0.629486	-0.158801	0.662472	-0.145136	0.928992		-0.149215	0.419139	-0.242148	0.326484
GHSR	0.264202	0.704043	0.159842	0.668908	-0.095074	0.959874	0.416744	0.199512	0.502985	0.281515	0.0845638	0.836194	0.221608	0.535064	-0.555533	0.238687		0.451922	0.189229	-0.0234714	0.775257
GIF	0.597222	0.761208	0.234294	0.562871	0.0158479	0.450446	-0.104524	0.257631	0.386187	0.644412	0.120851	0.908549	-0.301272	0.241331	-0.120682	0.208577		0.186937	0.656787	-0.108585	0.517963
GIMAP1GIMAP5	0.584184	0.196512	0.575359	0.0415885	-0.0752323	0.959874	0.0440129	0.365144	0.824558	0.0812307	0.531499	0.206388	0.266708	0.505257	0.23181	0.728928		0.528494	0.106131	0.18283	0.432853
GIMAP4	-1.04004	0.0682475	-0.485495	0.0415885	-0.290173	0.107405	-0.346183	0.0871568	-0.9033	0.0274451	-0.747156	0.0365622	-0.667974	0.062761	0.298763	0.215833		-0.131727	0.217922	-0.0454393	0.346275
GIMAP5	0.584184	0.196512	0.575359	0.0415885	-0.0752323	0.959874	0.0440129	0.365144	0.824558	0.0812307	0.531499	0.206388	0.266708	0.505257	0.23181	0.728928		0.528494	0.106131	0.18283	0.432853
GIPR	-0.295361	0.761208	0.285711	0.227249	-0.23149	0.562871	0.179296	0.762752	0.285711	0.538301	0.283328	0.280244	-0.0260971	0.908549	0.0452562	0.36757		0.0450679	0.531226	-0.0107963	0.60182
GIPR1	0.264019	0.403318	0.297744	0.137759	0.566795	0.0095686	-0.402164	0.124907	-0.0440536	0.959101	0.727618	0.0203215	0.00527926	0.535064	0.155774	0.0763341		0.0433285	0.967778	0.167601	0.332998
GIT2	-0.0925723	0.819708	0.60003	0.0871568	-0.336189	0.687322	-0.138657	0.579972	0.680001	0.608077	0.243688	0.565734	-0.638804	0.629486	0.0565881	0.54585		-0.396344	0.46715	-0.085936	0.96074
GJA1	0.0623608	0.93944	-0.154153	0.0919048	0.280706	0.450446	0.161726	0.378615	-0.0422756	0.644412	-0.0470313	0.696126	0.432163	0.421348	0.20895	0.627554		-0.170425	0.419139	0.11482	0.861922
GJA3	-0.127575	0.494125	0.0118547	0.450446	0.0118547	0.392388	-0.157812	0.529419	-0.135867	0.411924	-0.0578601	0.323214	-0.319284	0.448369	-1.03866	0.001383		-0.265126	0.558051	0.147863	0.836209
GJA4	-0.507654	0.819708	-0.0387843	0.91985	0.197958	0.257631	-0.0878554	0.762752	-0.0537875	0.719614	0.0644226	0.629486	0.322334	0.597223	0.0205217	0.36757		-0.159174	0.983886	-0.177582	0.153428
GJA5	-0.343607	0.196512	0.0559527	0.743649	-0.359897	0.00324816	-0.206472	0.51308	-0.229269	0.572684	-0.423881	0.0456382	-0.295769	0.0229413	-0.040592	0.9921		-0.254395	0.599482	-0.0731771	0.444492
GJA9MYCBP	-0.158112	0.93944	0.123156	0.19084	-0.17408	0.724703	-0.46518	0.0157373	-0.176463	0.608077	-0.0648201	0.662472	-0.546908	0.112922	-0.590008	0.223269		-0.184638	0.225561	-0.378902	0.201754
GJB1	0.0916201	0.32332	0.0698301	0.724703	0.0335206	0.959874	0.0990402	0.378615	0.0916201	0.305061	-0.163744	0.872238	0.0844352	0.565734	0.358047	0.326965		0.242059	0.531226	-0.175433	0.413851
GJC1	0.464106	0.819708	0.372299	0.860223	0.536622	0.668908	0.536622	0.959874	0.536622	0.837472	0.500364	0.945052	0.56424	0.872238	-0.00904553	0.134882		0.455003	0.419139	-0.654382	0.111472
GJC2	0.327485	0.704043	-0.426339	0.19084	0.259214	0.860223	0.193168	0.979931	-0.426339	0.355967	-0.188761	0.301219	0.29335	0.981671	-0.163632	0.280471		-0.101811	0.642253	0.0558399	0.413851
GK	0.115546	0.879228	0.237098	0.939843	0.014895	0.860223	-0.0324118	0.562871	0.171355	0.719614	0.136214	0.981671	0.0725476	0.836194	0.15472	0.411178		-0.170474	0.903543	0.120235	0.882599
GK2	-0.321574	0.148879	-0.569435	0.151607	-0.419585	0.174334	0.179997	0.979931	-0.252276	0.305061	-0.489763	0.0695342	-0.115218	0.421348	0.556939	0.000789071		-0.130412	0.385115	0.102691	0.440593
GK5	0.033928	0.543327	0.177589	0.217713	-0.175939	0.820889	-0.0651425	0.899907	0.156899	0.355967	0.00606162	0.629486	-0.137379	0.945052	-0.274594	0.944743		-0.0775777	0.656787	-0.0420568	0.939834
GLE1	0.612232	0.32332	0.748733	0.102023	-0.0582696	0.529419	-0.0582696	0.268358	0.382462	0.123936	0.650355	0.161093	0.424905	0.301219	-0.700012	0.0560065		0.497623	0.777353	-0.124269	0.965971
GLIS1	0.300803	0.879228	0.179668	0.632679	-0.0556798	0.939843	0.00827465	0.365144	0.160598	0.918309	0.160452	0.800491	-0.206405	0.565734	-0.278533	0.326965		-0.115485	0.189229	-0.0472324	0.939834
GLP1R	-0.559498	0.17146	-0.454604	0.268358	0.211601	0.743649	-0.559498	0.0468888	-0.677732	0.0402395	-0.147015	0.448369	-0.500958	0.175272	0.598119	0.0016966		-0.754093	0.157405	0.21533	0.370308
GLP2R	0.490892	0.494125	0.212019	0.497008	0.0427221	0.497008	0.194333	0.529419	0.305578	0.441756	0.443231	0.370264	0.240665	0.448369	-0.566804	0.0221818		-0.533622	0.293584	0.134626	0.892969
GLRX2	-0.105325	0.879228	0.0435358	0.579972	-0.0275095	0.465686	0.0275095	0.546018	0.0435358	1	-0.0446492	0.448369	-0.107763	0.836194	-0.053437	0.684772		0.17468	0.182512	-0.475166	0.795441
GLS	0.190542	0.93944	0.20129	0.782	0.20129	0.880027	-0.361178	0.668908	-0.112514	0.918309	0.215679	1	-0.131714	0.662472	-1.3799	0.0366887		-0.309721	0.182512	-0.289294	0.413851
GLS1	0.201687	0.403318	-0.0426473	0.687322	0.0302549	0.668908	0.201687	0.40646	0.169452	0.719614	-0.00619621	1	0.097029	0.421348	0.179246	0.835283		-0.188743	0.407606	0.193903	0.274483
GLS2	0.106945	0.196512	-0.344562	0.705924	0.434886	0.166491	0.0190884	0.632679	-0.00423886	0.504985	0.149654	0.241331	0.48701	0.323214	0.566824	0.0286531		-0.196601	0.731324	-0.35876	0.252084
GLT8D1	-1.33287	0.00979151	-1.2561	0.0193104	-1.15491	0.00766437	-1.15035	0.0391344	-1.33582	0.0089127	-1.30871	0.00304038	-1.27339	0.0022467	-0.786154	0.00129097		-0.5521	0.189229	-0.144237	0.552524
GLUD1	-0.472032	0.128643	-0.601783	0.00197374	0.0785449	0.705924	0.0516988	0.860223	-0.601783	0.0455003	-0.567995	0.0179666	0.013055	0.872238	0.0619569	0.89758		-0.212715	0.585517	0.161489	0.301264
GLUD2	0.349642	0.0946384	0.322868	0.144556	0.0286397	0.339114	0.185332	0.257631	0.357461	0.0648699	0.312593	0.0768963	0.336986	0.206388	-0.133417	0.0699908		0.478593	0.00531476	-0.0567546	0.648281
GLUD3	-0.341591	0.403318	-0.570849	0.00825757	0.067017	0.880027	-0.0691784	0.497008	-0.511965	0.16617	-0.405872	0.0935248	0.000761064	0.597223	0.168917	0.254841		-0.308838	0.110571	0.155675	0.252084
GLUL	1.41671	0.0946384	0.272793	0.279387	0.28942	0.113009	0.122744	0.314305	0.28942	0.259233	0.441736	0.123744	0.694541	0.135359	0.165687	0.613576		-0.0134352	0.746569	-0.248014	0.496944
GLYCTK	-0.274144	0.648503	0.17006	0.860223	-0.69718	0.124907	0.344826	0.979931	0.275509	0.877731	-0.505224	0.34623	-0.345902	0.448369	-0.278064	0.129791		0.378608	0.407606	-0.132091	0.464283
GLYR1	-0.313491	0.704043	-0.126521	0.632679	-0.257526	0.840506	0.00328234	0.65069	-0.166252	0.538301	-0.285509	0.662472	-0.218365	0.872238	0.182884	0.482053		0.447418	0.182512	-0.148663	0.373824
GMDS	-0.354328	0.287495	-0.542491	0.0663031	-0.547328	0.0626701	-0.500843	0.227249	-0.927044	0.0726741	-0.781124	0.0365622	-0.582313	0.0935248	-0.401781	0.0221818		-0.393841	0.967778	-0.12921	0.366813
GMIP	0.134964	0.32332	0.191209	0.124907	0.134964	0.339114	0.0945458	0.880027	0.173399	0.329878	0.306552	0.0935248	0.114755	0.597223	0.150209	0.422542		0.130169	0.686244	-0.300614	0.131994
GMPR	0.11554	0.819708	-0.267924	0.351976	0.104313	0.497008	0.104313	0.51308	0.11554	0.877731	-0.00348455	0.872238	0.135691	0.395307	0.0985065	0.835283		-0.149331	0.746569	0.122299	0.56577
GMPS	0.932915	0.027578	0.381912	0.0305109	0.0548151	0.597312	0.216433	0.0740899	0.918276	0.0159413	0.52816	0.0768963	0.584518	0.123744	0.543354	0.0487933		0.185339	0.241407	-0.120859	0.939834
GMPS1	-0.32802	0.543327	-0.154101	0.450446	-0.0695021	0.546018	-0.32802	0.137759	-0.44626	0.182422	-0.113677	0.476348	-0.281238	0.223371	0.00823849	0.835283		-0.0666987	0.686244	0.0915801	0.760217
GNA11	0.628691	0.254451	0.587769	0.131211	0.562523	0.268358	-0.0392943	0.939843	0.518499	0.355967	0.666765	0.147798	0.164406	0.597223	-0.214518	0.223269		0.153449	0.671452	-0.334764	0.053248
GNA13	0.876749	0.00979151	0.911962	0.00117413	0.651066	0.00659125	-0.223788	0.959874	0.710592	0.0513291	1.23331	0.000369522	0.638227	0.112922	0.810512	0.0115739		0.579411	0.163422	0.141241	0.552524
GNA14	-0.537446	0.447412	0.299201	0.481208	-0.256327	0.217713	-0.497253	0.113009	-0.16997	0.608077	-0.291126	0.836194	-0.611823	0.112922	-0.760408	0.102313		-0.354591	0.110571	-0.435998	0.065619
GNAI2	0.443306	0.287495	0.641855	0.107405	0.0866452	0.705924	0.490936	0.257631	0.647388	0.123936	0.518269	0.190362	0.571564	0.370264	-0.340137	0.326965		-0.112402	0.627854	0.05808	0.882599
GNAL	-0.679162	0.128643	-0.46137	0.0968584	-0.444096	0.0324974	-0.0111165	0.705924	-0.343197	0.182422	-0.761436	0.0158543	-0.437362	0.161093	0.271428	0.238687		0.268503	0.824176	-0.0461556	0.45235
GNAQ	-0.746412	0.00183993	-0.540559	0.00484077	-0.552619	0.00447474	-0.237114	0.465686	-0.55462	0.0274451	-0.701997	0.000369522	-0.456032	0.0139635	0.0727906	0.494479		0.217981	0.824176	-0.00029826	0.892969
GNAT1	-0.228171	0.648503	0.131522	0.91985	-0.310891	0.579972	-0.23255	0.290721	-0.212595	0.572684	-0.207116	0.597223	-0.467474	0.260285	-0.155251	0.572493		-0.23255	0.275411	-0.0226796	0.760217
GNB1L	-0.0721994	0.543327	-0.18618	0.705924	-0.395156	0.247205	0.105055	0.820889	-0.105663	0.681618	-0.276918	0.280244	-0.317451	0.370264	-0.410613	0.280471		-0.331114	0.217922	-0.108317	0.730414
GNB4	-0.0199652	0.543327	0.226214	0.668908	0.122142	0.497008	-0.0514139	0.51308	0.19591	0.837472	0.0870637	0.945052	-0.190797	0.421348	-0.541113	0.0233635		0.359756	0.385115	-0.642234	0.115969
GNE	-0.0342185	0.594853	-0.0363422	0.614884	0.0635782	0.959874	-0.0363422	0.860223	-0.0342185	0.681618	-0.0110611	0.730389	0.0913474	0.908549	-0.496445	0.00287925		-0.706551	0.0236872	-0.503354	0.0342872
GNG7	0.503445	0.0682475	0.172758	0.378615	0.387252	0.268358	0.10039	0.546018	0.144896	0.329878	0.397134	0.241331	0.484597	0.301219	-0.945526	0.00148104		0.253727	0.163422	-0.440308	0.0365797
GNGT2	-0.131066	0.819708	-0.131066	0.840506	0.288491	0.351976	-0.131066	0.979931	-0.131066	0.918309	0.19371	0.565734	0.154307	0.565734	0.0186421	0.881931		-0.099591	0.824176	0.161908	0.0849107
GNPAT	-0.195751	0.254451	-0.0667512	0.151607	-0.0551817	0.899907	-0.167496	0.465686	-0.195751	0.182422	-0.0766697	0.34623	-0.111339	0.662472	0.407174	0.0423766		-0.569872	0.00767317	0.16173	0.765221
GNPNAT1	-0.135182	0.543327	-0.00242816	0.65069	-0.113332	0.959874	-0.179109	0.597312	-0.1299	0.877731	-0.0661642	0.730389	-0.0666653	0.872238	0.115545	0.254841		0.0346175	0.145877	0.040167	0.820863
GNPTAB	0.585006	0.0805688	0.214075	0.465686	0.247052	0.465686	0.130102	0.326556	0.171337	0.238204	0.451289	0.476348	0.31575	0.280244	0.789181	0.0511058		-0.451107	0.0455443	-0.175103	0.785331
GNS	0.153572	0.0682475	0.334877	0.0919048	0.334877	0.0919048	0.379965	0.0558972	0.400465	0.0159413	0.298954	0.0365622	0.418709	0.0290716	0.355284	0.110905		0.291043	0.967778	0.642948	0.0241642
GOLGA4	1.0071	0.0185135	0.986614	0.0871568	0.814713	0.151607	0.814713	0.078255	1.0071	0.0274451	1.04452	0.0456382	0.904736	0.0408872	0.277471	0.110905		0.150492	0.746569	0.192482	0.391712
GOPC	-0.334785	0.594853	0.275659	0.782	0.289904	0.899907	-0.497867	0.290721	-0.318449	0.719614	0.0615137	0.7652	-0.284362	0.597223	-0.164851	0.641667		-0.224655	0.871634	-0.142216	0.310565
GOT2	-0.930602	0.00783543	-0.291714	0.0871568	-0.442001	0.0220693	-0.452512	0.107405	-0.649596	0.0455003	-0.761718	0.0107693	-0.485794	0.0094304	-0.520722	0.0511058		-0.0284403	0.454869	0.0537403	0.965971
GPA33	0.838379	0.543327	0.189445	0.351976	0.297373	0.365144	0.0683998	0.562871	0.553262	0.504985	0.5942	0.301219	0.415528	0.565734	0.124126	0.627554		0.29854	0.0936549	0.0270685	0.877422
GPBAR1	-0.800624	0.00108744	-0.297242	0.00253871	-0.297242	0.0035221	-0.356288	0.0012822	-0.684312	0.000331003	-0.708255	0.000619108	-0.634489	0.000522303	-0.214528	0.317287		-0.195102	0.203207	0.127275	0.530791
GPM6B	0.202888	0.32332	0.252649	0.365144	-0.255531	0.562871	0.312529	0.0871568	0.312529	0.0726741	0.00255581	0.872238	0.111506	0.476348	0.534158	0.215833		0.512688	0.0201921	-0.220127	0.476389
GPN3	-0.354321	0.879228	-0.6788	0.420829	-0.635328	0.465686	0.299869	0.529419	-0.354321	0.918309	-0.832944	0.370264	-0.337787	0.945052	-0.478661	0.110905		-0.683571	0.935608	-0.731306	0.0422191
GPR107	0.804871	0.0682475	0.149443	0.339114	0.347106	0.0391344	0.464565	0.0919048	0.722965	0.0905873	0.357689	0.062761	0.966046	0.0203215	-0.306494	0.684772		-0.0217673	0.430862	-0.228372	0.304344
GPR110	-0.0754655	0.761208	-0.132441	0.979931	-0.364383	0.268358	0.0281617	0.820889	-0.0754655	0.959101	-0.365235	0.535064	-0.103953	0.476348	0.0814471	0.357135		-0.128457	0.627854	-0.0285426	0.484555
GPR114	-0.201086	0.287495	-0.119374	0.668908	-0.344197	0.182448	0.119374	0.705924	-0.182407	0.719614	-0.324698	0.190362	0.00784824	0.565734	0.147179	0.65591		0.25841	0.3634	-0.128537	0.440593
GPR116	0.0421871	0.761208	-0.0975135	0.782	-0.0727759	0.450446	-0.0606959	0.614884	-0.128385	0.644412	-0.195588	0.535064	-0.146367	0.448369	-0.428017	0.110905		-0.189688	0.322322	-0.0816924	0.653007
GPR119	-0.735642	0.254451	-0.283568	0.290721	-0.341919	0.743649	-0.450605	0.182448	-0.489764	0.123936	-0.341729	0.535064	-0.437636	0.323214	0.094911	0.65591		-0.456943	0.0660611	-0.299947	0.323259
GPR1	0.469049	0.594853	0.0703666	0.687322	0.541292	0.529419	-0.405704	0.279387	-0.292917	0.681618	0.537927	0.421348	-0.19618	0.872238	0.0159965	0.976303		-0.500201	0.275411	-0.0417979	0.543779
GPR126	0.725844	0.128643	0.178383	0.481208	0.324963	0.279387	0.734373	0.199512	0.71502	0.151032	0.263576	0.301219	0.776621	0.147798	0.0433057	0.559094		0.575035	0.145877	-0.198399	0.71566
GPR132	-0.476744	0.148879	-0.475071	0.0305109	-0.400872	0.137759	-0.253343	0.801383	-0.259616	0.182422	-0.56255	0.0290716	-0.34815	0.323214	-0.819026	0.000258544		-0.188868	0.442772	0.186032	0.138864
GPR133	0.0657873	0.648503	0.374686	0.840506	-0.246942	0.65069	0.630151	0.268358	0.538708	0.305061	-0.135293	0.981671	0.151541	0.597223	0.112742	0.866328		0.126073	0.656787	0.233656	0.208797
GPR135	-0.0201677	0.879228	0.145505	0.979931	-0.0201677	0.762752	-0.00424876	0.979931	0.164306	1	-0.0320611	0.836194	0.0105847	0.836194	0.388374	0.9921		0.141256	0.505072	-0.538462	0.0321186
GPR141	-0.434426	0.543327	0.361851	0.392388	-0.592603	0.0919048	-0.339119	0.40646	-0.230752	0.918309	-0.332589	0.662472	-0.566932	0.135359	0.527491	0.0047737		0.258638	0.430862	0.41221	0.0716025
GPR142	0.267711	0.819708	0.122875	0.743649	-0.178593	0.614884	-0.503746	0.279387	-0.164573	0.797634	0.122525	0.945052	-0.542988	0.34623	0.327909	0.134882		0.1738	0.46715	-0.172177	0.939834
GPR143	-1.08861	0.128643	-0.213219	0.782	-1.08861	0.0626701	-0.213219	0.597312	-0.213219	0.608077	-0.803404	0.175272	-0.703164	0.123744	-1.60906	0.0349434		0.513751	0.293584	-0.456955	0.851617
GPR144	-0.217316	0.761208	-0.077316	0.91985	-0.0857665	0.392388	-0.8334	0.0415885	-0.836245	0.329878	-0.124296	0.535064	-0.610353	0.0768963	-0.251467	0.223269		-0.418888	0.0660611	0.0363429	0.903357
GPR146	0.575624	0.0226545	0.32964	0.025165	0.392837	0.0701078	-0.0540584	0.562871	0.49428	0.0726741	0.521217	0.0094304	0.203042	0.223371	0.0294546	0.357135		0.330915	0.37416	-0.269453	0.476389
GPR15	0.487813	0.148879	0.558997	0.025165	0.247906	0.378615	0.114001	0.579972	0.67704	0.100792	0.478193	0.0408872	0.423778	0.301219	0.475014	0.0122426		-0.199133	0.129812	-0.218025	0.326484
GPR151	-0.393134	0.648503	0.434776	0.465686	0.237913	0.632679	0.124718	0.782	0.168149	0.959101	0.550335	0.565734	0.252349	0.981671	-0.448089	0.0731062		0.255614	0.454869	-0.205881	0.755224
GPR155	-0.327761	0.761208	0.1378	0.65069	-0.122368	0.743649	0.00637612	0.632679	0.00617381	0.719614	-0.0569827	1	-0.197383	0.981671	-0.271639	0.223269		0.126515	0.716185	0.297946	0.444492
GPR160	0.805102	0.0333981	0.41238	0.0497453	0.370425	0.151607	0.361188	0.199512	0.561141	0.0402395	0.538662	0.0365622	0.378301	0.0848817	0.546335	0.00307099		0.0547451	0.25802	0.18036	0.359884
GPR162	0.203753	0.819708	NaN	0.811238	NaN	0.376117	NaN	1	NaN	0.885234	NaN	0.679993	0.0928899	0.730389	NaN	0.595445		-0.0584485	0.643169	0.0145199	0.747815
GPR174	-0.161256	0.761208	-0.0643505	0.860223	-0.161256	0.979931	-0.447976	0.078255	-0.233712	0.355967	-0.0143243	0.945052	-0.246437	0.223371	-0.840425	0.00539727		-0.0643505	0.492254	-0.403683	0.448411
GPR182	0.153574	0.819708	0.0183935	0.632679	0.0183935	0.687322	0.217605	0.939843	0.153574	0.918309	0.290477	0.535064	0.119319	0.945052	0.397881	0.317287		0.0640309	0.887566	0.17323	0.59271
GPR183	0.892309	0.00623701	0.885357	0.0110621	0.367018	0.0663031	0.0064694	0.979931	0.679759	0.0648699	1.04942	0.00408232	0.760013	0.123744	-0.430284	0.378193		-0.230087	0.855755	0.281616	0.104285
GPR2	-0.302549	0.32332	-0.267621	0.174334	-0.450516	0.118841	-0.207519	0.762752	-0.302549	0.329878	-0.414703	0.0695342	-0.304213	0.206388	0.0984068	0.804493		-0.0521131	0.442772	0.217171	0.137121
GPR19	-0.279544	0.17146	-0.213004	0.314305	-0.340073	0.0468888	-0.0150136	0.217713	-0.185255	0.182422	-0.372716	0.0768963	-0.533119	0.0768963	-0.102653	0.586042		-0.167799	0.558051	0.384677	0.522221
GPR22	-0.164181	0.543327	-0.423353	0.420829	-0.278392	0.724703	0.0182285	0.65069	-0.164181	0.681618	-0.380694	0.448369	-0.0342646	0.981671	0.228148	0.317287		-0.0504597	0.701156	0.0575123	0.246689
GPR27	-0.0856794	0.254451	-0.0424755	0.174334	-0.188809	0.614884	-0.240544	0.51308	-0.0942104	0.199825	-0.114144	0.223371	-0.224338	0.505257	-0.386689	0.0535093		0.174187	0.935608	-0.0128069	0.846475
GPR31	-0.205281	0.594853	0.253155	0.687322	-0.381816	0.392388	-0.761408	0.208469	-0.58706	0.504985	-0.261964	0.730389	-0.801888	0.190362	-0.340673	0.10654		0.165677	0.919559	-0.468826	0.579167
GPR32	-0.442486	0.0946384	-0.320299	0.420829	-0.456462	0.0968584	-0.426519	0.182448	-0.341613	0.136967	-0.476206	0.135359	-0.496678	0.062761	-0.648885	0.0982197		-0.24204	0.518064	-0.0959894	0.45235
GPR35	0.399661	0.110612	0.399661	0.0441716	0.0669114	0.840506	0.17633	0.465686	0.848625	0.0648699	0.243396	0.135359	0.0780285	0.535064	-0.403332	0.0332694		0.853898	0.00814679	-0.586185	0.0164443
GPR65	0.0878924	0.819708	0.14494	0.840506	-0.321052	0.326556	-0.402419	0.420829	-0.164595	0.681618	-0.0797684	0.696126	-0.466018	0.280244	-0.199146	0.223269		-0.13597	0.746569	0.125691	0.760217
GPR75	0.0303777	0.32332	-0.245543	0.0527463	0.0303777	0.279387	0.385939	0.166491	0.167736	0.758316	-0.453559	0.0565428	0.199643	0.908549	0.00859906	0.599737		-0.0209175	0.777353	0.337307	0.218463
GPR78	-0.470324	0.128643	-0.610645	0.00710965	-0.164115	0.113009	0.0435802	0.632679	-0.847133	0.0648699	-0.826719	0.0122746	-0.0957023	0.223371	0.12888	0.7141		-0.317713	0.312546	0.236506	0.986909
GPR83	0.180863	0.543327	0.456815	0.326556	0.251855	0.30236	-0.256023	0.351976	0.070506	1	0.589484	0.206388	0.0468349	0.945052	-0.110063	0.12485		-0.638064	0.16961	0.108422	0.924181
GPRC5C	-0.406689	0.254451	-0.0734217	0.131211	0.100301	0.939843	-0.145165	0.227249	-0.505033	0.0726741	-0.131382	0.370264	-0.120479	0.421348	-0.358109	0.399998		0.259877	0.302966	0.0378363	0.606398
GPS1	-0.206657	0.403318	0.232954	0.743649	-0.886339	0.0740899	-0.0558898	0.939843	0.292186	0.797634	-0.661346	0.34623	-0.761079	0.260285	-0.333342	0.411178		0.500595	0.342467	-0.567058	0.188191
GPSM1	-0.537024	0.148879	-0.34686	0.257631	-0.548691	0.0701078	-0.387464	0.227249	-0.556383	0.111893	-0.633086	0.062761	-0.436581	0.0768963	-0.328475	0.0129453		-0.653839	0.101833	0.553553	0.0305703
GPX1	-0.479483	0.0946384	-0.38013	0.0663031	-0.118194	0.481208	-0.342812	0.0826087	-0.835283	0.0402395	-0.497966	0.0768963	-0.408107	0.112922	-0.246995	0.280471		0.118194	0.839933	0.218788	0.476389
GPX3	0.353496	0.704043	-0.076343	1	0.29946	0.597312	0.121779	0.30236	0.010652	0.572684	0.268797	0.696126	0.507327	0.395307	-0.00616812	0.9921		0.447178	0.101833	0.127516	0.513722
GPX4	-0.490544	0.32332	-0.432629	0.199512	-0.241321	0.450446	-0.00144922	0.91985	-0.490544	0.441756	-0.525053	0.241331	-0.245997	0.565734	0.0437032	0.866328		-0.127597	0.585517	0.207995	0.552524
GPX5	-0.516913	0.254451	-0.155666	0.724703	-0.425015	0.0146829	-0.342807	0.0871568	-0.236467	0.199825	-0.356958	0.112922	-0.598134	0.0408872	-0.145309	0.12485		0.0799767	0.951683	0.0546891	0.790381
GPX6	0.90495	0.148879	0.234633	0.820889	0.511072	0.0968584	0.511072	0.137759	0.691945	0.411924	0.556132	0.241331	0.735338	0.0848817	-0.0980123	0.151084		0.736585	0.175973	0.0165265	0.501111
GRAP	-0.466379	0.00783543	-0.233842	0.131211	-0.24845	0.435492	-0.396724	0.00181274	-0.466379	0.0047947	-0.308325	0.135359	-0.361279	0.0122746	-0.175407	0.246671		-0.285962	0.0322759	0.0508612	0.877422
GRAP2	0.259163	0.761208	-0.206888	0.91985	0.217252	0.782	0.292502	0.51308	0.28248	0.837472	0.00258332	0.7652	0.239461	0.945052	-0.259673	0.0904265		0.167591	0.505072	-0.279492	0.492796
GRAP1	-0.119255	0.196512	-0.322181	0.078255	-0.322181	0.314305	-0.0649503	0.65069	-0.262328	0.136967	-0.35592	0.0565428	-0.103665	0.421348	0.190775	0.246671		-0.311919	0.0722384	0.0798062	0.159179
GRASP	0.198563	0.93944	-0.29736	0.237079	0.0238573	0.939843	0.18283	0.762752	-0.0589985	0.38332	0.00799325	0.597223	0.126534	0.836194	0.448942	0.0332694		0.216897	0.233388	0.481405	0.0315952
GRB10	0.120678	0.704043	0.108789	0.268358	-0.126508	0.314305	0.121125	0.705924	0.234851	0.411924	0.0288588	0.981671	0.00614255	0.629486	0.517473	0.254841		0.00985818	0.544557	-0.249034	0.399011
GRB2	-0.0523758	0.93944	-0.0342561	0.314305	-0.0342561	0.668908	-0.0967339	0.91985	-0.0786142	0.572684	0.351248	0.370264	-0.065495	0.872238	-0.0226462	0.532764		-0.0443581	0.642253	0.352736	0.929396
GRB1	0.0571924	0.93944	-0.0766611	0.314305	0.309286	0.182448	0.0766611	0.91985	-0.013659	0.472789	0.196666	0.908549	0.17091	0.323214	0.44699	0.140127		-0.126086	0.492254	0.442553	0.140624
GREB1	0.478916	0.361935	-0.281356	0.51308	0.549889	0.113009	0.226639	0.339114	0.317162	0.681618	0.473226	0.476348	0.57912	0.147798	0.203624	0.881931		0.511217	0.342467	-0.175363	0.26876
GRHL2	-0.99173	0.0226545	-0.679622	0.144556	-1.02313	0.000820712	-0.755962	0.107405	-0.893508	0.0577704	-0.95972	0.00192563	-1.09843	0.00408232	0.0690079	0.357135		-0.238495	0.824176	0.0493514	0.363338
GRIA2	-0.178219	1	0.164734	0.743649	-0.118369	0.632679	-0.118369	0.762752	-0.0684086	0.572684	0.122153	0.535064	-0.0933888	0.629486	0.219975	0.835283		-0.192746	0.613596	-0.272944	0.417611
GRIA4	-0.0398351	0.879228	-0.033752	0.801383	-0.0398351	0.899907	-0.06302	0.562871	-0.0398351	0.837472	0.0386649	0.629486	-0.106297	0.7652	0.138846	0.289391		-0.098412	0.558051	-0.270577	0.460286
GRIK3	-0.877008	0.0333981	-0.919387	0.078255	-0.8219	0.025165	-0.832894	0.0193104	-1.21962	0.0103443	-0.893483	0.0094304	-0.893483	0.00718945	-0.589512	0.102313		-0.0714405	0.322322	-0.115537	0.950283
GRIN1	-0.22424	0.648503	0.104684	0.579972	-0.198106	0.481208	0.120452	0.668908	0.120452	0.504985	-0.191571	0.981671	0.0344905	0.981671	0.739806	0.00609347		0.553783	0.0356777	-0.077044	0.795441
GRIN2A	-0.396076	0.543327	0.185981	0.450446	0.190127	0.880027	-0.420926	0.247205	-0.396076	0.797634	0.183011	0.662472	-0.116391	0.505257	-0.12481	0.280471		-0.286728	0.196127	0.0848617	0.548143
GRIN2B	-0.003803	0.403318	0.266147	0.237079	-0.20104	0.237079	-0.20104	0.420829	0.234631	0.644412	0.237009	0.908549	-0.238147	0.135359	-0.0896313	0.881931		0.0540065	0.79288	0.252854	0.448411
GRIN3A	0.561791	0.403318	-0.160676	0.724703	0.446857	0.529419	-0.160676	1	-0.160676	0.877731	0.143091	0.448369	0.61616	0.696126	-0.479621	0.0152721		-0.411109	0.627854	0.339814	0.417611
GRINA	0.0241265	0.361935	0.0241265	0.0968584	0.263309	0.151607	-0.179174	0.65069	-0.0988032	0.441756	0.416233	0.0565428	0.115369	0.535064	0.0654703	0.613576		0.0356845	0.951683	0.0354867	0.556922
GRK1	-0.257714	0.543327	-0.0620661	0.314305	-0.0986865	0.614884	0.000138088	0.339114	-0.061928	0.238204	-0.153382	0.323214	-0.342475	0.241331	-0.315885	0.0189431		0.0652139	0.322322	0.0566401	0.488666
GRK4	0.160885	0.287495	-0.0730987	0.30236	0.188678	0.199512	0.401036	0.151607	0.27803	0.123936	0.213716	0.206388	0.36453	0.0695342	0.131934	0.422542		0.484486	0.0115785	0.0389201	0.496944
GRK5	0.290113	0.32332	-0.145783	1	0.1083	0.378615	0.0874532	0.939843	0.0552757	0.877731	-0.0225205	0.565734	0.199207	0.476348	0.0503232	0.976303		-0.26491	0.0976757	-0.114066	0.556922
GRK7	-0.941029	0.0333981	-0.576165	0.158918	-0.386829	0.0345937	-0.386829	0.118841	-0.604951	0.0648699	-0.734026	0.0258497	-0.686143	0.0408872	-0.141481	0.411178		-0.183649	0.716185	0.306227	0.316871
GRM5	-0.369095	0.224145	-0.318937	0.102023	-0.37113	0.137759	-0.227954	0.465686	-0.369095	0.182422	-0.533891	0.0456382	-0.340527	0.147798	0.204665	0.307799		-0.474335	0.0477717	0.35721	0.177412
GRM6	0.0159713	0.761208	0.0279484	0.614884	0.0279484	0.705924	0.101317	0.782	0.333246	0.681618	0.348775	0.7652	0.00506109	0.945052	-0.803514	0.00921191		0.578154	0.0455443	-0.655922	0.101515
GRM8	-0.301798	0.224145	-0.326331	0.124907	-0.271455	0.378615	-0.239177	0.217713	-0.502567	0.0812307	-0.304536	0.175272	-0.326475	0.223371	-0.104234	0.156802		-0.0999242	0.241407	-0.114942	0.556922
GRSF1	-0.584845	0.148879	-0.763194	0.0095686	-0.084762	0.40646	-0.459423	0.257631	-0.83997	0.0210163	-0.736843	0.0408872	-0.482549	0.175272	-0.33222	0.10654		-0.765689	0.210472	0.0565948	0.877422
GSC	-0.141561	0.494125	0.0793236	0.705924	0.0793236	0.705924	-0.270155	0.182448	-0.497421	0.644412	-0.141868	0.908549	-0.459163	0.280244	-0.115609	0.129791		-0.275151	0.217922	0.0784313	0.95551
GSG2	0.38926	0.148879	0.221136	0.481208	-0.0776805	0.801383	0.256951	0.290721	0.324932	0.218409	0.253928	0.476348	0.274192	0.421348	0.0123655	0.789208		0.27526	0.385115	0.199629	0.41011
GSK3A	0.0975533	0.819708	0.192873	0.247205	0.118021	0.724703	0.0555183	0.614884	0.234908	0.305061	0.155447	0.565734	0.17469	0.981671	-1.10011	0.00728996		0.037938	0.266618	0.0844868	0.755224
GSK3A1	-0.335431	0.361935	-0.503262	0.365144	-0.739468	0.0415885	-0.591719	0.137759	-0.647741	0.16617	-0.683903	0.0508461	-0.683903	0.0508461	-0.186091	0.434087		0.229578	0.824176	0.312848	0.861922
GSK3A2	0.118306	0.494125	-0.0720635	0.668908	0.105092	0.497008	0.0492402	0.597312	-0.0131767	1	-0.0113289	0.981671	0.236592	0.505257	0.266908	0.850776		0.00245093	1	-0.270842	0.289154
GSK3B	-0.120647	0.494125	-0.0706067	0.782	-0.177752	0.0968584	-0.0616709	0.724703	-0.120647	0.719614	-0.170187	0.241331	-0.201022	0.241331	0.353491	0.0904265		0.192063	0.79288	-0.00285446	0.539432
GSR	-0.443494	0.543327	-0.280675	0.450446	0.0348327	0.51308	-0.482434	0.0391344	-0.557617	0.100792	-0.383411	0.476348	-0.630154	0.135359	0.159677	0.263197		-0.274542	0.110571	0.0623112	0.971204
GSS	0.213336	0.224145	0.374544	0.0740899	0.0483511	0.579972	0.0219157	0.860223	0.206708	0.218409	0.316027	0.175272	0.117626	0.800491	-0.19418	0.67028		0.210266	0.332296	-0.319476	0.464283
GSTP1	-1.03154	0.0482322	-0.664477	0.025165	-0.413544	0.0345937	-0.113165	0.199512	-0.513256	0.0312522	-1.03733	0.0179666	-0.569887	0.0326332	-0.930372	0.00120463		-0.360341	0.241407	-0.772411	0.153428
GTF2A1	0.0689784	0.543327	-0.232319	0.314305	-0.189149	0.118841	0.0880393	1	-0.142322	0.608077	-0.24859	0.10286	-0.236813	0.34623	-0.496602	0.00348982		0.249758	0.385115	-0.436669	0.0780258
GTF2A1L	0.577602	0.543327	0.146512	0.546018	0.117605	0.687322	0.334894	0.529419	0.34719	0.472789	0.246084	0.535064	0.347603	0.535064	-0.993942	0.134882		0.117605	0.983886	-0.343575	0.171169
GTF2A2	-0.00357046	0.879228	-0.161569	0.860223	0.203056	0.65069	0.161569	0.762752	-0.0216234	0.719614	0.0169942	0.730389	0.0997426	0.535064	0.149145	0.928992		0.0349133	0.544557	0.138498	0.892969
GTF2F1	-1.08912	0.128643	-0.137515	0.392388	-0.524685	0.0826087	-0.100395	0.279387	-0.696638	0.182422	-0.926811	0.161093	-0.48239	0.10286	-0.567112	0.0385078		-0.194393	0.492254	-0.0163668	0.765221
GTF2H2	0.267522	0.543327	0.265716	0.279387	-0.572566	0.0919048	0.40433	0.182448	0.52738	0.123936	-0.324036	0.7652	-0.173579	0.836194	0.560499	0.0144586		0.0467556	0.951683	-0.276273	0.620224
GTF2H2B	0.267522	0.543327	0.265716	0.279387	-0.572566	0.0919048	0.40433	0.182448	0.52738	0.123936	-0.324036	0.7652	-0.173579	0.836194	0.560499	0.0144586		0.0467556	0.951683	-0.276273	0.620224
GTF2H2C	0.267522	0.543327	0.265716	0.279387	-0.572566	0.0919048	0.40433	0.182448	0.52738	0.123936	-0.324036	0.7652	-0.173579	0.836194	0.560499	0.0144586		0.0467556	0.951683	-0.276273	0.620224
GTF2H2D	0.267522	0.543327	0.265716	0.279387	-0.572566	0.0919048	0.40433	0.182448	0.52738	0.123936	-0.324036	0.7652	-0.173579	0.836194	0.560499	0.0144586		0.0467556	0.951683	-0.276273	0.620224
GTF2H5	0.464106	0.819708	0.372299	0.860223	0.536622	0.668908	0.536622	0.959874	0.536622	0.837472	0.500364	0.945052	0.56424	0.872238	-0.00904553	0.134882		0.455003	0.419139	-0.654382	0.111472
GTF2I	-0.244963	0.543327	-0.290904	0.19084	0.0935599	0.979931	0.0597071	0.820889	-0.244963	0.504985	-0.159432	0.448369	0.0923935	0.872238	-0.130533	0.307799		-0.0654998	0.396264	0.129356	0.800509
GTF2IRD1	1.02618	0.00783543	0.908796	0.00253871	0.737575	0.00889152	0.429141	0.131211	0.991169	0.00293601	1.01761	0.000732399	0.91656	0.0203215	-0.483169	0.0465693		0.00244608	0.731324	-0.0759615	0.223414
GTF2IRD2	-0.439454	0.224145	-0.512924	0.0368045	-0.434171	0.257631	-0.444607	0.151607	-0.694367	0.0513291	-0.57952	0.0408872	-0.493784	0.147798	-0.500242	0.00396002		-0.217038	0.746569	0.0229259	0.730414
GTF2IRD2B	-0.439454	0.224145	-0.512924	0.0368045	-0.434171	0.257631	-0.444607	0.151607	-0.694367	0.0513291	-0.57952	0.0408872	-0.493784	0.147798	-0.500242	0.00396002		-0.217038	0.746569	0.0229259	0.730414
GTF2IRD2P1	-0.439454	0.224145	-0.512924	0.0368045	-0.434171	0.257631	-0.444607	0.151607	-0.694367	0.0513291	-0.57952	0.0408872	-0.493784	0.147798	-0.500242	0.00396002		-0.217038	0.746569	0.0229259	0.730414
GTF3A	-0.00629901	0.93944	-0.0184318	0.378615	0.52193	0.392388	0.366219	0.597312	0.0924509	0.441756	0.255701	0.323214	0.538347	0.370264	0.379835	0.357135		0.541753	0.203207	-0.0935367	0.530791
GTF3C1	-0.977994	0.00388933	-0.44842	0.0497453	-0.503584	0.00299377	-0.482277	0.107405	-0.639404	0.0274451	-0.851936	0.00261615	-0.932725	0.0094304	-0.0244537	0.881931		-0.0800158	0.312546	0.0976107	0.676845
GTF3C3	-0.0213321	0.704043	0.154015	1	-0.179453	0.687322	-0.181819	0.268358	-0.109544	0.472789	-0.140297	0.629486	-0.224943	0.280244	0.265355	0.181321		-0.296205	0.249617	0.04734	0.934613
GTF3C4	0.182456	0.704043	0.182456	0.959874	-0.213124	0.668908	0.303934	0.91985	0.360405	1	-0.0153341	0.836194	0.100879	0.730389	-0.85332	0.00158545		0.209424	0.505072	-0.211715	0.326484
GTPBP1	0.269012	0.287495	-0.602487	0.782	0.298177	0.420829	0.0825546	0.65069	-0.636584	0.959101	-0.0898304	0.730389	0.308446	0.395307	-0.329575	0.336832		-0.578005	0.275411	0.348355	0.790381
GTPBP3	0.303947	1	0.706268	0.597312	-0.62045	0.465686	-0.898856	0.290721	-0.402543	0.797634	-0.00260255	0.872238	-0.697131	0.301219	-0.574263	0.151084		0.497794	0.627854	-0.127163	0.908557
GTPBP4	0.549097	0.403318	0.0341427	0.257631	-0.0939836	0.597312	0.516043	0.227249	0.754225	0.0905873	0.114964	0.696126	0.185086	0.662472	0.528667	0.457717		0.0882175	0.312546	-0.312371	0.346275
GTPBP5	-0.636379	0.254451	-0.151675	0.365144	-0.436461	0.290721	-0.342335	0.158918	-0.636379	0.218409	-0.601543	0.190362	-0.603864	0.135359	-0.276308	0.129791		-0.474572	0.3634	-0.369762	0.289154
GTSE1	-0.303185	0.594853	-0.403367	0.208469	-0.355104	0.166491	0.429367	0.131211	-0.0434278	0.837472	-0.61175	0.10286	-0.0772862	0.945052	-0.307657	0.140127		0.0724317	0.919559	-0.174451	0.624864
GUCA1A	0.704278	0.0805688	0.374872	0.107405	0.326731	0.314305	0.35467	0.144556	0.631271	0.0577704	0.470601	0.10286	0.667774	0.135359	-0.0626408	0.728928		-0.150573	0.671452	0.0752566	0.950283
GUCA2A	-0.46934	0.543327	-0.0242816	0.959874	-0.254641	0.51308	-0.340803	0.40646	-0.46934	0.681618	-0.131004	0.629486	-0.365433	0.395307	-0.234057	0.280471		-0.515322	0.110571	-0.0405533	0.561338
GUCY1A2	-0.58578	0.494125	-0.291933	0.860223	-0.535607	0.420829	-0.164179	0.782	-0.58578	0.681618	-0.416975	0.421348	-0.377817	0.505257	-0.0566624	0.944743		0.515821	0.115156	-0.538095	0.21359
GUCY1B2	0.609285	0.361935	0.364169	0.268358	-0.012836	0.465686	0.00717868	0.860223	0.259516	0.355967	0.54246	0.260285	-0.0415382	0.696126	0.628763	0.0444312		0.218913	0.225561	-0.00380889	0.295167
GUCY2C	0.741688	0.196512	0.579186	0.0919048	-0.188275	0.840506	0.461591	0.529419	0.857325	0.136967	0.56791	0.241331	0.184748	0.535064	0.686323	0.0047737		0.0449888	0.671452	0.239576	0.986909
GUCY2F	0.796429	0.0946384	0.608506	0.0345937	0.506441	0.199512	0.566826	0.158918	0.796429	0.0274451	0.625858	0.0565428	0.597082	0.135359	0.508164	0.000789071		0.113235	0.157405	0.541524	0.00240101
GUK1	-1.34525	0.0682475	0.215684	0.632679	-0.876452	0.0701078	-1.28269	0.00523369	-1.21401	0.0355039	-0.85812	0.161093	-1.37932	0.00625915	-0.566031	0.0385078		-0.536478	0.189229	-0.318212	0.620224
GUSBP1	-0.506124	0.447412	0.030001	0.899907	-0.379888	0.632679	-0.293581	0.705924	-0.205437	0.877731	0.166713	0.945052	-0.262623	0.535064	-0.110469	0.27174		0.327274	0.613596	-0.221023	0.316871
GUSBP2	0.410507	0.403318	0.682459	0.0415885	-0.109737	0.632679	-0.14573	0.743649	0.163426	0.281515	0.566468	0.0695342	-0.135616	0.945052	0.00681813	0.976303		0.126071	0.196127	-0.329636	0.380918
GUSBP3	0.410507	0.403318	0.682459	0.0415885	-0.109737	0.632679	-0.14573	0.743649	0.163426	0.281515	0.566468	0.0695342	-0.135616	0.945052	0.00681813	0.976303		0.126071	0.196127	-0.329636	0.380918
GUSBP4	0.426406	0.254451	0.596347	0.0268491	0.0700814	0.365144	-0.0365846	0.840506	0.20071	0.16617	0.509053	0.0229413	0.0271145	0.662472	-0.122665	0.641667		0.00314903	0.203207	-0.294419	0.45235
GUSBP9	0.410507	0.403318	0.682459	0.0415885	-0.109737	0.632679	-0.14573	0.743649	0.163426	0.281515	0.566468	0.0695342	-0.135616	0.945052	0.00681813	0.976303		0.126071	0.196127	-0.329636	0.380918
GVINP1	0.933599	0.0805688	0.899159	0.00659125	0.233907	0.40646	0.172821	0.614884	0.899159	0.0274451	0.820557	0.0203215	0.608567	0.476348	0.707173	0.00686955		0.0977692	0.163422	-0.0222671	0.929396
GYLTL1B	0.403659	0.447412	0.647669	0.0286296	-0.183494	0.481208	0.437853	0.40646	0.726631	0.0905873	0.387434	0.280244	0.182459	0.981671	-0.194528	0.532764		-0.261553	0.671452	0.0466063	0.95551
GYS1	0.171682	0.543327	0.153427	0.65069	-0.00773625	0.65069	0.153427	0.339114	0.197016	0.329878	-0.0291632	0.981671	0.122291	0.730389	-0.167257	0.913269		0.00773625	0.571706	0.0620378	0.765221
GYS2	1.21403	0.0333981	0.201107	0.199512	0.769558	0.0146829	0.477811	0.0626701	0.78519	0.0726741	0.848683	0.0258497	1.00854	0.00824201	-0.0541203	0.9921		0.306736	0.163422	0.135968	0.574685
GZMH	-0.311708	0.543327	0.108665	0.939843	-0.641172	0.0497453	-0.0485649	0.632679	0.418015	1	-0.627847	0.190362	-0.429256	0.395307	0.201186	0.27174		-0.0812609	0.967778	-0.474719	0.119045
GZMM	0.101865	0.594853	0.101865	0.435492	0.0691544	0.801383	-0.0148126	0.705924	0.160268	0.355967	0.0588776	0.597223	0.0431139	0.696126	-0.0537564	0.9921		0.229112	0.613596	0.329046	0.681653
H1FNT	-0.253647	0.128643	-0.374585	0.497008	-0.228162	0.465686	-0.399412	0.0558972	-0.407229	0.123936	-0.16708	0.370264	-0.382125	0.112922	-0.372949	0.0560065		-0.335436	0.203207	-0.149422	0.735354
H1FOO	0.213019	0.17146	0.255712	0.118841	0.0805517	0.632679	0.0685282	0.959874	0.213019	0.259233	0.179036	0.161093	0.0863237	0.836194	0.534251	0.0109378		-0.0797135	0.196127	0.307701	0.111472
H1FOO1	-0.491447	0.0402387	-0.491447	0.0157373	-0.348686	0.392388	-0.334913	0.465686	-0.491447	0.0240449	-0.481418	0.0408872	-0.308549	0.280244	0.255465	0.804493		-0.108894	0.983886	0.0308792	0.6156
H1FX	0.0976648	0.93944	0.198512	0.497008	0.14588	0.959874	-0.244074	0.290721	-0.195527	0.918309	0.162307	0.696126	-0.113484	0.535064	-0.142157	0.399998		-0.0762355	0.627854	0.143686	0.425192
H2AFB1	0.135964	0.93944	-0.0460133	0.840506	0.0970467	0.743649	0.0970467	0.820889	0.0754775	0.918309	0.132759	0.800491	0.0735005	1	-0.189896	0.743858		-0.134259	0.777353	-0.0137258	0.667269
H2AFB2	0.311785	0.761208	-0.0541961	0.705924	-0.213925	0.880027	-0.351888	0.820889	0.287666	0.837472	-0.041203	0.836194	-0.473796	0.945052	-0.309774	0.223269		0.213925	0.385115	-0.399491	0.543779
H2AFB3	0.135964	0.93944	-0.0460133	0.840506	0.0970467	0.743649	0.0970467	0.820889	0.0754775	0.918309	0.132759	0.800491	0.0735005	1	-0.189896	0.743858		-0.134259	0.777353	-0.0137258	0.667269
H2AFJ	-0.451386	0.0805688	-0.49804	0.0102913	-0.316037	0.30236	-0.0536745	0.529419	-0.451386	0.0513291	-0.382462	0.0229413	-0.297516	0.301219	-0.241461	0.494479		-0.316037	0.0213036	0.244972	0.185997
H2AFX	-0.31548	0.0226545	-0.397426	0.00825757	-0.123748	0.65069	-0.123748	0.290721	-0.31548	0.0138343	-0.354668	0.0508461	-0.168907	0.280244	-0.249529	0.162682		-0.283763	0.284399	0.0604477	0.307444
H2AFZ	-0.139471	0.447412	-0.276849	0.420829	-0.065699	0.497008	0.138271	0.91985	-0.0999241	0.472789	-0.225974	0.34623	-0.119698	0.597223	-0.615581	0.2985		0.0605967	0.656787	0.129306	0.413851
H2BFM	0.996439	0.00783543	0.572818	0.0168578	0.519719	0.0180476	0.409299	0.0626701	0.882992	0.0065688	1.02693	0.00824201	0.644968	0.00824201	0.517395	0.0511058		-0.0711818	0.777353	0.241926	0.307444
H3F3C	0.0940728	0.761208	0.144157	0.632679	0.278573	0.208469	-0.0371404	0.820889	0.0229355	0.877731	0.229083	0.260285	0.295139	0.535064	-0.538942	0.0316645		-0.402115	0.0500898	-0.294659	0.0182985
HAAO	-0.640926	0.224145	-0.56031	0.365144	-0.0623126	0.880027	-0.49281	0.351976	-0.640926	0.238204	-0.371628	0.448369	-0.350792	0.505257	-0.624695	0.0245995		0.271219	0.518064	-0.199274	0.820863
HABP2	0.323811	0.879228	0.159944	0.51308	-0.0839267	0.65069	0.135038	0.497008	0.323811	0.504985	0.34727	1	0.062578	0.908549	0.322702	0.0170209		0.299804	0.352836	0.0908661	0.815762
HACL1	0.51846	0.0805688	0.190796	0.268358	0.314545	0.435492	0.502571	0.025165	0.51846	0.0312522	0.408558	0.223371	0.532818	0.0695342	0.896647	0.0136835		-0.0925554	0.919559	0.336741	0.163103
HADHB	-0.374554	0.361935	-0.23433	0.144556	0.0345634	0.762752	0.063393	0.899907	-0.141887	0.305061	-0.17329	0.505257	0.0195501	0.981671	-0.0658311	0.758885		-0.359268	0.140361	-0.144921	0.805585
HAL	-0.112577	0.447412	-0.123387	0.51308	-0.0505789	0.705924	-0.00715213	0.820889	-0.112577	0.797634	-0.151363	0.448369	0.0216108	0.945052	0.0196074	0.572493		-0.0668163	0.701156	-0.124789	0.128658
HAND2	0.55312	0.148879	0.66636	0.0527463	-0.203932	1	0.472926	0.174334	0.808235	0.0355039	0.301115	0.301219	0.250377	0.476348	-0.29258	0.346889		-0.268989	0.3634	-0.0600548	0.815762
HAND1	-0.145417	0.494125	-0.113347	0.151607	-0.0226016	0.705924	-0.0485706	0.51308	-0.145417	0.16617	-0.157641	0.301219	-0.0840093	0.565734	0.202312	0.457717		0.143582	0.613596	0.468881	0.0365797
HARS	0.708173	0.761208	0.864913	0.199512	-0.461062	0.435492	-0.457701	0.279387	0.0522461	0.877731	0.0996417	0.800491	-0.51497	0.260285	-0.220315	1		0.251617	0.442772	0.029378	0.610991
HARS1	-0.0654346	0.494125	-0.173617	0.351976	-0.105252	0.378615	0.0857899	0.51308	-0.105252	0.837472	-0.199945	0.260285	0.00146543	0.836194	-0.264846	0.120058		-0.105252	0.951683	0.285344	0.254812
HARS2	-0.629269	0.447412	-0.133525	0.687322	-0.439254	0.762752	-0.481526	0.614884	-0.477112	0.538301	-0.367116	0.597223	-0.491668	0.629486	0.267391	0.728928		0.263629	0.284399	-0.119226	0.740306
HAS1	0.487163	0.543327	-0.16839	0.497008	0.377793	0.339114	0.34105	0.208469	0.265647	0.758316	0.293996	0.836194	0.691872	0.241331	-0.49981	0.67028		-0.231748	0.585517	-0.213349	0.522221
HAUS1	-0.585019	0.0575194	-0.528947	0.351976	0.152185	0.597312	-0.587548	0.124907	-0.624582	0.0274451	-0.209327	0.7652	-0.452596	0.535064	1.39922	0.0152721		-0.285131	0.505072	0.26722	0.366813
HBA1	0.112027	0.819708	0.0996406	0.782	0.0253757	0.614884	0.105428	0.40646	0.105428	0.797634	-0.0859631	0.535064	0.157557	0.945052	-0.0539175	0.2985		-0.164	0.903543	0.0285409	0.867083
HBA2	0.112027	0.819708	0.0996406	0.782	0.0253757	0.614884	0.105428	0.40646	0.105428	0.797634	-0.0859631	0.535064	0.157557	0.945052	-0.0539175	0.2985		-0.164	0.903543	0.0285409	0.867083
HBD	-0.646814	0.0682475	-0.627973	0.131211	-0.417231	0.0871568	-0.383276	0.326556	-0.417231	0.0812307	-0.706809	0.0565428	-0.522602	0.0848817	-0.590108	0.0179595		-0.158651	0.935608	-0.11396	0.5095
HBE1	0.0324783	0.93944	0.0127594	0.801383	-0.110841	0.497008	-0.131257	0.392388	-0.0726266	0.719614	-0.0468699	0.800491	-0.232691	0.301219	-0.146619	0.174939		-0.0127594	0.558051	-0.370355	0.181667
HBG1	-0.150697	0.93944	0.295244	0.378615	-0.127991	0.30236	-0.0230422	0.801383	0.278957	0.472789	-0.148737	0.945052	-0.134572	0.662472	-0.440793	0.0560065		0.0895488	0.302966	-0.0742195	0.391712
HBG2	0.152239	0.148879	0.165106	0.0740899	0.0377294	0.724703	-0.0752333	0.860223	0.108575	0.16617	0.101418	0.206388	0.00227562	0.7652	0.243288	0.411178		-0.111023	0.777353	-0.0549703	0.81067
HCAR1	0.539821	0.0482322	0.251445	0.899907	0.145519	0.668908	0.401933	0.0235731	0.304457	0.0812307	0.237691	0.696126	0.470877	0.112922	-0.521798	0.230886		0.275247	0.558051	-0.281245	0.384496
HCAR2	-0.0262101	0.287495	-0.0262101	0.268358	0.216853	0.0497453	-0.200952	0.782	-0.176339	0.572684	0.202983	0.0695342	-0.0190398	0.323214	0.144711	0.835283		-0.254188	0.442772	-0.0287912	0.298205
HCCS	-1.60466	0.0682475	-1.62548	0.00610709	-1.23135	0.0871568	-1.0496	0.326556	-1.59036	0.0183255	-1.44635	0.0179666	-1.48413	0.112922	0.176607	0.758885		-0.11977	0.80849	0.646276	0.552524
HCFC2	-0.614525	0.361935	-0.107351	0.65069	0.0520387	0.782	0.0520387	0.743649	-0.614525	0.441756	-0.0276564	0.872238	0.0355395	0.908549	-0.713013	0.00921191		0.278774	0.80849	-0.795346	0.0396278
HCK	0.102511	0.819708	-0.012245	0.668908	-0.0638648	0.420829	0.011239	1	0.123243	0.959101	-0.0401787	0.448369	-0.0340562	0.629486	0.289525	0.572493		0.481515	0.00440082	-0.22159	0.460286
HCN1	-1.08268	0.0150506	-0.572019	0.107405	-0.554254	0.131211	-0.734919	0.0168578	-1.06126	0.0138343	-0.74573	0.0508461	-0.95393	0.0290716	0.628878	0.0179595		0.198719	0.887566	-0.00478042	0.750241
HCN3	-0.716853	0.0805688	-0.61763	0.078255	-0.782243	0.00275768	-0.139374	0.91985	-0.554487	0.305061	-1.02462	0.00543866	-0.598116	0.062761	-1.06699	0.00396002		0.530454	0.129812	-0.231655	0.480462
HCRTR2	0.194333	0.287495	0.175813	0.562871	-0.174908	0.782	-0.15896	0.820889	0.127655	0.538301	0.0502832	0.565734	0.0708695	0.662472	0.341579	0.399998		-0.379858	0.442772	-0.180462	0.95551
HDAC1	0.484936	0.110612	-0.121239	0.840506	0.34174	0.078255	0.402696	0.0391344	0.167296	0.16617	0.320453	0.260285	0.47211	0.0179666	-0.0210965	0.89758		-0.282713	0.196127	-0.562719	0.0326495
HDAC10	-0.489721	0.543327	-0.0498205	0.762752	0.0666723	0.546018	-0.00558349	0.378615	-0.0510484	0.472789	-0.0617697	0.945052	0.0570261	0.908549	0.428974	0.0385078		-0.338671	0.0103136	0.415152	0.0377741
HDAC7	0.487189	0.0333981	0.432464	0.0206497	0.0627036	0.497008	0.436668	0.0441716	0.699686	0.0089127	0.32541	0.0768963	0.429414	0.10286	0.440135	0.10654		-0.267216	0.46715	-0.476597	0.053248
HDAC8	0.162554	0.543327	-0.138186	0.351976	0.177923	0.899907	0.376532	0.237079	0.0239821	0.837472	0.0101949	0.629486	0.279986	0.421348	-0.399079	0.151084		0.204215	0.25802	0.141084	0.366813
HDGFRP3	-0.0489761	0.93944	0.101267	0.687322	0.179677	0.227249	-0.105486	0.351976	-0.0706425	0.472789	0.0760535	0.505257	0.0545174	0.981671	0.268865	0.378193		-0.158011	0.352836	0.106763	0.304344
HECTD1	-0.187778	0.761208	-0.184437	0.420829	0.397889	0.378615	0.302006	0.65069	0.205145	0.837472	0.129128	0.872238	0.315235	0.476348	0.294959	0.0796774		0.0116333	0.746569	-0.149958	0.363338
HECTD2	0.0306953	0.648503	-0.0568838	0.51308	-0.0647857	0.481208	0.135552	0.19084	0.0327101	0.644412	-0.0170996	0.395307	0.0637966	0.730389	0.371798	0.145526		-0.0722786	0.903543	-0.399162	0.105692
HECW2	-0.0573361	0.287495	-0.146431	0.158918	0.13017	0.614884	-0.127217	0.113009	-0.408104	0.0726741	-0.0535688	0.629486	0.0289575	0.535064	-0.300501	0.684772		0.0428801	0.571706	0.44296	0.00857325
HELLS	0.3752	0.0805688	0.280138	0.614884	0.448592	0.0626701	0.30915	0.0497453	0.3752	0.123936	0.421362	0.112922	0.364432	0.0158543	-0.0995378	0.357135		0.176361	0.839933	0.0763865	0.861922
HEMK1	-1.07306	0.0121715	-0.401857	0.290721	-0.926652	0.0193104	-0.313406	0.279387	-0.885833	0.182422	-0.911418	0.0408872	-0.935105	0.0365622	0.50416	0.187873		-0.480516	0.518064	0.202639	0.476389
HERC1	-0.204465	1	-0.048188	0.435492	-0.0895432	0.687322	0.474467	0.158918	0.321603	0.758316	-0.373332	0.730389	0.333352	0.260285	0.290834	0.27174		-0.19096	0.716185	0.283142	0.41011
HES4	0.146407	0.761208	0.19162	0.562871	-0.161778	0.247205	-0.107131	0.899907	0.0148586	0.681618	0.0840868	0.730389	-0.118244	0.421348	-0.834669	0.0136835		0.314969	0.145877	-0.557262	0.40269
HES6	-0.0622778	0.819708	0.0807129	0.435492	-0.208644	0.65069	0.305739	0.529419	0.155574	0.38332	-0.0639655	0.872238	0.0896544	0.908549	-0.493911	0.54585		0.161703	0.302966	-0.54743	0.0371728
HESX1	0.290394	0.128643	0.292997	0.0919048	0.0831888	0.314305	0.0103199	0.378615	0.404032	0.0905873	0.390109	0.062761	0.139705	0.241331	0.325159	0.0511058		0.196827	0.544557	0.119902	0.501111
HEXDCIT1	0.177061	0.879228	0.474813	0.279387	-0.181202	0.279387	-0.360173	0.91985	0.287208	0.472789	0.258266	0.945052	-0.355866	0.395307	-1.08827	0.0221818		-0.178971	0.731324	-0.721471	0.110004
HEY2	0.186093	0.648503	0.195957	0.65069	-0.496127	0.279387	0.138545	0.51308	0.245583	0.411924	-0.00313634	0.730389	-0.17707	0.800491	-0.33364	0.27174		0.10684	1	0.0496506	0.648281
HGS	-0.298471	0.148879	-0.312084	0.0235731	-0.182902	0.497008	-0.153563	0.782	-0.298471	0.0812307	-0.416751	0.0848817	-0.226017	0.448369	0.146525	0.960515		-0.239274	0.217922	0.184295	0.530791
HHAT	0.0700903	1	0.346867	0.481208	-0.409366	0.227249	-0.0901726	0.880027	0.326189	0.719614	-0.0244498	0.872238	-0.313272	0.370264	-0.254686	0.507075		-0.654776	0.0153613	-0.335809	0.051651
HHEX	0.4278	0.494125	0.0811847	0.899907	0.345455	0.208469	0.209314	0.465686	0.4278	0.608077	0.227141	0.421348	0.404717	0.241331	-0.375941	0.280471		-0.357617	0.225561	-0.0519724	0.856766
HIATL1	-0.0613245	0.287495	-0.0946729	0.339114	-0.239428	0.365144	-0.337218	0.481208	-0.192463	0.281515	-0.150376	0.280244	-0.234017	0.280244	0.307068	0.307799		0.582642	0.518064	0.174618	0.992145
HIBADH	1.16512	0.0946384	0.539211	0.0324974	0.39592	0.546018	-0.0992294	0.91985	0.515221	0.182422	0.968812	0.0935248	0.303228	0.730389	-0.80967	0.0136835		0.295166	0.558051	-0.330778	0.992145
HIBCH	-0.337059	0.447412	-0.316789	0.118841	-0.137774	0.579972	-0.137774	0.899907	-0.260652	0.218409	-0.299611	0.206388	-0.237416	0.7652	0.245362	0.378193		-0.441542	0.203207	-0.125796	0.624864
HIC1	0.207947	1	0.104041	0.465686	-0.0706585	0.597312	-0.0706585	0.247205	0.121053	0.797634	0.0632594	0.800491	-0.0477894	0.301219	-0.542011	0.10654		-0.204709	0.454869	-0.202108	0.127016
HIF1A	0.487328	0.224145	0.40249	0.562871	0.0133059	0.65069	-0.248266	0.632679	0.276954	0.608077	0.01526	0.565734	0.122159	0.597223	-0.186011	0.307799		-0.383235	0.25802	-0.114318	0.316871
HILS1	0.156857	0.879228	0.227548	0.435492	-0.305784	0.339114	0.161994	0.743649	0.227548	0.441756	-0.00533581	0.945052	-0.0729746	0.629486	-1.01833	0.0221818		0.532642	0.571706	0.234439	0.271611
HIPK1	-0.171718	0.594853	-0.171718	0.30236	-0.215272	0.435492	0.0821962	0.546018	-0.12222	0.758316	-0.202456	0.223371	-0.0330247	0.945052	-0.447411	0.129791		-0.210697	0.293584	-0.139205	0.745268
HIPK4	-0.0938541	0.93944	0.021107	0.959874	-0.0389246	0.743649	-0.0389246	0.314305	0.0900371	0.538301	0.0147209	0.7652	-0.0463856	0.730389	-0.0687179	0.223269		0.146725	0.531226	-0.180474	0.307444
HIST1H1C	-0.410927	0.447412	-0.420842	0.182448	-0.305674	0.30236	-0.298726	0.420829	-0.530647	0.182422	-0.671702	0.223371	-0.377459	0.206388	-0.538314	0.0487933		-0.188921	0.479612	0.264815	0.456308
HIST1H1C1	0.383146	0.594853	0.567104	0.102023	0.083653	0.51308	0.173874	0.939843	0.445993	0.281515	0.477579	0.206388	0.2334	0.565734	0.0810276	0.774003		0.083653	0.731324	-0.548584	0.0390015
HIST1H2AB	-0.174596	0.361935	-0.351794	0.0592033	0.12554	0.91985	-0.0651641	0.339114	-0.570545	0.0726741	-0.174892	0.370264	0.00494202	0.662472	-0.12259	0.599737		-0.246838	0.101833	0.0586082	0.606398
HIST1H2AC	-0.0864312	0.32332	-0.348345	0.078255	-0.232753	0.268358	-0.0738352	0.392388	-0.205174	0.136967	-0.456665	0.062761	-0.28909	0.223371	-0.788449	0.00609347		0.068056	0.855755	-0.148772	0.735354
HIST1H2AD	-0.237394	0.17146	-0.384706	0.0056552	-0.100814	0.529419	-0.100012	0.820889	-0.237394	0.0577704	-0.389953	0.0565428	-0.0963819	0.597223	-0.00194277	0.559094		-0.0809737	0.396264	-0.186971	0.795441
HIST1H2AE	-0.059963	0.879228	-0.0708007	0.801383	-0.141547	0.339114	0.116178	0.762752	0.124437	0.797634	-0.258571	0.476348	-0.123625	0.448369	-0.232927	0.532764		0.130763	0.761914	-0.028635	0.71566
HIST1H2AG	-0.497837	0.110612	-0.392265	0.0391344	0.00152099	0.597312	-0.0521661	0.378615	-0.497837	0.0648699	-0.446563	0.123744	-0.122553	0.370264	-0.234598	1		-0.15819	0.627854	0.124046	0.436713
HIST1H2AH	-0.205386	0.0226545	-0.272042	0.00447474	-0.018314	0.365144	-0.118286	0.174334	-0.276364	0.0089127	-0.224398	0.0179666	-0.0579268	0.190362	-0.104268	0.928992		-0.131065	0.189229	0.13053	0.517963
HIST1H2AI	-0.881719	0.027578	-0.708336	0.000517574	-0.221308	0.614884	-0.524378	0.131211	-1.0643	0.00175877	-0.669633	0.0139635	-0.222563	0.323214	-0.468362	0.0423766		0.00641282	0.887566	0.0161976	0.6156
HIST1H2AK	0.0542377	0.819708	0.0542377	0.724703	0.0542377	0.840506	0.299175	0.65069	0.234094	0.918309	0.119927	0.730389	0.176707	0.908549	-0.560228	0.00820068		-0.601488	0.217922	-0.350361	0.26876
HIST1H2AK1	-0.298475	0.196512	-0.341639	0.0324974	-0.214016	0.392388	-0.200908	0.724703	-0.298475	0.136967	-0.321337	0.0848817	-0.249692	0.476348	-0.0787989	0.928992		-0.200908	0.558051	0.309176	0.323259
HIST1H2AL	-0.33267	0.0805688	-0.230128	0.0206497	-0.060231	0.314305	-0.060231	0.579972	-0.33267	0.100792	-0.252619	0.0456382	-0.231362	0.260285	0.0335107	0.743858		-0.225161	0.585517	-0.0400667	0.740306
HIST1H2AM	0.131427	0.761208	-0.00217776	0.840506	0.20853	0.860223	0.2539	0.782	0.194648	0.959101	-0.0729193	0.836194	0.218646	0.872238	-0.246396	0.11541		-0.491377	0.332296	-0.341589	0.246689
HIST1H2BB	0.21514	0.403318	0.0335298	0.668908	0.483041	0.0468888	0.13348	0.465686	0.0589663	0.608077	0.389135	0.161093	0.386348	0.0935248	0.22106	0.378193		-0.601758	0.241407	-0.0463756	0.856766
HIST1H2BD	0.434991	0.254451	0.382713	0.279387	0.400737	0.131211	-0.0210708	0.840506	0.0939006	0.644412	0.386604	0.112922	0.407159	0.535064	0.0762442	0.599737		-0.013749	0.686244	-0.0452005	0.831086
HIST1H2BJ	0.167729	0.494125	-0.00317758	0.959874	-0.0433302	1	-0.00317758	0.365144	0.133111	0.644412	-0.0992415	0.981671	0.0411349	0.597223	0.165846	0.743858		-0.147575	0.935608	0.144541	0.201754
HIST1H2BJ1	0.099747	0.543327	-0.0856268	0.481208	-0.145588	0.939843	0.099747	0.51308	0.0895773	0.959101	-0.10846	0.696126	0.0986621	0.565734	0.010114	0.238687		-0.0756367	0.396264	0.364168	0.0442553
HIST1H2BL	-0.265686	0.361935	-0.197864	1	0.0463586	0.687322	-0.342414	0.290721	-0.291545	0.441756	0.0556921	0.836194	-0.249937	0.7652	-0.0044694	0.743858		0.0529943	0.951683	0.14786	0.543779
HIST1H2BM	0.630504	0.0402387	0.554767	0.0626701	0.529195	0.0415885	0.0709184	0.326556	0.630504	0.0648699	0.664435	0.00824201	0.57985	0.0695342	0.441086	0.151084		-0.0633511	0.983886	0.547766	0.146007
HIST1H3A	-0.0224353	0.704043	-0.0369913	0.51308	-0.0369913	0.562871	0.215849	0.562871	-0.0224353	0.918309	-0.0857031	0.476348	0.0894289	0.981671	-0.37353	0.0465693		-0.16421	0.558051	0.0330659	0.720566
[truncated: 3,722 more rows]

## Sheet: SUMMARY
	3BM (HER2+)	3BM (HER2-)	PIK3CA (HER2+)	PIK3CA (HER2-)
	PVAL	PVAL	PVAL	PVAL
AKT1	0.00388933	0.00686955	0.518064	0.657747
PIK3CA	0.00979151	0.181321	0.0276956	0.00614027
MTOR	0.00388933	0.187873	0.0455443	0.0910164
MAP2K1	0.403318	0.422542	0.642253	0.0390015
MAPK1	0.0482322	0.881931	0.656787	0.384496
N (total Genes)	5711	5711	5711	5711
n (sig at 0.05)	781	1495	344	322
R (targets)	5	5	5	5
r (hits)	4	1	2	2
HGPval	0.00154795	0.780885	0.032039	0.02829

## Sheet: 3BM LIST
GENES	DELTA	PVAL	NCI_Degree
ADSL	-3.29116	0.000628939	0
KDM1A	-2.57965	0.00493836	2
FOXA1	-2.48458	0.00623701	38
MED14	-2.37255	0.00493836	0
CDK9	-2.26369	0.0333981	0
PSMB5	-2.17528	0.00623701	0
ERBB2IP	-2.14027	0.0226545	0
WDR33	-2.0763	0.0121715	0
NDUFS1	-2.00897	0.0226545	0
CCND1	-1.97665	0.00141832	30
NDUFA10	-1.94337	0.0226545	0
NUP98	-1.93659	0.00388933	0
RAB22A	-1.92358	0.00623701	0
SPDEF	-1.90997	0.00493836	2
WNK1	-1.90328	0.0121715	0
MRPL37	-1.84702	0.027578	0
GATAD2A	-1.80894	0.0121715	15
RBBP4	-1.80346	0.0226545	40
SUZ12	-1.74893	0.0121715	0
ATP2A2	-1.74889	0.0333981	0
ATP5A1	-1.73027	0.0482322	0
UQCRQ	-1.71277	0.0402387	0
PIK3CA	-1.68724	0.00979151	111
TLR4	-1.61486	0.0121715	0
SMC2	-1.60564	0.0121715	5
NUP214	-1.59382	0.0226545	11
EIF5AL1	-1.58941	0.0121715	0
HSPA8	-1.56863	0.0402387	4
EIF5A	-1.56838	0.0121715	0
NUP93	-1.56195	0.00304681	0
PNPT1	-1.53305	0.0482322	0
EIF4A1	-1.52887	0.0402387	5
SENP3EIF4A1	-1.52887	0.0402387	0
EIF4E	-1.52612	0.00183993	7
AIRE	-1.51358	0.0150506	0
BIRC5	-1.50079	0.00783543	22
MAX	-1.481	0.00388933	146
SSRP1	-1.47123	0.00979151	0
EIF2S2	-1.4659	0.0482322	0
CENPA	-1.45413	0.00026559	11
ALYREF	-1.43499	0.0333981	0
SIAH3	-1.41984	0.0121715	0
EIF3F	-1.41905	0.00304681	0
COX4I1	-1.41324	0.0333981	0
MED20	-1.412	0.00388933	0
ESPL1	-1.40907	0.0121715	0
ANKRD17	-1.40468	0.00979151	0
EIF2B3	-1.39436	0.0150506	0
FAF2	-1.37869	0.00493836	0
CSNK1A1	-1.37634	0.0150506	9
NDUFA9	-1.37401	0.00783543	0
ACLY	-1.34657	0.00108744	0
ATF4	-1.33783	0.0333981	0
GLT8D1	-1.33287	0.00979151	0
DARS	-1.32537	0.0226545	0
HSPA9	-1.32325	0.00141832	0
LEFTY1	-1.32095	0.0402387	0
RFC1	-1.30656	0.0121715	0
ADAMTS3	-1.30621	0.0121715	0
AZIN1	-1.30482	0.0226545	0
TFAP2C	-1.30052	0.00979151	0
CCT5	-1.2942	0.00623701	0
UQCRC1	-1.29295	0.0121715	0
WNT1	-1.27673	0.00388933	9
UBE2L3	-1.26371	0.0185135	3
RHEB	-1.26207	0.00783543	9
TOP2A	-1.2521	0.0150506	0
LRPPRC	-1.25094	0.0226545	0
BHLHE22	-1.23327	0.0333981	0
AMDHD2	-1.22178	0.00493836	0
RING1	-1.20812	0.027578	0
MAN2A3	-1.2045	0.00026559	0
MYLK3	-1.18396	0.027578	0
UQCRC3	-1.17856	0.0185135	0
SRRM1	-1.17659	0.0185135	0
COX7C	-1.16951	0.0482322	0
POU4F3	-1.16905	0.00979151	0
ENPP6	-1.15743	0.027578	0
CLASP2	-1.15666	0.027578	0
SERPINA6	-1.15048	0.00783543	0
TAF4	-1.14643	0.0333981	0
CAD	-1.14292	0.0482322	13
AATF	-1.14126	0.000829246	3
ACTL6A	-1.14048	0.0226545	12
SPCS2	-1.13366	0.0226545	0
SPEN	-1.13164	0.0121715	0
SEMA6D	-1.12879	0.0482322	0
RRN3	-1.12568	0.0185135	5
ZNF7	-1.11538	0.00623701	0
MTOR	-1.11463	0.00388933	44
SNTB2	-1.10963	0.027578	0
CARD9	-1.10243	0.00493836	0
PSMC1	-1.10084	0.0482322	0
BRD4	-1.08819	0.00237405	0
HCN1	-1.08268	0.0150506	0
TFAP2C1	-1.08151	0.027578	0
CHRNG	-1.07963	0.027578	0
COQ3	-1.07913	0.00979151	0
ACAT1	-1.07875	0.0226545	0
HEMK1	-1.07306	0.0121715	0
POP7	-1.07144	0.0226545	0
CAPN2	-1.07137	0.0226545	1
HIST2H4A	-1.07043	0.0482322	0
HIST2H4B	-1.07043	0.0482322	0
ZNF556	-1.06431	0.00304681	0
POLR2F	-1.06323	0.0185135	0
CDCA8	-1.06136	0.0150506	16
LOC100653311	-1.05508	0.027578	0
NDUFB6	-1.05475	0.00623701	0
CTAGE1	-1.05194	0.0482322	0
COX6B1	-1.04807	0.0482322	0
PABPC1	-1.04698	0.0333981	0
POLR2C	-1.04427	0.00979151	0
POLA2	-1.04363	0.00979151	0
SP3	-1.04221	0.0226545	2
MRPL12	-1.03526	0.0226545	0
AKT1	-1.0341	0.00388933	115
BMPR2	-1.03403	0.00304681	27
CPSF3	-1.03246	0.0333981	0
GSTP1	-1.03154	0.0482322	0
CAPN11	-1.02855	0.0121715	0
CYP2A6	-1.02815	0.0121715	0
ULBP1	-1.02369	0.0226545	0
KCTD10	-1.02369	0.0402387	0
LOC728554	-1.02289	0.0226545	0
THOC3	-1.02289	0.0226545	0
ZIK1	-1.01955	0.00493836	0
UCN	-1.01267	0.0226545	0
PHACTR1	-1.01092	0.0402387	0
POR	-1.00872	0.00783543	0
KLRB1	-1.00716	0.00623701	0
NUP160	-1.00588	0.0226545	0
CNGB3	-1.00575	0.027578	4
ZNF20	-1.00277	0.0482322	0
ZNF625ZNF20	-1.00277	0.0482322	0
NXF1	-0.999627	0.00304681	0
LOC100288018	-0.999432	0.0333981	0
SNRNP70	-0.992423	0.00979151	0
WBP11	-0.992151	0.0226545	0
GRHL2	-0.99173	0.0226545	0
CTNNBL1	-0.989562	0.0185135	0
MDC1	-0.988141	0.0185135	0
DNAJC16	-0.98119	0.0150506	0
GALE	-0.980192	0.00493836	0
NSMCE1	-0.978559	0.0482322	0
GTF3C1	-0.977994	0.00388933	0
ZMYND11	-0.975633	0.0333981	0
DYNC1H1	-0.972337	0.0185135	5
BPTF	-0.971676	0.00237405	0
LOC402207	-0.971672	0.00783543	0
LOC729706	-0.971672	0.00783543	0
LOC729711	-0.971672	0.00783543	0
LOC729724	-0.971672	0.00783543	0
POLR2A	-0.969202	0.0402387	0
RAB10	-0.967535	0.0402387	0
ASNS	-0.966732	0.00493836	0
EFTUD2	-0.963165	0.0226545	0
AFG3L2	-0.961658	0.00388933	0
TRRAP	-0.95869	0.00623701	32
SLC4A7	-0.958374	0.027578	0
RBM15	-0.95257	0.0482322	0
AMELX	-0.944927	0.00183993	0
MTHFD1	-0.942806	0.00783543	0
ACAD9	-0.942566	0.0185135	0
GRK7	-0.941029	0.0333981	0
BACE2	-0.940768	0.0482322	0
PSKH1	-0.938613	0.00183993	0
SRSF2	-0.936178	0.0226545	0
GOT2	-0.930602	0.00783543	0
MET	-0.930125	0.0333981	44
EIF2B2	-0.92984	0.00623701	0
AKT2	-0.924948	0.0150506	8
ATP1A3	-0.919003	0.0482322	0
ZNF473	-0.917056	0.00493836	0
SRPRB	-0.913042	0.00388933	0
TUBG1	-0.903683	0.0333981	2
CPA6	-0.90134	0.0482322	0
ZNF48	-0.899576	0.027578	0
ADIPOR1	-0.89954	0.00979151	0
DDX3X	-0.89862	0.0185135	0
ERP29	-0.898413	0.000474433	0
SSTR3	-0.895704	0.00493836	0
SMARCA5	-0.890753	0.00493836	0
LDHB	-0.890658	0.0226545	0
SLC13A3	-0.887793	0.0482322	0
METTL14	-0.884654	0.0226545	0
BCS1L	-0.884225	0.0185135	0
HIST1H2AI	-0.881719	0.027578	0
COL5A2	-0.880926	0.0185135	0
ZNF322P2	-0.877675	0.0226545	0
GRIK3	-0.877008	0.0333981	0
CNDP1	-0.876263	0.00783543	0
LEPRE1	-0.873889	0.00979151	0
PPP1R15B	-0.870449	0.0226545	0
LARS	-0.869736	0.00783543	0
RHBDD2	-0.866123	0.0482322	0
EIF3I	-0.864836	0.027578	0
SF3A1	-0.863645	0.0482322	0
ADAT1	-0.862947	0.0150506	0
TP53RK	-0.861512	0.00623701	0
SIAE	-0.861477	0.00783543	0
THADA	-0.860719	0.00783543	0
PLA2G2A	-0.858652	0.00493836	1
DHX9	-0.858246	0.0150506	0
TRUB2	-0.857861	0.0482322	0
LILRA4	-0.857769	0.00783543	0
PABPC2	-0.850841	0.027578	0
MORC1	-0.845845	0.00141832	0
SUPV3L1	-0.843883	0.0121715	0
AHCY	-0.838213	0.0226545	0
NUPL1	-0.835156	0.0402387	0
PPAPDC1A	-0.831914	0.027578	0
PFAS	-0.830523	0.00783543	0
TEAD2	-0.828096	0.00783543	0
PFN1	-0.827673	0.0402387	0
LIPM	-0.826163	0.0226545	0
TRPS1	-0.822346	0.00304681	0
RREB1	-0.810407	0.0226545	0
RBMS1	-0.804361	0.00183993	0
RABIF	-0.802612	0.0226545	0
GPBAR1	-0.800624	0.00108744	0
HUWE1	-0.799404	0.0333981	2
ZNF21	-0.798618	0.0402387	0
SSTR1	-0.798107	0.0150506	0
TFCP2L1	-0.795956	0.00979151	0
DPEP2	-0.795361	0.0482322	0
RB1CC1	-0.795064	0.00979151	4
TSKU	-0.794952	0.0482322	0
TPCN2	-0.793956	0.00493836	0
PTGR1	-0.788547	0.0402387	0
ETFDH	-0.788086	0.00141832	0
DMRT1	-0.785418	0.00304681	0
KDM5D	-0.78372	0.0150506	0
ZNF595	-0.782555	0.0150506	0
SLC6A4	-0.781084	0.0333981	0
PSMD1	-0.778744	0.0121715	0
TBX5	-0.778131	0.0402387	0
CELA1	-0.778125	0.0333981	0
WNT5A	-0.77589	0.0185135	16
ADSS	-0.774215	0.00783543	0
COPZ1	-0.773309	0.0226545	0
LOC442028	-0.769872	0.0185135	0
PSMC3	-0.764497	0.0226545	0
PA2G4	-0.761146	0.0402387	2
SLC2A9	-0.760917	0.000628939	0
COTL1	-0.758853	0.0185135	0
SNRPB2	-0.757837	0.027578	0
TRIML1	-0.757107	0.027578	0
PLAGL1	-0.754158	0.0226545	0
CGB	-0.753465	0.00783543	0
CGB1	-0.753465	0.00783543	0
CGB2	-0.753465	0.00783543	0
CGB5	-0.753465	0.00783543	0
CGB7	-0.753465	0.00783543	0
CGB8	-0.753465	0.00783543	0
GNAQ	-0.746412	0.00183993	1
NDUFS7	-0.742486	0.0226545	0
RHBDL1	-0.739874	0.027578	0
NUTF2	-0.739683	0.000474433	0
NOTCH3	-0.738582	0.00493836	5
MLL3	-0.731714	0.0185135	0
MYF6	-0.724683	0.0333981	2
EHMT1	-0.716556	0.0185135	0
LEFTY2	-0.713899	0.0226545	0
LHB	-0.71324	0.0482322	0
CHRM4	-0.71023	0.027578	0
MNAT1	-0.708177	0.00979151	3
NEB	-0.708098	0.0226545	0
LOC100287144	-0.702486	0.0333981	0
LOC100287178	-0.702486	0.0333981	0
LOC100287205	-0.702486	0.0333981	0
LOC100287238	-0.702486	0.0333981	0
LOC100287327	-0.702486	0.0333981	0
LOC100287364	-0.702486	0.0333981	0
LOC100287404	-0.702486	0.0333981	0
LOC100287441	-0.702486	0.0333981	0
LOC100287478	-0.702486	0.0333981	0
LOC100287513	-0.702486	0.0333981	0
LOC100288520	-0.702486	0.0333981	0
LOC728369	-0.702486	0.0333981	0
LOC728373	-0.702486	0.0333981	0
LOC728379	-0.702486	0.0333981	0
LOC728393	-0.702486	0.0333981	0
[truncated: 499 more rows]

## Sheet: CELLS
PI3K-predicted
[truncated: 25 more rows]
